# Supplementary material for: Sex is determined by XY chromosomes across the radiation of dioecious Nepenthes pitcher plants
Source: Evol Lett. 2019 Oct 1;3(6):586–97. doi: 10.1002/evl3.142 (PMC6906984; doi:10.1002/evl3.142)
Supplement: Supplementary file 2 — Table S8. Result tables of privacy rarefaction for three Nepenthes and Silene. [file EVL3-3-586-s002.xlsx]

## Sheet: quant_gracilis
n_samples_per_sex	male_specific_mean	male_specific_std	p_val	female_specific_mean	female_specific_std	p_val	total_contigs_m_mean	total_contigs_m_std	total_contigs_f_mean	total_contigs_f_std
1	30565.1	25968.7	0.46	34071.3	27642.6	0.395	81688.2	38098.9	85194.4	29912.8
2	7793.49	10850.7	0.245	3209.99	2703.4	0.455	58691.1	25236.4	51206.1	15352.8
3	772.07	880.904	0.095	2027.52	4817.34	0.15	45431.2	15967	49490.1	18275.9
4	298.9	646.26	0.245	355.78	968.689	0.35	38260.8	7820.87	36751.9	11046.2
5	50.385	29.5348	0.295	18.12	20.8359	0.4	33100.2	4171.79	30769.2	6258.59
6	21.24	6.07556	0.2	2.565	2.23512	0.45	28812.5	3242.17	27378.1	4286.04
7	17.025	2.91108	0	1.1	1.13578	0.355	26111.9	2191.65	26696	4684.42
8	16.285	2.55025	0	0.505	0.591587	0.15	25160.7	1673.19	23063.6	1605.2
9	13.925	1.876	0	0.15	0.357071	0.045	23889	1084.11	22284.8	1444.35
10	13	0	0	0	0	1	22789	0	21350	0

## Sheet: quant_pervillei
n_samples_per_sex	male_specific_mean	male_specific_std	p_val	female_specific_mean	female_specific_std	p_val	total_contigs_m_mean	total_contigs_m_std	total_contigs_f_mean	total_contigs_f_std
1	17427.3	8275.1	0.505	22852.2	7628.4	0.4	102666	9595.03	108091	11224
2	4043.93	1447.14	0.19	3858.51	1824.26	0.405	87987.5	7934.34	86382.1	8209.94
3	629.655	251.255	0.35	909.635	584.104	0.44	71141.4	6127.37	68938.7	10748.7
4	165.72	126.264	0.245	273.44	225.236	0.455	65245.9	5013.48	65688.9	8083.46
5	52.28	40.3787	0.205	70.555	110.912	0.205	59737.6	3683.88	57404.4	8019.5
6	49.105	25.8185	0	13.555	14.7712	0.05	59654.1	4334.78	56823.9	9021.17
7	22.83	22.9894	0	3.01	4.87441	0.155	56760.6	3678.2	53519.3	6075.9
8	24.965	23.1556	0	0.29	0.453762	0.2	55596.8	3316.91	52127.4	4615.72
9	20.425	22.0673	0	0.1	0.3	0.155	53614.3	2362.99	49424.8	5076.86
10	11.785	17.7617	0	0	0	1	51002	1807.86	47038.1	4972.99
11	8	15.8123	0	0	0	1	50214.4	1931.38	45767	4254.96
12	8.045	15.7624	0	0	0	1	49612.8	1322.17	43448.4	4439.55
13	2.165	7.93837	0	0	0	1	48195	1397.66	42894.6	3981.05
14	3.465	10.2107	0	0	0	1	48254.1	977.989	42558.4	3828.27
15	3.9	10.8927	0	0	0	1	47123.6	1263.27	40739.4	4017.27
16	0.31	0.569122	0	0	0	1	46623.9	1272.86	41137.6	4062.69
17	0.145	0.352101	0	0	0	1	46212	896.606	39318.4	2630.57
18	1.76	6.94711	0	0	0	1	45508	1037.63	38326.9	1745.65
19	0.1	0.3	0	0	0	1	45484	1132.3	38455.7	2393.44
20	0.095	0.293215	0	0	0	1	44719.2	881.33	37666	1584.19
21	3.005	9.1277	0	0	0	1	44164.1	830.873	37078	1318.02
22	0	0	1	0	0	1	43653.1	576.992	36582	0

## Sheet: quant_rafflesianaSL
n_samples_per_sex	male_specific_mean	male_specific_std	p_val	female_specific_mean	female_specific_std	p_val	total_contigs_m_mean	total_contigs_m_std	total_contigs_f_mean	total_contigs_f_std
1	62469.3	20964.1	0.25	39358.2	18964.8	0.59	156197	18980.8	133086	32822.3
2	7239.84	2997.83	0.25	7416.29	2913.39	0.58	103584	15457.8	100884	18620.2
3	1942.53	1230.89	0.16	1261.06	1074.96	0.43	85565.4	19759.7	71567.5	14898.7
4	393.65	218.48	0.25	310.815	230.988	0.245	67792.2	7647.41	65077.3	13421.9
5	119.165	36.3238	0.085	142.67	158.681	0.165	62659.7	10738.8	66642.5	8518.68
6	73.895	8.13105	0	9.35	10.167	0.41	53870.4	2979.27	49484.6	6071.81
7	64.41	8.21474	0	5.44	4.62671	0.495	49782.6	5796.49	52732.3	7443.43
8	57.14	10.1632	0	0.61	0.766746	0.415	47178.1	5174.49	44579.6	5912.55
9	52.355	9.60984	0	0.18	0.384187	0.08	48640.9	7031.95	41831.1	5413.75
10	43.655	6.10377	0	0.235	0.582902	0.08	40508.7	4793.24	40740.6	4855.68
11	44.28	4.79704	0	0	0	1	41546.8	2720.1	40009.2	4200.6
12	41.81	5.61105	0	0	0	1	40224.1	2790.42	39348.4	4140.37
13	41.4	3.98372	0	0	0	1	37769.1	4622.34	35917.7	4128.22
14	36.43	4.86776	0	0	0	1	36802.1	2536.91	33694.1	3550.02
15	37.68	6.68862	0	0	0	1	35890.8	2025.34	31698.3	2503.84
16	35.565	4.17442	0	0	0	1	35240	2236.73	30808.4	1966.28
17	32.435	5.70752	0	0	0	1	33085.9	1494.81	31598.3	2951.61
18	31.115	4.45104	0	0	0	1	32507.6	1162.56	29925.4	1597.95
19	30.415	3.91315	0	0	0	1	32312	2164.01	30332.2	2575.57
20	29.745	6.08605	0	0	0	1	31900.6	1135.63	28406.3	384.342
21	27.03	3.42039	0	0	0	1	31324.6	1534.85	28436.3	1519.02
22	28.125	2.28241	0	0	0	1	30364.6	1755.09	27499	0

## Sheet: quant_Silene_latifolia
n_samples_per_sex	male_specific_mean	male_specific_std	p_val	female_specific_mean	female_specific_std	p_val	total_contigs_m_mean	total_contigs_m_std	total_contigs_f_mean	total_contigs_f_std
1	85532.8	41592.5	0.38	104000	70398	0.3	171824	42178.4	190292	73958.6
2	17193.5	15412.3	0.23	13673.1	14609.8	0.32	92598.5	19958.3	88565.6	22247
3	3876.35	1358.16	0	1610.59	974.299	0.56	67137.5	6334.66	64435.5	7689.76
4	1558.18	395.397	0.11	311.79	190.093	0.63	57463.4	6035.96	55801.4	4243.79
5	1093.12	180.556	0	63.19	30.2842	0.46	52536.8	4106.07	50355.6	3734.05
6	892.03	142.378	0	22.84	20.0258	0.19	48332.9	4125.22	48121.3	3520.21
7	752.96	88.7611	0	3.06	1.97393	0.37	44463.7	3052.93	44440.1	3147.15
8	708.05	81.7955	0	1.19	1.1375	0.15	42664.2	3412.72	42290.3	2578.34
9	648.73	91.7674	0	0.27	0.526403	0.16	40533.3	3943.1	40371.9	2452.58
10	586.38	46.4047	0	0.15	0.357071	0.04	38455	2151.45	38974.9	2508.59
11	569.75	65.0271	0	0	0	1	38277.5	2909.69	37452.4	2005.95
12	521.14	47.9652	0	0	0	1	35739.6	2001.93	36134.4	1941.11
13	487.53	43.7489	0	0	0	1	34541.4	1879.68	35632.4	2393.29
14	489.36	44.945	0	0	0	1	34904.2	1772.49	34176.6	1413.88
15	457.86	62.3556	0	0	0	1	33530.3	2166.05	33258.3	1587.95
16	436.64	35.9726	0	0	0	1	32859.7	1724.85	33093.5	1492.65
17	427.76	37.3283	0	0	0	1	32514.9	1436.23	32489.1	1772.15
18	412.39	41.1548	0	0	0	1	31768.4	1837	31857	1110.83
19	388.85	42.8827	0	0	0	1	30957.8	1623.63	30979.6	1169.83
20	377.07	34.0897	0	0	0	1	30546	1331.56	30754.5	1370.49
21	357.97	33.9922	0	0	0	1	29910.6	1456.93	29521.3	879.166
22	332.19	22.8003	0	0	0	1	28877.9	706.145	29836.3	1079.66
23	339.5	28.008	0	0	0	1	29100.5	942.748	29125.4	959.881
24	316.23	15.9786	0	0	0	1	28318.5	823.489	28705.8	1059.1
25	309.07	17.7371	0	0	0	1	27792.8	457.209	28380.3	876.157
26	296.7	13.1381	0	0	0	1	27481.8	441.206	27958.1	728.867
27	291.37	11.0956	0	0	0	1	27106	0	27545	765.339

## Sheet: gracilis_m_spec
subsample size per sex	contig_ID	subsampling bootstrap support
3	553231_L96	100
3	355436_L96	70.5
3	379421_L96	55.5
3	288360_L96	70.5
3	637213_L96	50
3	269694_L96	55
3	631347_L96	85
3	41810_L96	100
3	312273_L97	100
3	237416_L96	70.5
3	275739_L96	59.5
3	540282_L96	50
3	654951_L98	100
3	650568_L96	100
3	337036_L96	100
3	81053_L103	100
3	430542_L96	64.5
3	471970_L96	65
3	562540_L96	59.5
3	300724_L96	50
3	555486_L97	80
3	618905_L96	100
3	279914_L96	100
3	523084_L96	100
3	652613_L96	100
3	423166_L96	70.5
3	62706_L96	55.5
3	181474_L96	70.5
3	305938_L98	100
3	180908_L96	100
3	281320_L149	64.5
4	631347_L96	55
4	312273_L97	100
4	237416_L96	65.5
4	181474_L96	65.5
4	555486_L97	60
4	355436_L96	65.5
4	618905_L96	100
4	305938_L98	100
4	654951_L98	100
4	180908_L96	100
4	553231_L96	100
4	423166_L96	65.5
4	523084_L96	100
4	650568_L96	100
4	288360_L96	65.5
4	41810_L96	100
4	652613_L96	100
4	279914_L96	100
4	81053_L103	100
4	337036_L96	100
4	281320_L149	80
5	180908_L96	100
5	288360_L96	75
5	631347_L96	55.5
5	553231_L96	100
5	281320_L149	55.5
5	41810_L96	100
5	312273_L97	100
5	337036_L96	100
5	237416_L96	75
5	181474_L96	75
5	523084_L96	100
5	650568_L96	100
5	652613_L96	100
5	555486_L97	54.5
5	355436_L96	75
5	618905_L96	100
5	305938_L98	100
5	379421_L96	50.5
5	279914_L96	100
5	423166_L96	75
5	81053_L103	100
5	654951_L98	100
6	650568_L96	100
6	180908_L96	100
6	312273_L97	100
6	279914_L96	100
6	652613_L96	100
6	523084_L96	100
6	41810_L96	100
6	337036_L96	100
6	618905_L96	100
6	305938_L98	100
6	81053_L103	100
6	553231_L96	100
6	654951_L98	100
7	337036_L96	100
7	652613_L96	100
7	281320_L149	55.5
7	180908_L96	100
7	650568_L96	100
7	618905_L96	100
7	305938_L98	100
7	553231_L96	100
7	654951_L98	100
7	312273_L97	100
7	523084_L96	100
7	279914_L96	100
7	81053_L103	100
7	41810_L96	100
8	337036_L96	100
8	652613_L96	100
8	555486_L97	50.5
8	180908_L96	100
8	650568_L96	100
8	618905_L96	100
8	305938_L98	100
8	553231_L96	100
8	654951_L98	100
8	312273_L97	100
8	523084_L96	100
8	279914_L96	100
8	81053_L103	100
8	41810_L96	100
9	337036_L96	100
9	650568_L96	100
9	654951_L98	100
9	618905_L96	100
9	305938_L98	100
9	553231_L96	100
9	652613_L96	100
9	312273_L97	100
9	523084_L96	100
9	279914_L96	100
9	81053_L103	100
9	180908_L96	100
9	41810_L96	100
10	312273_L97	100
10	523084_L96	100
10	337036_L96	100
10	180908_L96	100
10	279914_L96	100
10	553231_L96	100
10	650568_L96	100
10	81053_L103	100
10	652613_L96	100
10	618905_L96	100
10	305938_L98	100
10	654951_L98	100
10	41810_L96	100

## Sheet: gracilis_f_spec
subsample size per sex	contig_ID	subsampling bootstrap support
3	214935_L107	55.5
3	564193_L97	79.5
4	564193_L97	50

## Sheet: pervillei_m_spec
subsample size per sex	contig_ID	subsampling bootstrap support
3	391818_L96	79.5
3	77131_L96	79.5
3	20205_L96	79.5
3	547296_L96	79.5
3	196635_L96	70
3	101524_L96	60.5
3	15479_L96	79.5
3	496007_L96	74
3	214459_L96	64
3	19908_L96	79.5
3	417373_L96	79.5
3	491547_L96	79.5
3	90742_L96	79.5
3	470455_L96	50.5
3	646988_L96	64
3	9577_L96	75
3	196214_L96	79.5
3	119987_L96	79.5
3	2124_L96	79.5
3	398930_L96	50
3	169218_L96	70
3	330528_L96	79.5
3	671989_L96	50
3	165602_L96	69.5
3	597380_L96	79.5
3	168998_L96	55.5
3	160926_L96	54.5
3	556222_L96	64.5
3	160103_L96	50
3	532685_L96	79.5
3	633127_L96	79.5
3	328723_L96	79.5
3	264223_L96	79.5
3	351975_L96	79.5
3	43871_L96	79.5
3	426965_L96	79.5
3	496373_L96	79.5
3	538131_L96	75
3	208146_L96	79.5
3	287126_L96	70
3	614092_L96	79.5
3	43862_L96	64
3	445224_L96	74.5
3	244594_L96	64.5
3	222839_L96	55.5
3	220724_L96	79.5
3	307503_L96	70
3	377642_L96	79.5
3	410647_L96	79.5
3	418167_L96	79.5
3	260889_L96	69.5
3	223643_L96	64.5
3	567009_L96	70
3	282938_L96	75.5
3	360858_L96	79.5
3	596933_L96	79.5
4	391818_L96	74.5
4	160103_L96	50.5
4	9577_L96	64
4	636442_L96	51
4	196214_L96	74.5
4	20205_L96	74.5
4	532685_L96	74.5
4	547296_L96	74.5
4	222839_L96	50
4	119987_L96	74.5
4	77131_L96	74.5
4	633127_L96	74.5
4	328723_L96	74.5
4	264223_L96	64
4	220724_L96	74.5
4	307503_L96	64
4	330528_L96	74.5
4	351975_L96	74.5
4	43871_L96	74.5
4	426965_L96	74.5
4	496373_L96	74.5
4	538131_L96	70
4	196635_L96	64.5
4	244594_L96	60.5
4	377642_L96	74.5
4	15479_L96	74.5
4	410647_L96	74.5
4	2124_L96	74.5
4	496007_L96	64
4	208146_L96	74.5
4	287126_L96	50
4	165602_L96	59.5
4	223643_L96	60.5
4	231065_L96	50
4	214459_L96	59
4	90742_L96	74.5
4	614092_L96	74.5
4	418167_L96	74.5
4	43862_L96	60
4	19908_L96	74.5
4	417373_L96	74.5
4	360858_L96	74.5
4	596933_L96	74.5
4	491547_L96	74.5
4	597380_L96	74.5
4	445224_L96	60.5
5	538131_L96	58.5
6	287126_L96	70.5
6	491547_L96	80
6	2124_L96	80
6	119987_L96	80
6	282938_L96	50.5
6	220724_L96	80
6	597380_L96	80
6	556222_L96	60
6	165602_L96	55.5
6	496373_L96	80
6	445224_L96	75
6	20205_L96	80
6	426965_L96	80
6	90742_L96	80
6	196214_L96	80
6	43862_L96	50.5
6	538131_L96	65
6	169218_L96	70.5
6	496007_L96	55
6	196635_L96	54.5
6	19908_L96	80
6	307503_L96	69.5
6	646988_L96	50
6	244594_L96	55
6	9577_L96	70
6	223643_L96	55
6	377642_L96	80
6	77131_L96	80
6	15479_L96	80
6	614092_L96	80
6	330528_L96	80
6	418167_L96	80
6	417373_L96	80
6	43871_L96	80
6	532685_L96	80
6	391818_L96	80
6	328723_L96	80
6	360858_L96	80
6	633127_L96	80
6	351975_L96	80
6	410647_L96	80
6	547296_L96	80
6	208146_L96	80
6	596933_L96	80
8	491547_L96	51.5
8	2124_L96	51.5
8	426965_L96	51.5
8	119987_L96	51.5
8	220724_L96	51.5
8	597380_L96	51.5
8	496373_L96	51.5
8	445224_L96	51.5
8	20205_L96	51.5
8	90742_L96	51.5
8	196214_L96	51.5
8	19908_L96	51.5
8	377642_L96	51.5
8	77131_L96	51.5
8	15479_L96	51.5
8	614092_L96	51.5
8	330528_L96	51.5
8	418167_L96	51.5
8	417373_L96	51.5
8	532685_L96	51.5
8	391818_L96	51.5
8	328723_L96	51.5
8	360858_L96	51.5
8	633127_L96	51.5
8	351975_L96	51.5
8	410647_L96	51.5
8	547296_L96	51.5
8	208146_L96	51.5
8	596933_L96	51.5
8	43871_L96	51.5
9	538131_L96	50.5

## Sheet: pervillei_f_spec
subsample size per sex	contig_ID	subsampling bootstrap support
na
no RAD-tag reached >= 50% bootstrap support at stringency level >= 3 (3 M vs 3 F)

## Sheet: rafflesianaSL_m_spec
subsample size per sex	contig_ID	subsampling bootstrap support
3	232391_L96	50
3	2963_L96	50
3	150881_L96	100
3	355436_L96	74.5
3	391818_L96	58
3	163866_L96	50
3	583867_L124	66.5
3	355730_L98	73
3	474849_L96	57.5
3	108949_L96	57.5
3	94057_L96	100
3	668691_L96	73
3	355764_L96	100
3	629727_L99	91
3	195272_L97	58
3	131887_L97	100
3	610464_L99	66
3	147172_L96	100
3	41074_L96	91.5
3	635_L96	66.5
3	539723_L96	100
3	297873_L101	58
3	128621_L96	82
3	512032_L96	67
3	304644_L96	66.5
3	516518_L96	83.5
3	492022_L96	50
3	41810_L96	83.5
3	186314_L96	50.5
3	96180_L97	100
3	312273_L97	100
3	532991_L96	50.5
3	121397_L96	91.5
3	173170_L96	91.5
3	325366_L96	100
3	275739_L96	100
3	575809_L96	100
3	310247_L96	75
3	671984_L96	100
3	662242_L96	92
3	122055_L98	73.5
3	120710_L96	92
3	29359_L96	66.5
3	406860_L96	100
3	449551_L96	75
3	546695_L96	83.5
3	425300_L96	50
3	568992_L96	100
3	81053_L103	100
3	112664_L96	100
3	317270_L96	66.5
3	430542_L96	83.5
3	679776_L97	82
3	246515_L96	58.5
3	662010_L96	100
3	207685_L97	100
3	193787_L96	51
3	402660_L96	75
3	115397_L96	50.5
3	210894_L129	50
3	341305_L96	100
3	58985_L96	91
3	346007_L96	58
3	498331_L96	91.5
3	15967_L96	100
3	673182_L96	100
3	507925_L96	67.5
3	236111_L96	58
3	70638_L96	100
3	462244_L96	50
3	172656_L96	75
3	181036_L97	59
3	17912_L96	50
3	474344_L96	74
3	621532_L96	91.5
3	316885_L96	82
3	533781_L96	100
3	550391_L96	59
3	181692_L115	51.5
3	343540_L121	91
3	417393_L97	73.5
3	49170_L96	92
3	285380_L96	51.5
3	140766_L96	91.5
3	216688_L129	57.5
3	479465_L96	67.5
3	483461_L96	66.5
3	192157_L96	100
3	581700_L98	66
3	629590_L96	100
3	348443_L96	50
3	589570_L96	100
3	160282_L96	100
3	281143_L96	50
3	3703_L96	58.5
3	332467_L97	92.5
3	100520_L96	66.5
3	674972_L96	100
3	303560_L96	67
3	291731_L97	82
3	372401_L122	83.5
3	588508_L96	50
3	281320_L149	91
3	116595_L97	66.5
3	213736_L97	74.5
3	622270_L96	59.5
3	511515_L96	58.5
4	417393_L97	83.5
4	49170_L96	58
4	539723_L96	59
4	297873_L101	51
4	128621_L96	83.5
4	512032_L96	59
4	150881_L96	100
4	304644_L96	75
4	516518_L96	75
4	574473_L97	59
4	232391_L96	50
4	41810_L96	75
4	96180_L97	74.5
4	140766_L96	91.5
4	192157_L96	100
4	121397_L96	91.5
4	341305_L96	100
4	173170_L96	66.5
4	58985_L96	83
4	325366_L96	100
4	275739_L96	100
4	498331_L96	100
4	575809_L96	100
4	310247_L96	50.5
4	430542_L96	74.5
4	590551_L96	50.5
4	581700_L98	50
4	671984_L96	92
4	15967_L96	100
4	629590_L96	100
4	213736_L97	92
4	662242_L96	67.5
4	122055_L98	75.5
4	589570_L96	100
4	583867_L124	59
4	92576_L96	50
4	120710_L96	66
4	355730_L98	75.5
4	160282_L96	100
4	108949_L96	66
4	529952_L97	59
4	673182_L96	100
4	332467_L97	76
4	94057_L96	100
4	507925_L96	91
4	668691_L96	75
4	406860_L96	74.5
4	355764_L96	100
4	674972_L96	100
4	70638_L96	66
4	546695_L96	58
4	568992_L96	100
4	629727_L99	83.5
4	131887_L97	100
4	312273_L97	75
4	372401_L122	75
4	207685_L97	100
4	147172_L96	100
4	81053_L103	100
4	621532_L96	66.5
4	291731_L97	92
4	316885_L96	83.5
4	100520_L96	92
4	41074_L96	66.5
4	533781_L96	100
4	479465_L96	75.5
4	621700_L96	51
4	550391_L96	50
4	281320_L149	67
4	112664_L96	100
4	483461_L96	92
4	317270_L96	75.5
4	679776_L97	92
4	343540_L121	83
4	539051_L96	50
4	662010_L96	100
4	6214_L96	50
4	635_L96	92
4	511515_L96	50
5	668691_L96	66.5
5	621532_L96	67
5	70638_L96	51.5
5	406860_L96	74.5
5	316885_L96	68
5	355764_L96	100
5	539723_L96	59.5
5	674972_L96	100
5	128621_L96	68
5	41074_L96	67
5	533781_L96	100
5	150881_L96	100
5	581700_L98	67.5
5	671984_L96	76
5	15967_L96	91.5
5	629590_L96	100
5	150237_L96	51
5	516518_L96	75.5
5	425300_L96	50
5	246515_L96	51
5	629727_L99	83.5
5	281320_L149	68
5	112664_L96	100
5	568992_L96	100
5	662242_L96	75
5	41810_L96	84
5	402660_L96	50
5	96180_L97	59.5
5	312273_L97	59.5
5	589570_L96	100
5	192157_L96	100
5	430542_L96	75.5
5	291731_L97	83.5
5	679776_L97	83.5
5	343540_L121	83
5	121397_L96	91.5
5	120710_L96	50
5	213736_L97	92
5	539051_L96	50.5
5	131887_L97	100
5	81053_L103	100
5	662010_L96	100
5	140766_L96	91.5
5	372401_L122	84
5	483461_L96	65.5
5	355730_L98	75.5
5	207685_L97	91.5
5	160282_L96	100
5	341305_L96	100
5	173170_L96	67
5	58985_L96	83
5	635_L96	65.5
5	673182_L96	91.5
5	325366_L96	100
5	275739_L96	91.5
5	498331_L96	92
5	332467_L97	91.5
5	100520_L96	65.5
5	147172_L96	100
5	355436_L96	51.5
5	575809_L96	100
5	94057_L96	100
5	507925_L96	74.5
5	310247_L96	51
6	291731_L97	84
6	679776_L97	84
6	668691_L96	67
6	281320_L149	75.5
6	237416_L96	50.5
6	621532_L96	66
6	96180_L97	67
6	343540_L121	83
6	671984_L96	83.5
6	121397_L96	76.5
6	58985_L96	83
6	406860_L96	84
6	112664_L96	66.5
6	635_L96	75
6	539051_L96	66.5
6	673182_L96	84
6	574473_L97	51
6	417393_L97	76.5
6	316885_L96	84
6	355764_L96	100
6	325366_L96	100
6	275739_L96	84
6	474344_L96	50
6	568992_L96	100
6	498331_L96	57
6	332467_L97	92
6	539723_L96	67
6	662010_L96	100
6	372401_L122	58.5
6	100520_L96	75
6	147172_L96	66.5
6	674972_L96	100
6	128621_L96	84
6	41810_L96	92
6	629727_L99	84
6	575809_L96	100
6	533781_L96	100
6	150881_L96	100
6	355730_L98	84
6	94057_L96	100
6	507925_L96	74
6	581700_L98	67
6	122055_L98	66.5
6	589570_L96	100
6	131887_L97	100
6	81053_L103	100
6	140766_L96	84.5
6	483461_L96	75
6	15967_L96	84
6	207685_L97	84
6	160282_L96	100
6	629590_L96	100
6	173170_L96	66
6	150237_L96	50
6	516518_L96	76
6	41074_L96	66
6	341305_L96	100
6	430542_L96	90.5
6	70638_L96	67
6	213736_L97	83
6	192157_L96	100
7	291731_L97	92
7	679776_L97	92
7	213736_L97	82
7	668691_L96	84
7	281320_L149	50.5
7	621532_L96	67
7	343540_L121	92
7	312273_L97	83.5
7	121397_L96	84
7	58985_L96	92
7	406860_L96	67
7	120710_L96	59
7	112664_L96	92
7	635_L96	57.5
7	673182_L96	91.5
7	417393_L97	66
7	316885_L96	84
7	355764_L96	100
7	325366_L96	100
7	275739_L96	100
7	474344_L96	75.5
7	568992_L96	100
7	49170_L96	59
7	498331_L96	68
7	332467_L97	100
7	539723_L96	75.5
7	662010_L96	100
7	372401_L122	83
7	100520_L96	57.5
7	147172_L96	92
7	662242_L96	59.5
7	674972_L96	100
7	128621_L96	92
7	41074_L96	67
7	41810_L96	91
7	629727_L99	58.5
7	575809_L96	100
7	533781_L96	100
7	150881_L96	100
7	355730_L98	50.5
7	94057_L96	100
7	507925_L96	59.5
7	96180_L97	75.5
7	671984_L96	91.5
7	589570_L96	100
7	131887_L97	100
7	81053_L103	100
7	140766_L96	84
7	483461_L96	57.5
7	15967_L96	100
7	355436_L96	50
7	207685_L97	100
7	160282_L96	100
7	629590_L96	100
7	173170_L96	67
7	150237_L96	59
7	516518_L96	91
7	341305_L96	100
7	546695_L96	66
7	430542_L96	60
7	70638_L96	75.5
7	192157_L96	100
8	291731_L97	92
8	679776_L97	92
8	668691_L96	75.5
8	281320_L149	58.5
8	381204_L96	50
8	621532_L96	59
8	479465_L96	67
8	343540_L121	75.5
8	70638_L96	65.5
8	121397_L96	57
8	58985_L96	75.5
8	406860_L96	92
8	120710_L96	59
8	112664_L96	91.5
8	635_L96	75
8	673182_L96	65
8	417393_L97	58
8	316885_L96	65
8	355764_L96	100
8	325366_L96	100
8	275739_L96	83
8	81053_L103	100
8	568992_L96	100
8	498331_L96	83
8	332467_L97	60
8	122055_L98	57
8	662010_L96	100
8	100520_L96	75
8	147172_L96	91.5
8	662242_L96	67
8	674972_L96	100
8	213736_L97	83
8	629727_L99	74.5
8	575809_L96	100
8	533781_L96	100
8	150881_L96	100
8	355730_L98	75
8	94057_L96	100
8	483461_L96	75
8	96180_L97	75
8	671984_L96	73.5
8	589570_L96	100
8	131887_L97	100
8	140766_L96	74
8	15967_L96	83
8	128621_L96	82.5
8	207685_L97	83
8	304644_L96	58
8	160282_L96	100
8	629590_L96	100
8	173170_L96	59
8	41074_L96	59
8	341305_L96	100
8	430542_L96	67.5
8	41810_L96	57.5
8	192157_L96	100
9	291731_L97	74.5
9	679776_L97	74.5
9	213736_L97	74.5
9	668691_L96	66
9	96180_L97	65.5
9	343540_L121	83
9	70638_L96	65.5
9	58985_L96	83
9	406860_L96	74.5
9	112664_L96	74
9	635_L96	58.5
9	316885_L96	74.5
9	355764_L96	100
9	325366_L96	100
9	275739_L96	68
9	81053_L103	100
9	568992_L96	100
9	671984_L96	83.5
9	498331_L96	65.5
9	332467_L97	67.5
9	662010_L96	100
9	372401_L122	50
9	100520_L96	58.5
9	147172_L96	74
9	662242_L96	57
9	674972_L96	100
9	128621_L96	74.5
9	629727_L99	68
9	575809_L96	100
9	533781_L96	100
9	150881_L96	100
9	516518_L96	51.5
9	355730_L98	66.5
9	94057_L96	100
9	589570_L96	100
9	131887_L97	100
9	483461_L96	58.5
9	15967_L96	68
9	207685_L97	68
9	160282_L96	100
9	629590_L96	100
9	192157_L96	100
9	341305_L96	100
9	430542_L96	83
9	41810_L96	68
10	291731_L97	58.5
10	679776_L97	58.5
10	343540_L121	59
10	121397_L96	67
10	58985_L96	59
10	406860_L96	56.5
10	120710_L96	58
10	112664_L96	68.5
10	635_L96	76
10	355764_L96	100
10	325366_L96	100
10	275739_L96	83.5
10	568992_L96	100
10	673182_L96	59
10	332467_L97	74.5
10	662010_L96	100
10	100520_L96	76
10	147172_L96	68.5
10	674972_L96	100
10	213736_L97	92.5
10	575809_L96	100
10	533781_L96	100
10	150881_L96	100
10	94057_L96	100
10	483461_L96	76
10	96180_L97	66.5
10	671984_L96	91
10	589570_L96	100
10	131887_L97	100
10	81053_L103	100
10	140766_L96	83.5
10	15967_L96	83.5
10	207685_L97	83.5
10	304644_L96	50
10	160282_L96	100
10	629590_L96	100
10	317270_L96	50
10	192157_L96	100
10	341305_L96	100
10	430542_L96	51
11	291731_L97	66.5
11	679776_L97	66.5
11	213736_L97	74.5
11	343540_L121	74.5
11	671984_L96	57.5
11	121397_L96	59
11	58985_L96	74.5
11	406860_L96	50.5
11	120710_L96	59
11	112664_L96	67
11	673182_L96	84.5
11	312273_L97	57.5
11	355764_L96	100
11	325366_L96	100
11	275739_L96	83.5
11	568992_L96	100
11	498331_L96	58.5
11	662010_L96	100
11	372401_L122	58.5
11	147172_L96	67
11	662242_L96	58
11	674972_L96	100
11	41810_L96	83.5
11	575809_L96	100
11	533781_L96	100
11	150881_L96	100
11	516518_L96	67
11	94057_L96	100
11	96180_L97	83.5
11	589570_L96	100
11	131887_L97	100
11	81053_L103	100
11	140766_L96	67.5
11	15967_L96	83.5
11	207685_L97	83.5
11	160282_L96	100
11	629590_L96	100
11	192157_L96	100
11	341305_L96	100
11	430542_L96	66.5
11	70638_L96	51
12	291731_L97	57.5
12	15967_L96	75
12	575809_L96	100
12	679776_L97	57.5
12	355764_L96	100
12	325366_L96	100
12	58985_L96	82
12	275739_L96	75
12	207685_L97	75
12	533781_L96	100
12	150881_L96	100
12	160282_L96	100
12	81053_L103	100
12	516518_L96	59
12	671984_L96	58.5
12	629590_L96	100
12	498331_L96	75.5
12	332467_L97	59
12	662010_L96	100
12	343540_L121	82
12	372401_L122	67.5
12	94057_L96	100
12	568992_L96	100
12	147172_L96	75.5
12	406860_L96	50.5
12	112664_L96	75.5
12	589570_L96	100
12	341305_L96	100
12	131887_L97	100
12	430542_L96	82.5
12	673182_L96	59
12	121397_L96	58.5
12	140766_L96	75
12	192157_L96	100
12	674972_L96	100
12	213736_L97	66
12	41810_L96	84
13	291731_L97	68
13	679776_L97	68
13	343540_L121	57
13	58985_L96	57
13	406860_L96	58.5
13	112664_L96	74
13	635_L96	76
13	673182_L96	66
13	355764_L96	100
13	325366_L96	100
13	275739_L96	50
13	81053_L103	100
13	568992_L96	100
13	671984_L96	76.5
13	498331_L96	66
13	332467_L97	83.5
13	662010_L96	100
13	100520_L96	76
13	147172_L96	74
13	674972_L96	100
13	575809_L96	100
13	533781_L96	100
13	150881_L96	100
13	94057_L96	100
13	507925_L96	51
13	589570_L96	100
13	131887_L97	100
13	140766_L96	83
13	483461_L96	76
13	15967_L96	50
13	207685_L97	50
13	160282_L96	100
13	629590_L96	100
13	317270_L96	51
13	192157_L96	100
13	341305_L96	100
13	430542_L96	67
13	213736_L97	100
14	291731_L97	74
14	575809_L96	100
14	679776_L97	74
14	355764_L96	100
14	325366_L96	100
14	81053_L103	100
14	568992_L96	100
14	533781_L96	100
14	668691_L96	65.5
14	150881_L96	100
14	160282_L96	100
14	355730_L98	57.5
14	621532_L96	58
14	629590_L96	100
14	332467_L97	58.5
14	662010_L96	100
14	343540_L121	83.5
14	372401_L122	57
14	58985_L96	83.5
14	173170_L96	58
14	94057_L96	100
14	147172_L96	57
14	662242_L96	50.5
14	406860_L96	66
14	112664_L96	57
14	674972_L96	100
14	671984_L96	75.5
14	589570_L96	100
14	341305_L96	100
14	131887_L97	100
14	673182_L96	75.5
14	213736_L97	66
14	140766_L96	75
14	192157_L96	100
14	41074_L96	58
14	41810_L96	65
15	291731_L97	84.5
15	15967_L96	75
15	575809_L96	100
15	679776_L97	84.5
15	355764_L96	100
15	325366_L96	100
15	275739_L96	75
15	207685_L97	75
15	533781_L96	100
15	668691_L96	67
15	58985_L96	75
15	150881_L96	100
15	160282_L96	100
15	355730_L98	50
15	629590_L96	100
15	332467_L97	59
15	662010_L96	100
15	343540_L121	75
15	94057_L96	100
15	568992_L96	100
15	406860_L96	66.5
15	674972_L96	100
15	671984_L96	67.5
15	589570_L96	100
15	341305_L96	100
15	131887_L97	100
15	81053_L103	100
15	673182_L96	73
15	213736_L97	57.5
15	140766_L96	59.5
15	192157_L96	100
15	41810_L96	65.5
16	483461_L96	50.5
16	635_L96	50.5
16	15967_L96	66.5
16	575809_L96	100
16	355764_L96	100
16	325366_L96	100
16	275739_L96	66.5
16	568992_L96	100
16	533781_L96	100
16	150881_L96	100
16	160282_L96	100
16	516518_L96	50
16	621532_L96	65.5
16	629590_L96	100
16	332467_L97	65
16	662010_L96	100
16	343540_L121	50.5
16	58985_L96	50.5
16	100520_L96	50.5
16	173170_L96	65.5
16	94057_L96	100
16	406860_L96	83
16	147172_L96	58.5
16	112664_L96	58.5
16	674972_L96	100
16	207685_L97	66.5
16	589570_L96	100
16	341305_L96	100
16	131887_L97	100
16	81053_L103	100
16	673182_L96	50
16	121397_L96	58
16	213736_L97	59.5
16	140766_L96	82
16	192157_L96	100
16	41074_L96	65.5
16	41810_L96	74
17	291731_L97	67
17	575809_L96	100
17	679776_L97	67
17	355764_L96	100
17	325366_L96	100
17	58985_L96	51.5
17	81053_L103	100
17	533781_L96	100
17	150881_L96	100
17	160282_L96	100
17	629590_L96	100
17	498331_L96	51
17	332467_L97	68
17	662010_L96	100
17	343540_L121	51.5
17	94057_L96	100
17	568992_L96	100
17	147172_L96	75
17	112664_L96	75
17	674972_L96	100
17	589570_L96	100
17	341305_L96	100
17	131887_L97	100
17	140766_L96	75
17	192157_L96	100
17	213736_L97	58.5
17	41810_L96	50.5
18	15967_L96	67
18	575809_L96	100
18	355764_L96	100
18	325366_L96	100
18	275739_L96	67
18	568992_L96	100
18	533781_L96	100
18	150881_L96	100
18	160282_L96	100
18	629590_L96	100
18	332467_L97	59
18	662010_L96	100
18	343540_L121	74
18	58985_L96	74
18	94057_L96	100
18	406860_L96	57
18	147172_L96	92
18	112664_L96	92
18	671984_L96	65.5
18	207685_L97	67
18	589570_L96	100
18	341305_L96	100
18	131887_L97	100
18	81053_L103	100
18	140766_L96	50
18	192157_L96	100
18	674972_L96	100
19	291731_L97	51
19	575809_L96	100
19	679776_L97	51
19	355764_L96	100
19	325366_L96	100
19	568992_L96	100
19	533781_L96	100
19	150881_L96	100
19	160282_L96	100
19	629590_L96	100
19	332467_L97	51.5
19	662010_L96	100
19	671984_L96	67
19	94057_L96	100
19	147172_L96	59
19	406860_L96	57.5
19	112664_L96	59
19	674972_L96	100
19	589570_L96	100
19	341305_L96	100
19	131887_L97	100
19	81053_L103	100
19	673182_L96	51
19	140766_L96	50.5
19	192157_L96	100
19	41810_L96	50.5
20	291731_L97	82
20	568992_L96	100
20	575809_L96	100
20	679776_L97	82
20	355764_L96	100
20	325366_L96	100
20	275739_L96	50
20	207685_L97	50
20	15967_L96	50
20	533781_L96	100
20	668691_L96	57
20	150881_L96	100
20	160282_L96	100
20	629590_L96	100
20	662010_L96	100
20	343540_L121	66.5
20	58985_L96	66.5
20	94057_L96	100
20	674972_L96	100
20	589570_L96	100
20	341305_L96	100
20	131887_L97	100
20	81053_L103	100
20	673182_L96	57.5
20	140766_L96	57.5
20	192157_L96	100
20	41810_L96	74.5
21	15967_L96	59.5
21	575809_L96	100
21	355764_L96	100
21	325366_L96	100
21	275739_L96	59.5
21	568992_L96	100
21	533781_L96	100
21	150881_L96	100
21	160282_L96	100
21	629590_L96	100
21	332467_L97	50
21	662010_L96	100
21	94057_L96	100
21	671984_L96	50
21	207685_L97	59.5
21	589570_L96	100
21	341305_L96	100
21	131887_L97	100
21	81053_L103	100
21	192157_L96	100
21	674972_L96	100
21	41810_L96	76.5
22	575809_L96	100
22	355764_L96	100
22	325366_L96	100
22	568992_L96	100
22	533781_L96	100
22	150881_L96	100
22	160282_L96	100
22	629590_L96	100
22	662010_L96	100
22	94057_L96	100
22	406860_L96	59
22	213736_L97	59.5
22	671984_L96	51
22	589570_L96	100
22	341305_L96	100
22	131887_L97	100
22	81053_L103	100
22	673182_L96	57.5
22	140766_L96	66.5
22	192157_L96	100
22	674972_L96	100

## Sheet: rafflesianaSL_f_spec
subsample size per sex	contig_ID	subsampling bootstrap support
na
no RAD-tag reached >= 50% bootstrap support at stringency level >= 3 (3 M vs 3 F)
