# Supplementary material for: Sex is determined by XY chromosomes across the radiation of dioecious Nepenthes pitcher plants
Source: Evol Lett. 2019 Oct 1;3(6):586–97. doi: 10.1002/evl3.142 (PMC6906984; doi:10.1002/evl3.142)
Supplement: Supplementary file 3 — Table S9. Result tables of association tests for SNPs with sex and heterozygosities. [file EVL3-3-586-s003.xlsx]

## Sheet: pervillei
RAD-tag	pos	females_ObsHet	males_ObsHet	A1	F_A	F_U	A2	CHISQ	P	FDR_BH
100198_L96	80	0	0.814815	A	0	0.5926	G	25.68	4.032e-07	0.000473882
100198_L96	87	0	0.814815	G	0	0.5926	A	25.68	4.032e-07	0.000473882
100198_L96	89	0	0.814815	G	0	0.5926	T	25.68	4.032e-07	0.000473882
100198_L96	7	0	0.814815	T	0	0.5926	G	25.68	4.032e-07	0.000473882
100198_L96	91	0	0.814815	T	0	0.5926	C	25.68	4.032e-07	0.000473882
100198_L96	15	0	0.814815	C	0	0.5926	T	25.68	4.032e-07	0.000473882
100198_L96	68	0	0.814815	G	0	0.5926	A	25.68	4.032e-07	0.000473882
100198_L96	62	0	0.814815	G	0	0.5926	A	25.68	4.032e-07	0.000473882
100198_L96	59	0	0.814815	C	0	0.5926	T	25.68	4.032e-07	0.000473882
103329_L96	38	0.0454545	0.964286	G	0.02273	0.4821	A	25.8	3.794e-07	0.000473882
159335_L96	94	0.0666667	0.851852	T	0.03333	0.5741	C	23.91	1.008e-06	0.00093701
159335_L96	33	0.0666667	0.888889	A	0.03333	0.5556	G	22.59	2.008e-06	0.00137313
159335_L96	80	0.0666667	0.888889	A	0.03333	0.5556	C	22.59	2.008e-06	0.00137313
159335_L96	81	0.0666667	0.888889	C	0.03333	0.5556	T	22.59	2.008e-06	0.00137313
159335_L96	23	0.0666667	0.888889	T	0.03333	0.5556	C	22.59	2.008e-06	0.00137313
159335_L96	26	0.133333	0.888889	T	0.06667	0.5556	G	19.55	9.82e-06	0.00470208
159335_L96	34	0.133333	0.888889	C	0.06667	0.5556	T	19.55	9.82e-06	0.00470208
177328_L96	68	0.05	0.928571	G	0.025	0.5	C	24.97	5.82e-07	0.000663908
19347_L97	84	0.0454545	0.928571	A	0.02273	0.4643	G	24.37	7.932e-07	0.000878696
196991_L97	26	0.0526316	0.888889	T	0.02632	0.4444	C	19.7	9.038e-06	0.0044372
196991_L97	47	0.0526316	0.888889	T	0.02632	0.4444	C	19.7	9.038e-06	0.0044372
196991_L97	91	0.0526316	0.888889	A	0.02632	0.4444	C	19.7	9.038e-06	0.0044372
196991_L97	97	0	0.888889	C	0	0.4815	T	17.33	3.136e-05	0.0144797
252549_L96	74	0.2	0.0416667	A	0.35	0.02083	G	16.72	4.335e-05	0.0186814
261659_L97	21	0.0526316	0.923077	G	0.02632	0.4615	A	20.73	5.288e-06	0.00324158
261659_L97	31	0.105263	0.961538	G	0.05263	0.4808	A	19.16	1.199e-05	0.0056028
265872_L148	102	0.0526316	0.928571	A	0.02632	0.5	G	23.81	1.063e-06	0.00093701
265872_L148	50	0	0.821429	C	0	0.4107	G	23.47	1.269e-06	0.00100445
274944_L96	42	0.111111	0.0869565	T	0.3889	0.04348	C	15.34	8.97e-05	0.0355001
290324_L96	46	0.0454545	0.964286	A	0.02273	0.4821	G	25.8	3.794e-07	0.000473882
290324_L96	26	0.0454545	0.964286	G	0.02273	0.4821	A	25.8	3.794e-07	0.000473882
312699_L96	68	0.0454545	0.964286	A	0.02273	0.4821	G	25.8	3.794e-07	0.000473882
312699_L96	93	0.0454545	0.964286	A	0.02273	0.4821	G	25.8	3.794e-07	0.000473882
350528_L96	16	0.111111	0.869565	A	0.05556	0.5217	C	20.27	6.729e-06	0.00346564
350528_L96	46	0.111111	0.869565	G	0.05556	0.5217	A	20.27	6.729e-06	0.00346564
350528_L96	45	0.111111	0.869565	T	0.05556	0.5217	C	20.27	6.729e-06	0.00346564
350528_L96	48	0.111111	0.869565	C	0.05556	0.5217	T	20.27	6.729e-06	0.00346564
386004_L96	19	0.0454545	0.857143	A	0.02273	0.5357	G	30.31	3.675e-08	0.000203621
386004_L96	16	0.0454545	0.857143	T	0.02273	0.5357	A	30.31	3.675e-08	0.000203621
386004_L96	41	0.0454545	0.857143	T	0.02273	0.5357	C	30.31	3.675e-08	0.000203621
386004_L96	24	0	0.785714	A	0.04545	0.5714	C	30.38	3.557e-08	0.000203621
386004_L96	28	0.0454545	0.857143	T	0.02273	0.5357	A	30.31	3.675e-08	0.000203621
386004_L96	77	0.0909091	0.678571	G	0.1364	0.625	A	24.32	8.156e-07	0.000878696
386004_L96	39	0.0909091	0.714286	C	0.1364	0.6071	T	22.75	1.841e-06	0.00137313
405329_L96	50	0.0526316	0.884615	C	0.02632	0.4423	T	19.43	1.044e-05	0.00493799
412132_L97	40	0.05	0.888889	T	0.025	0.4444	G	20.71	5.349e-06	0.00324158
420059_L97	64	0.0454545	0.964286	G	0.02273	0.4821	A	25.8	3.794e-07	0.000473882
420059_L97	89	0.0454545	0.964286	G	0.02273	0.4821	A	25.8	3.794e-07	0.000473882
434469_L96	21	0.0454545	0.964286	T	0.02273	0.4821	C	25.8	3.794e-07	0.000473882
434469_L96	58	0.0454545	0.964286	C	0.02273	0.4821	T	25.8	3.794e-07	0.000473882
435057_L96	69	0	0.884615	A	0	0.4423	G	22.58	2.018e-06	0.00137313
435057_L96	79	0	0.884615	A	0	0.4423	G	22.58	2.018e-06	0.00137313
488636_L96	95	0.05	0.964286	T	0.025	0.4821	C	23.6	1.184e-06	0.000977052
488636_L96	81	0.05	0.964286	G	0.025	0.4821	T	23.6	1.184e-06	0.000977052
540521_L96	18	0.05	0.928571	C	0.025	0.4643	T	22.27	2.364e-06	0.00152813
540521_L96	34	0.05	0.928571	T	0.025	0.4643	C	22.27	2.364e-06	0.00152813
540521_L96	37	0.05	0.928571	T	0.025	0.4643	A	22.27	2.364e-06	0.00152813
541771_L96	10	0	0.62963	G	0.05	0.6481	A	34.44	4.385e-09	8.50361e-05
543302_L96	69	0	0.681818	G	0.05556	0.6136	A	26.69	2.394e-07	0.000473882
568309_L96	25	0	0.777778	T	0	0.4259	C	23.53	1.233e-06	0.00099629
568309_L96	68	0	0.740741	A	0	0.4074	T	22.2	2.459e-06	0.00156348
582108_L96	97	0.05	0.777778	A	0.025	0.3889	G	16.97	3.791e-05	0.017097
582108_L96	89	0.05	0.777778	T	0.025	0.3889	C	16.97	3.791e-05	0.017097
601307_L96	25	0.0625	0.892857	G	0.03125	0.5179	A	21.46	3.613e-06	0.00226016
601307_L96	18	0.0625	0.928571	T	0.03125	0.5	C	20.25	6.791e-06	0.00346564
601307_L96	12	0.0625	0.928571	A	0.03125	0.5	C	20.25	6.791e-06	0.00346564
601307_L96	34	0.0625	0.928571	C	0.03125	0.5	T	20.25	6.791e-06	0.00346564
601307_L96	66	0.0625	0.928571	T	0.03125	0.5	C	20.25	6.791e-06	0.00346564
601307_L96	86	0.0625	0.928571	C	0.03125	0.5	G	20.25	6.791e-06	0.00346564
601307_L96	89	0.0625	0.928571	C	0.03125	0.5	T	20.25	6.791e-06	0.00346564
601307_L96	71	0.0625	0.928571	T	0.03125	0.5	C	20.25	6.791e-06	0.00346564
601307_L96	23	0.0625	0.928571	T	0.03125	0.5	C	20.25	6.791e-06	0.00346564
609251_L96	80	0	0.923077	T	0	0.4615	A	23.92	1.006e-06	0.00093701
609251_L96	95	0	0.923077	T	0	0.4615	C	23.92	1.006e-06	0.00093701
609251_L96	48	0	0.923077	A	0	0.4615	C	23.92	1.006e-06	0.00093701
609251_L96	41	0	0.923077	G	0	0.4615	T	23.92	1.006e-06	0.00093701
638230_L96	51	0.05	0.964286	T	0.025	0.4821	C	23.6	1.184e-06	0.000977052
655304_L130	51	0.0454545	0.964286	C	0.02273	0.4821	T	25.8	3.794e-07	0.000473882
655304_L130	70	0.0454545	0.964286	A	0.02273	0.4821	G	25.8	3.794e-07	0.000473882
655304_L130	71	0.0454545	0.964286	G	0.02273	0.4821	A	25.8	3.794e-07	0.000473882
655304_L130	95	0.0454545	0.964286	A	0.02273	0.4821	G	25.8	3.794e-07	0.000473882
655304_L130	97	0.0454545	0.964286	C	0.02273	0.4821	T	25.8	3.794e-07	0.000473882
655304_L130	68	0.0454545	0.964286	A	0.02273	0.4821	G	25.8	3.794e-07	0.000473882
655304_L130	37	0.0454545	0.964286	A	0.02273	0.4821	T	25.8	3.794e-07	0.000473882
655304_L130	32	0.0454545	0.892857	G	0.02273	0.4464	A	22.99	1.628e-06	0.00126284
660121_L96	19	0.2	0.375	C	0.15	0.5625	T	15.84	6.893e-05	0.0293786
83594_L96	9	0	0.888889	T	0.07692	0.5556	C	16.75	4.259e-05	0.0185601
83594_L96	17	0	0.888889	A	0.07692	0.5556	G	16.75	4.259e-05	0.0185601
83594_L96	10	0	0.888889	T	0.07692	0.5556	C	16.75	4.259e-05	0.0185601
83594_L96	24	0	0.925926	T	0.07692	0.537	C	15.65	7.604e-05	0.0304042
83594_L96	7	0	0.925926	A	0.07692	0.537	C	15.65	7.604e-05	0.0304042
83594_L96	16	0	0.925926	C	0.07692	0.537	T	15.65	7.604e-05	0.0304042
83594_L96	11	0	0.925926	G	0.07692	0.537	A	15.65	7.604e-05	0.0304042
83594_L96	45	0	0.925926	T	0.07692	0.537	C	15.65	7.604e-05	0.0304042
83594_L96	46	0	0.925926	G	0.07692	0.537	A	15.65	7.604e-05	0.0304042
98463_L97	95	0.0555556	0.962963	C	0.02778	0.5185	T	23.82	1.059e-06	0.00093701
98463_L97	66	0.0555556	0.962963	A	0.02778	0.5185	G	23.82	1.059e-06	0.00093701

## Sheet: rafflesiana_s.l.
RAD-tag	pos	females_ObsHet	males_ObsHet	A1	F_A	F_U	A2	CHISQ	P	FDR_BH
138940_L160	97	0	0.184211	T	1	0.1184	G	58.37	2.176e-14	2.41743e-09
138940_L160	89	0	0.210526	G	1	0.1316	A	55.58	8.978e-14	6.64941e-09
37879_L138	25	0	0.333333	G	1	0.2273	A	47.3	6.097e-12	1.93527e-07
37879_L138	85	0	0.333333	G	1	0.2273	A	47.3	6.097e-12	1.93527e-07
138940_L160	70	0	0.289474	A	1	0.1711	C	48.23	3.791e-12	1.93527e-07
37879_L138	75	0	0.333333	G	1	0.2273	T	47.3	6.097e-12	1.93527e-07
37879_L138	58	0.142857	0.272727	T	0.9286	0.197	C	43.35	4.586e-11	8.49136e-07
37879_L138	28	0.142857	0.272727	T	0.9286	0.197	A	43.35	4.586e-11	8.49136e-07
37879_L138	70	0.142857	0.272727	A	0.9286	0.197	T	43.35	4.586e-11	8.49136e-07
37879_L138	15	0.142857	0.272727	C	0.9286	0.197	T	43.35	4.586e-11	8.49136e-07
37879_L138	65	0.142857	0.272727	C	0.9286	0.197	T	43.35	4.586e-11	8.49136e-07
633507_L99	81	0	0.789474	T	0	0.5789	C	37.31	1.008e-09	1.59977e-05
633507_L99	53	0	0.789474	G	0	0.5789	T	37.31	1.008e-09	1.59977e-05
182500_L96	92	0	0.657895	G	0	0.5921	T	34.07	5.32e-09	7.88034e-05
249825_L96	93	0	0.717949	A	0	0.6154	G	33.23	8.185e-09	8.26648e-05
249825_L96	38	0	0.717949	C	0	0.6154	T	33.23	8.185e-09	8.26648e-05
249825_L96	32	0	0.717949	C	0	0.6154	T	33.23	8.185e-09	8.26648e-05
249825_L96	35	0	0.717949	T	0	0.6154	A	33.23	8.185e-09	8.26648e-05
249825_L96	23	0	0.717949	T	0	0.6154	C	33.23	8.185e-09	8.26648e-05
249825_L96	27	0	0.717949	G	0	0.6154	T	33.23	8.185e-09	8.26648e-05
249825_L96	14	0	0.717949	T	0	0.6154	C	33.23	8.185e-09	8.26648e-05
152173_L99	71	0	0.921053	T	0	0.5395	C	30.64	3.113e-08	0.000300729
521129_L147	138	0	0.897436	G	0	0.4487	A	27.69	1.427e-07	0.0013211
521129_L147	113	0	0.871795	A	0	0.4359	T	26.59	2.516e-07	0.00217575
614706_L96	89	0	0.871795	C	0	0.4615	T	26.57	2.546e-07	0.00217575
449808_L96	87	0	0.631579	T	0	0.4737	A	26.31	2.911e-07	0.00239554
449808_L96	78	0	0.657895	C	0	0.4605	T	25.25	5.028e-07	0.00385231
549243_L186	69	0	0.842105	A	0	0.4211	T	25.26	5.002e-07	0.00385231
604667_L97	73	0	0.333333	T	0	0.4231	G	22.47	2.136e-06	0.0158199
324191_L97	76	0	0.805556	T	0	0.4306	A	21.74	3.122e-06	0.0210205
294438_L96	62	0.227273	0.702703	G	0.2045	0.6486	C	21.79	3.036e-06	0.0210205
294438_L96	50	0.227273	0.702703	A	0.2045	0.6486	C	21.79	3.036e-06	0.0210205
163188_L96	26	0	0.777778	T	0	0.3889	C	20.74	5.259e-06	0.0324583
163188_L96	38	0	0.777778	A	0	0.3889	T	20.74	5.259e-06	0.0324583
163188_L96	13	0	0.777778	T	0	0.3889	A	20.74	5.259e-06	0.0324583
480508_L145	138	0	0.789474	A	0	0.3947	C	20.36	6.425e-06	0.038583
130291_L96	64	0.363636	0.333333	G	0.5909	0.1923	A	20.03	7.617e-06	0.0445374

## Sheet: gracilis
RAD-tag	pos	females_ObsHet	males_ObsHet	A1	F_A	F_U	A2	CHISQ	P	FDR_BH
empty since no sex-associated SNPs in N. gracilis

## Sheet: Silene_latifolia
RAD-tag	pos	females_ObsHet	males_ObsHet	A1	F_A	F_U	A2	CHISQ	P	FDR_BH
93746_L93	50	0	0.444444	T	0	0.7778	C	63.47	1.631e-15	6.08824e-11
93746_L93	27	0	0.444444	C	0	0.7778	T	63.47	1.631e-15	6.08824e-11
93746_L93	20	0	0.444444	A	0	0.7778	T	63.47	1.631e-15	6.08824e-11
122946_L92	77	0	0.333333	A	0	0.8333	G	60	9.486e-15	2.36064e-10
122946_L92	68	0	0.333333	C	0	0.8333	T	60	9.486e-15	2.36064e-10
122946_L92	56	0.0555556	0.296296	G	0.9722	0.1481	C	58.79	1.754e-14	3.74136e-10
651902_L92	12	0	0.521739	G	0	0.7391	A	57.22	3.891e-14	6.4553e-10
100459_L92	13	0	0.653846	G	0	0.6731	T	57.26	3.825e-14	6.4553e-10
196915_L104	16	0	0.458333	A	0	0.7292	G	56.71	5.043e-14	6.84532e-10
196915_L104	19	0	0.458333	A	0	0.7292	G	56.71	5.043e-14	6.84532e-10
193809_L95	14	0	0.62963	A	0	0.6852	G	56.28	6.28e-14	7.21297e-10
193809_L95	64	0	0.62963	C	0	0.6852	T	56.28	6.28e-14	7.21297e-10
447246_L98	64	0.0434783	0.347826	G	0.02174	0.7826	A	55.38	9.93e-14	9.88452e-10
447246_L98	28	0.0434783	0.347826	A	0.02174	0.7826	G	55.38	9.93e-14	9.88452e-10
5963_L111	30	0	0.576923	T	0	0.7115	C	54.21	1.799e-13	1.67884e-09
63029_L92	28	0	0.518519	A	0	0.7407	T	51.58	6.883e-13	6.04542e-09
115090_L93	15	0	0.666667	C	0	0.6667	T	50.98	9.329e-13	6.33155e-09
115090_L93	36	0	0.666667	T	0	0.6667	C	50.98	9.329e-13	6.33155e-09
96866_L92	8	0	0.56	G	0	0.72	T	51.34	7.754e-13	6.33155e-09
115090_L93	33	0	0.666667	A	0	0.6667	C	50.98	9.329e-13	6.33155e-09
507743_L93	15	0	0.481481	T	0	0.7222	C	51.09	8.833e-13	6.33155e-09
129281_L92	61	0.0333333	0.708333	T	0.01667	0.6458	G	50.63	1.117e-12	7.14214e-09
59247_L93	70	0	0.592593	C	0	0.7037	T	50.57	1.148e-12	7.14214e-09
420761_L94	43	0	0.62963	G	0	0.6852	A	50.03	1.515e-12	9.04837e-09
7806_L92	29	0	0.791667	T	0	0.6042	A	49.56	1.927e-12	1.10664e-08
63029_L92	40	0	0.555556	T	0	0.7222	C	49.37	2.116e-12	1.17017e-08
113663_L93	56	0	0.76	T	0	0.62	C	49.07	2.469e-12	1.31662e-08
507743_L93	86	0	0.518519	C	0	0.7037	T	48.92	2.667e-12	1.32739e-08
507743_L93	75	0	0.518519	C	0	0.7037	A	48.92	2.667e-12	1.32739e-08
362746_L92	21	0	0.740741	T	0	0.6296	C	48.2	3.846e-12	1.68899e-08
203816_L92	90	0	0.714286	A	0	0.6429	G	48.3	3.661e-12	1.68899e-08
32706_L92	53	0	0.740741	A	0	0.6296	G	48.2	3.846e-12	1.68899e-08
651902_L92	42	0.12	0.391304	A	0.1	0.8043	G	48.3	3.661e-12	1.68899e-08
62921_L93	36	0	0.814815	C	0	0.5926	T	48.12	4.012e-12	1.71155e-08
12149_L145	114	0	0.888889	T	0	0.5556	G	47.68	5.026e-12	1.83036e-08
180054_L92	64	0	0.888889	G	0	0.5556	A	47.68	5.026e-12	1.83036e-08
667424_L92	12	0	0.888889	C	0	0.5556	T	47.68	5.026e-12	1.83036e-08
12149_L145	139	0	0.888889	T	0	0.5556	A	47.68	5.026e-12	1.83036e-08
364558_L92	36	0	0.666667	G	0	0.625	C	47.81	4.69e-12	1.83036e-08
113663_L93	83	0.0357143	0.72	T	0.01786	0.64	C	47.69	4.998e-12	1.83036e-08
73779_L92	68	0	0.777778	A	0	0.6111	G	47.52	5.445e-12	1.84752e-08
118888_L92	55	0	0.851852	G	0	0.5741	A	47.31	6.063e-12	1.84752e-08
389040_L95	49	0	0.851852	C	0	0.5741	T	47.31	6.063e-12	1.84752e-08
118888_L92	34	0	0.851852	C	0	0.5741	G	47.31	6.063e-12	1.84752e-08
115090_L93	51	0.04	0.666667	C	0.02	0.6667	T	47.37	5.885e-12	1.84752e-08
212140_L95	47	0	0.851852	A	0	0.5741	G	47.31	6.063e-12	1.84752e-08
115090_L93	68	0.04	0.666667	T	0.02	0.6667	G	47.37	5.885e-12	1.84752e-08
212140_L95	57	0	0.851852	C	0	0.5741	G	47.31	6.063e-12	1.84752e-08
226588_L93	72	0	0.72	A	0	0.64	C	47.06	6.889e-12	1.90485e-08
226588_L93	27	0	0.72	G	0	0.64	A	47.06	6.889e-12	1.90485e-08
226588_L93	10	0	0.72	A	0	0.64	T	47.06	6.889e-12	1.90485e-08
226588_L93	11	0	0.72	G	0	0.64	A	47.06	6.889e-12	1.90485e-08
226588_L93	89	0	0.72	G	0	0.64	A	47.06	6.889e-12	1.90485e-08
195211_L92	80	0	0.555556	G	0	0.7222	T	45.88	1.256e-11	2.65911e-08
172513_L96	86	0	0.925926	C	0	0.537	T	45.57	1.473e-11	2.65911e-08
99884_L92	7	0	0.807692	T	0	0.5962	G	45.5	1.528e-11	2.65911e-08
270937_L101	97	0	0.923077	A	0	0.5385	G	45.43	1.585e-11	2.65911e-08
7806_L92	46	0.0333333	0.791667	A	0.01667	0.6042	G	45.88	1.258e-11	2.65911e-08
1024934_L98	18	0	0.925926	T	0	0.537	G	45.57	1.473e-11	2.65911e-08
1024934_L98	12	0	0.925926	A	0	0.537	T	45.57	1.473e-11	2.65911e-08
657688_L92	44	0	0.925926	T	0	0.537	C	45.57	1.473e-11	2.65911e-08
301737_L95	73	0	0.8	A	0	0.6	C	45.54	1.499e-11	2.65911e-08
301737_L95	84	0	0.8	A	0	0.6	G	45.54	1.499e-11	2.65911e-08
359531_L101	102	0.0333333	0.814815	G	0.01667	0.5926	A	45.83	1.287e-11	2.65911e-08
79245_L135	92	0	0.923077	T	0	0.5385	G	45.43	1.585e-11	2.65911e-08
301737_L95	7	0	0.8	C	0	0.6	G	45.54	1.499e-11	2.65911e-08
277283_L120	38	0.0333333	0.814815	G	0.01667	0.5926	C	45.83	1.287e-11	2.65911e-08
71932_L117	40	0	0.923077	T	0	0.5385	A	45.43	1.585e-11	2.65911e-08
71932_L117	41	0	0.923077	T	0	0.5385	A	45.43	1.585e-11	2.65911e-08
71932_L117	42	0	0.923077	T	0	0.5385	A	45.43	1.585e-11	2.65911e-08
185336_L92	71	0	0.925926	G	0	0.537	T	45.57	1.473e-11	2.65911e-08
271409_L92	30	0	0.851852	G	0	0.537	A	45.57	1.473e-11	2.65911e-08
1024934_L98	22	0	0.925926	T	0	0.537	C	45.57	1.473e-11	2.65911e-08
657688_L92	62	0	0.925926	T	0	0.537	A	45.57	1.473e-11	2.65911e-08
277283_L120	48	0.0333333	0.814815	T	0.01667	0.5926	C	45.83	1.287e-11	2.65911e-08
72045_L93	11	0.0333333	0.791667	G	0.01667	0.6042	T	45.88	1.258e-11	2.65911e-08
223052_L110	30	0	0.769231	C	0	0.6154	T	46.22	1.056e-11	2.65911e-08
459783_L92	21	0	0.925926	A	0	0.537	G	45.57	1.473e-11	2.65911e-08
99884_L92	65	0	0.807692	T	0	0.5962	G	45.5	1.528e-11	2.65911e-08
185336_L92	46	0	0.925926	G	0	0.537	A	45.57	1.473e-11	2.65911e-08
156669_L94	20	0	0.814815	G	0	0.5926	T	45.47	1.547e-11	2.65911e-08
80309_L98	15	0	0.923077	G	0	0.5385	C	45.43	1.585e-11	2.65911e-08
669743_L92	16	0	0.740741	T	0	0.5926	C	45.47	1.547e-11	2.65911e-08
831633_L92	45	0	0.925926	A	0	0.537	C	45.57	1.473e-11	2.65911e-08
33545_L92	73	0.125	0.37037	G	0.1458	0.8148	T	45.49	1.534e-11	2.65911e-08
459783_L92	18	0	0.925926	A	0	0.537	G	45.57	1.473e-11	2.65911e-08
156669_L94	37	0	0.814815	A	0	0.5926	T	45.47	1.547e-11	2.65911e-08
831633_L92	20	0	0.925926	G	0	0.537	A	45.57	1.473e-11	2.65911e-08
120651_L143	135	0	0.888889	A	0	0.5556	G	45.24	1.745e-11	2.68609e-08
120651_L143	138	0	0.888889	A	0	0.5556	G	45.24	1.745e-11	2.68609e-08
370172_L92	59	0	0.814815	T	0	0.5556	C	45.24	1.745e-11	2.68609e-08
33545_L92	40	0	0.740741	T	0	0.6296	A	45.33	1.662e-11	2.68609e-08
235739_L92	44	0	0.64	G	0	0.68	A	45.3	1.689e-11	2.68609e-08
193225_L98	18	0	0.888889	G	0	0.5556	A	45.24	1.745e-11	2.68609e-08
225207_L96	34	0	0.740741	A	0	0.5556	T	45.24	1.745e-11	2.68609e-08
120651_L143	111	0	0.888889	A	0	0.5556	G	45.24	1.745e-11	2.68609e-08
290509_L92	12	0	0.807692	A	0	0.5577	C	45.15	1.822e-11	2.69901e-08
290509_L92	26	0	0.807692	A	0	0.5577	G	45.15	1.822e-11	2.69901e-08
186067_L92	44	0	0.88	A	0	0.56	G	45.07	1.898e-11	2.69901e-08
186067_L92	46	0	0.88	T	0	0.56	C	45.07	1.898e-11	2.69901e-08
186067_L92	67	0	0.88	C	0	0.56	T	45.07	1.898e-11	2.69901e-08
186067_L92	62	0	0.88	A	0	0.56	G	45.07	1.898e-11	2.69901e-08
186067_L92	63	0	0.88	C	0	0.56	G	45.07	1.898e-11	2.69901e-08
186067_L92	64	0	0.88	A	0	0.56	T	45.07	1.898e-11	2.69901e-08
215099_L92	28	0	0.777778	A	0	0.6111	G	44.76	2.23e-11	3.14121e-08
1074875_L92	92	0	0.769231	A	0	0.5769	G	44.73	2.257e-11	3.14953e-08
27497_L93	87	0.0666667	0.769231	T	0.03333	0.6154	C	44.64	2.368e-11	3.27383e-08
345666_L96	94	0	0.692308	G	0	0.6538	C	44.55	2.485e-11	3.40406e-08
1225324_L96	48	0	0.888889	G	0	0.5556	T	44.01	3.266e-11	3.41903e-08
93002_L92	91	0	0.962963	A	0	0.5185	G	43.51	4.219e-11	3.41903e-08
195211_L92	88	0	0.592593	A	0	0.7037	G	43.85	3.552e-11	3.41903e-08
772148_L92	89	0.03125	0.888889	C	0.01562	0.5556	G	44.08	3.151e-11	3.41903e-08
211311_L94	80	0	0.884615	T	0	0.5577	A	43.93	3.409e-11	3.41903e-08
118888_L92	9	0.0333333	0.851852	C	0.01667	0.5741	T	43.74	3.759e-11	3.41903e-08
185376_L95	35	0	0.851852	T	0	0.5741	A	43.48	4.282e-11	3.41903e-08
442453_L92	80	0	0.962963	T	0	0.5185	A	43.51	4.219e-11	3.41903e-08
6912_L92	83	0	0.962963	G	0	0.5185	C	43.51	4.219e-11	3.41903e-08
195211_L92	71	0	0.592593	C	0	0.7037	T	43.85	3.552e-11	3.41903e-08
326535_L92	18	0	0.888889	T	0	0.5556	A	44.01	3.266e-11	3.41903e-08
1225324_L96	29	0	0.888889	C	0	0.5556	T	44.01	3.266e-11	3.41903e-08
102254_L93	61	0	0.962963	G	0	0.5185	A	43.51	4.219e-11	3.41903e-08
195211_L92	35	0	0.592593	C	0	0.7037	T	43.85	3.552e-11	3.41903e-08
298904_L95	27	0	0.962963	C	0	0.5185	T	43.51	4.219e-11	3.41903e-08
185376_L95	67	0	0.851852	G	0	0.5741	A	43.48	4.282e-11	3.41903e-08
185376_L95	90	0	0.851852	C	0	0.5741	T	43.48	4.282e-11	3.41903e-08
126752_L92	71	0	0.962963	T	0	0.5185	C	43.51	4.219e-11	3.41903e-08
180509_L93	68	0	0.962963	A	0	0.5185	C	43.51	4.219e-11	3.41903e-08
442453_L92	79	0	0.962963	C	0	0.5185	A	43.51	4.219e-11	3.41903e-08
442453_L92	77	0	0.962963	A	0	0.5185	T	43.51	4.219e-11	3.41903e-08
195211_L92	49	0	0.592593	G	0	0.7037	T	43.85	3.552e-11	3.41903e-08
1202503_L92	33	0	0.92	C	0	0.54	T	44.11	3.097e-11	3.41903e-08
1202503_L92	31	0	0.92	C	0	0.54	T	44.11	3.097e-11	3.41903e-08
484952_L92	56	0	0.888889	G	0	0.5556	C	44.01	3.266e-11	3.41903e-08
72045_L93	72	0.0333333	0.833333	T	0.01667	0.5833	C	43.6	4.037e-11	3.41903e-08
343880_L92	72	0	0.888889	T	0	0.5185	C	43.51	4.219e-11	3.41903e-08
345322_L92	21	0	0.851852	A	0	0.537	G	44.4	2.684e-11	3.41903e-08
126752_L92	16	0	0.962963	A	0	0.5185	T	43.51	4.219e-11	3.41903e-08
195211_L92	28	0	0.592593	A	0	0.7037	G	43.85	3.552e-11	3.41903e-08
484952_L92	30	0	0.888889	G	0	0.5556	A	44.01	3.266e-11	3.41903e-08
180509_L93	73	0	0.962963	G	0	0.5185	C	43.51	4.219e-11	3.41903e-08
180054_L92	34	0.03125	0.888889	G	0.01562	0.5556	A	44.08	3.151e-11	3.41903e-08
102254_L93	18	0	0.962963	T	0	0.5185	C	43.51	4.219e-11	3.41903e-08
80773_L92	67	0	0.888889	C	0	0.5185	G	43.51	4.219e-11	3.41903e-08
42776_L92	41	0	0.962963	T	0	0.5185	G	43.51	4.219e-11	3.41903e-08
825533_L94	11	0	0.962963	A	0	0.5185	G	43.51	4.219e-11	3.41903e-08
42776_L92	19	0	0.962963	A	0	0.5185	C	43.51	4.219e-11	3.41903e-08
1231597_L92	35	0	0.962963	A	0	0.5185	C	43.51	4.219e-11	3.41903e-08
1231597_L92	75	0	0.962963	T	0	0.5185	C	43.51	4.219e-11	3.41903e-08
100459_L92	50	0.275862	0.384615	T	0.1724	0.8077	A	44.39	2.686e-11	3.41903e-08
1231597_L92	87	0	0.962963	T	0	0.5185	A	43.51	4.219e-11	3.41903e-08
326535_L92	50	0	0.888889	G	0	0.5556	C	44.01	3.266e-11	3.41903e-08
915001_L92	34	0	0.851852	T	0	0.537	C	44.4	2.684e-11	3.41903e-08
915001_L92	36	0	0.851852	T	0	0.537	C	44.4	2.684e-11	3.41903e-08
91034_L92	78	0	0.84	A	0	0.54	C	44.11	3.097e-11	3.41903e-08
102254_L93	9	0	0.962963	G	0	0.5185	C	43.51	4.219e-11	3.41903e-08
105745_L99	15	0	0.962963	T	0	0.5185	A	43.51	4.219e-11	3.41903e-08
72045_L93	58	0.0333333	0.833333	G	0.01667	0.5833	A	43.6	4.037e-11	3.41903e-08
181015_L92	66	0	0.962963	C	0	0.5185	G	43.51	4.219e-11	3.41903e-08
181015_L92	69	0	0.962963	G	0	0.5185	A	43.51	4.219e-11	3.41903e-08
258839_L92	77	0	0.962963	A	0	0.5185	G	43.51	4.219e-11	3.41903e-08
975907_L92	10	0.0333333	0.846154	G	0.01667	0.5769	T	43.68	3.864e-11	3.41903e-08
1202503_L92	50	0	0.92	G	0	0.54	C	44.11	3.097e-11	3.41903e-08
18324_L92	34	0	0.925926	C	0	0.537	A	44.4	2.684e-11	3.41903e-08
484952_L92	75	0	0.888889	G	0	0.5556	T	44.01	3.266e-11	3.41903e-08
1231597_L92	24	0	0.962963	G	0	0.5185	T	43.51	4.219e-11	3.41903e-08
195211_L92	12	0	0.592593	C	0	0.7037	A	43.85	3.552e-11	3.41903e-08
488738_L92	56	0	0.72	A	0	0.56	G	43.85	3.549e-11	3.41903e-08
80773_L92	12	0	0.888889	T	0	0.5185	C	43.51	4.219e-11	3.41903e-08
397982_L92	61	0	0.884615	A	0	0.5577	G	43.93	3.409e-11	3.41903e-08
397982_L92	67	0	0.884615	G	0	0.5577	A	43.93	3.409e-11	3.41903e-08
100879_L92	19	0	0.962963	G	0	0.5185	C	43.51	4.219e-11	3.41903e-08
185376_L95	44	0	0.851852	C	0	0.5741	T	43.48	4.282e-11	3.41903e-08
326535_L92	76	0	0.888889	G	0	0.5556	A	44.01	3.266e-11	3.41903e-08
126752_L92	28	0	0.962963	A	0	0.5185	G	43.51	4.219e-11	3.41903e-08
488738_L92	27	0	0.72	A	0	0.56	G	43.85	3.549e-11	3.41903e-08
181015_L92	57	0	0.962963	G	0	0.5185	A	43.51	4.219e-11	3.41903e-08
1202503_L92	64	0	0.92	C	0	0.54	A	44.11	3.097e-11	3.41903e-08
237644_L95	57	0	0.962963	C	0	0.5185	T	43.51	4.219e-11	3.41903e-08
484952_L92	60	0	0.888889	T	0	0.5556	C	44.01	3.266e-11	3.41903e-08
915001_L92	82	0	0.851852	C	0	0.537	A	44.4	2.684e-11	3.41903e-08
975907_L92	56	0.0333333	0.846154	T	0.01667	0.5769	A	43.68	3.864e-11	3.41903e-08
975907_L92	54	0.0333333	0.846154	T	0.01667	0.5769	G	43.68	3.864e-11	3.41903e-08
237644_L95	81	0	0.962963	C	0	0.5185	T	43.51	4.219e-11	3.41903e-08
237644_L95	83	0	0.962963	T	0	0.5185	C	43.51	4.219e-11	3.41903e-08
1225324_L96	14	0	0.888889	A	0	0.5556	C	44.01	3.266e-11	3.41903e-08
42776_L92	26	0	0.962963	A	0	0.5185	T	43.51	4.219e-11	3.41903e-08
161373_L101	64	0	0.846154	A	0	0.5769	G	43.45	4.346e-11	3.45167e-08
795622_L92	14	0	0.961538	C	0	0.5192	T	43.31	4.667e-11	3.50173e-08
95975_L95	49	0	0.884615	G	0	0.5192	T	43.31	4.667e-11	3.50173e-08
79338_L92	93	0	0.884615	C	0	0.5192	T	43.31	4.667e-11	3.50173e-08
735868_L92	76	0	0.884615	T	0	0.5192	A	43.31	4.667e-11	3.50173e-08
795622_L92	25	0	0.961538	G	0	0.5192	C	43.31	4.667e-11	3.50173e-08
223592_L105	76	0	0.961538	A	0	0.5192	G	43.31	4.667e-11	3.50173e-08
48168_L93	91	0	0.884615	T	0	0.5192	A	43.31	4.667e-11	3.50173e-08
114875_L126	118	0	0.961538	A	0	0.5192	G	43.31	4.667e-11	3.50173e-08
48168_L93	55	0	0.884615	A	0	0.5192	G	43.31	4.667e-11	3.50173e-08
223592_L105	15	0	0.961538	C	0	0.5192	T	43.31	4.667e-11	3.50173e-08
95975_L95	57	0	0.884615	A	0	0.5192	G	43.31	4.667e-11	3.50173e-08
175406_L92	48	0	0.851852	A	0	0.537	G	43.22	4.903e-11	3.60631e-08
175636_L92	89	0	0.925926	G	0	0.537	A	43.22	4.903e-11	3.60631e-08
175406_L92	44	0	0.851852	G	0	0.537	C	43.22	4.903e-11	3.60631e-08
290983_L95	3	0	0.925926	T	0	0.537	A	43.22	4.903e-11	3.60631e-08
373485_L92	57	0	0.96	G	0	0.52	A	43.11	5.168e-11	3.74587e-08
373485_L92	29	0	0.96	G	0	0.52	T	43.11	5.168e-11	3.74587e-08
373485_L92	77	0	0.96	G	0	0.52	A	43.11	5.168e-11	3.74587e-08
914444_L95	41	0	1	T	0	0.5	G	41.49	1.182e-10	3.81184e-08
124397_L125	87	0	1	A	0	0.5	G	41.49	1.182e-10	3.81184e-08
386300_L92	15	0	0.88	A	0	0.56	G	42.62	6.656e-11	3.81184e-08
195211_L92	85	0	0.62963	T	0	0.6852	C	41.89	9.671e-11	3.81184e-08
197894_L104	34	0	1	A	0	0.5	G	41.49	1.182e-10	3.81184e-08
430646_L95	17	0	0.961538	T	0	0.5192	C	42.18	8.312e-11	3.81184e-08
290509_L92	19	0.0333333	0.807692	A	0.01667	0.5577	C	41.58	1.132e-10	3.81184e-08
628633_L92	54	0	1	A	0	0.5	C	41.49	1.182e-10	3.81184e-08
147828_L92	44	0	1	A	0	0.5	T	41.49	1.182e-10	3.81184e-08
265523_L126	88	0	1	T	0	0.5	G	41.49	1.182e-10	3.81184e-08
265523_L126	83	0	1	C	0	0.5	G	41.49	1.182e-10	3.81184e-08
140362_L92	89	0	1	T	0	0.5	C	41.49	1.182e-10	3.81184e-08
386300_L92	7	0	0.88	T	0	0.56	A	42.62	6.656e-11	3.81184e-08
153312_L92	11	0	1	T	0	0.5	A	41.49	1.182e-10	3.81184e-08
153312_L92	17	0	1	A	0	0.5	G	41.49	1.182e-10	3.81184e-08
289062_L161	68	0	1	C	0	0.5	T	41.49	1.182e-10	3.81184e-08
493486_L92	7	0	0.925926	T	0	0.5	G	41.49	1.182e-10	3.81184e-08
707468_L92	15	0	0.962963	T	0	0.5185	G	42.38	7.527e-11	3.81184e-08
402518_L92	73	0	0.88	G	0	0.56	A	42.62	6.656e-11	3.81184e-08
22988_L95	61	0	1	T	0	0.5	A	41.49	1.182e-10	3.81184e-08
161540_L92	7	0	0.913043	G	0	0.5435	A	42.67	6.47e-11	3.81184e-08
144788_L92	45	0	1	C	0	0.5	G	41.49	1.182e-10	3.81184e-08
1024934_L98	75	0.03125	0.925926	A	0.01562	0.537	T	42	9.143e-11	3.81184e-08
1347049_L92	51	0	1	T	0	0.5	C	41.49	1.182e-10	3.81184e-08
441583_L93	9	0	1	T	0	0.5	G	41.49	1.182e-10	3.81184e-08
775281_L92	59	0	1	A	0	0.5	G	41.49	1.182e-10	3.81184e-08
153710_L92	50	0	1	A	0	0.5	G	41.49	1.182e-10	3.81184e-08
767155_L92	57	0	1	T	0	0.5	C	41.49	1.182e-10	3.81184e-08
1129941_L92	11	0	1	T	0	0.5	C	41.49	1.182e-10	3.81184e-08
140474_L94	46	0	1	A	0	0.5	T	41.49	1.182e-10	3.81184e-08
326240_L92	38	0.03125	0.851852	A	0.01562	0.537	G	42	9.143e-11	3.81184e-08
15119_L93	47	0	1	T	0	0.5	A	41.49	1.182e-10	3.81184e-08
291903_L93	63	0	1	T	0	0.5	A	41.49	1.182e-10	3.81184e-08
140474_L94	82	0	1	T	0	0.5	C	41.49	1.182e-10	3.81184e-08
628633_L92	39	0	1	A	0	0.5	T	41.49	1.182e-10	3.81184e-08
240197_L102	65	0	0.92	A	0	0.54	G	41.76	1.032e-10	3.81184e-08
342814_L92	7	0	0.925926	G	0	0.5	A	41.49	1.182e-10	3.81184e-08
80084_L93	23	0	1	G	0	0.5	A	41.49	1.182e-10	3.81184e-08
227919_L92	37	0	0.884615	C	0	0.5192	T	42.18	8.312e-11	3.81184e-08
76826_L92	28	0	0.925926	G	0	0.5	T	41.49	1.182e-10	3.81184e-08
453089_L92	78	0	1	A	0	0.5	G	41.49	1.182e-10	3.81184e-08
166242_L139	72	0	1	G	0	0.5	T	41.49	1.182e-10	3.81184e-08
306742_L92	23	0	0.962963	C	0	0.5185	G	42.38	7.527e-11	3.81184e-08
20582_L92	42	0	1	T	0	0.5	A	41.49	1.182e-10	3.81184e-08
559540_L92	14	0	1	C	0	0.5	A	41.49	1.182e-10	3.81184e-08
223023_L92	68	0	1	A	0	0.5	C	41.49	1.182e-10	3.81184e-08
223023_L92	60	0	1	C	0	0.5	A	41.49	1.182e-10	3.81184e-08
26087_L92	79	0	0.923077	C	0	0.5385	A	41.89	9.631e-11	3.81184e-08
285108_L104	37	0	1	C	0	0.5	T	41.49	1.182e-10	3.81184e-08
226775_L94	11	0	1	C	0	0.5	T	41.49	1.182e-10	3.81184e-08
260967_L92	33	0	1	C	0	0.5	T	41.49	1.182e-10	3.81184e-08
628633_L92	45	0	1	A	0	0.5	T	41.49	1.182e-10	3.81184e-08
628633_L92	49	0	1	T	0	0.5	G	41.49	1.182e-10	3.81184e-08
728704_L92	43	0	1	C	0	0.5	G	41.49	1.182e-10	3.81184e-08
135410_L92	72	0	1	G	0	0.5	C	41.49	1.182e-10	3.81184e-08
169470_L92	28	0	1	A	0	0.5	G	41.49	1.182e-10	3.81184e-08
172468_L92	47	0	1	G	0	0.5	A	41.49	1.182e-10	3.81184e-08
53609_L92	87	0	1	G	0	0.5	A	41.49	1.182e-10	3.81184e-08
53609_L92	83	0	1	T	0	0.5	C	41.49	1.182e-10	3.81184e-08
617434_L92	87	0	1	T	0	0.5	G	41.49	1.182e-10	3.81184e-08
464811_L92	9	0.03125	0.84	G	0.01562	0.54	T	41.66	1.088e-10	3.81184e-08
110206_L144	109	0	1	C	0	0.5	A	41.49	1.182e-10	3.81184e-08
961559_L92	69	0	1	G	0	0.5	T	41.49	1.182e-10	3.81184e-08
306742_L92	44	0	0.962963	C	0	0.5185	T	42.38	7.527e-11	3.81184e-08
422667_L95	26	0	1	C	0	0.5	T	41.49	1.182e-10	3.81184e-08
633743_L94	12	0	1	T	0	0.5	A	41.49	1.182e-10	3.81184e-08
628633_L92	21	0	1	A	0	0.5	G	41.49	1.182e-10	3.81184e-08
240197_L102	74	0	0.92	T	0	0.54	A	41.76	1.032e-10	3.81184e-08
155570_L94	30	0	1	A	0	0.5	G	41.49	1.182e-10	3.81184e-08
28663_L116	80	0	1	A	0	0.5	C	41.49	1.182e-10	3.81184e-08
479252_L92	51	0	1	T	0	0.5	C	41.49	1.182e-10	3.81184e-08
55513_L92	87	0	0.888889	T	0	0.5185	G	42.38	7.527e-11	3.81184e-08
55513_L92	81	0	0.888889	G	0	0.5185	A	42.38	7.527e-11	3.81184e-08
327154_L94	36	0	0.962963	A	0	0.5185	C	42.38	7.527e-11	3.81184e-08
445670_L92	32	0	0.962963	T	0	0.5185	A	42.38	7.527e-11	3.81184e-08
459783_L92	42	0.03125	0.925926	C	0.01562	0.537	T	42	9.143e-11	3.81184e-08
285108_L104	25	0	1	G	0	0.5	T	41.49	1.182e-10	3.81184e-08
1347049_L92	12	0	1	T	0	0.5	G	41.49	1.182e-10	3.81184e-08
438275_L95	10	0	1	A	0	0.5	G	41.49	1.182e-10	3.81184e-08
153710_L92	15	0	1	A	0	0.5	G	41.49	1.182e-10	3.81184e-08
20582_L92	50	0	1	G	0	0.5	C	41.49	1.182e-10	3.81184e-08
1129941_L92	59	0	1	A	0	0.5	G	41.49	1.182e-10	3.81184e-08
142553_L93	10	0	1	T	0	0.5	C	41.49	1.182e-10	3.81184e-08
479252_L92	86	0	1	T	0	0.5	C	41.49	1.182e-10	3.81184e-08
1146063_L92	57	0	1	G	0	0.5	C	41.49	1.182e-10	3.81184e-08
189157_L106	18	0	1	A	0	0.5	G	41.49	1.182e-10	3.81184e-08
285108_L104	24	0	1	G	0	0.5	C	41.49	1.182e-10	3.81184e-08
66011_L95	86	0	1	T	0	0.5	C	41.49	1.182e-10	3.81184e-08
218235_L92	35	0	1	G	0	0.5	A	41.49	1.182e-10	3.81184e-08
430646_L95	37	0	0.961538	T	0	0.5192	C	42.18	8.312e-11	3.81184e-08
618495_L92	30	0	0.925926	T	0	0.5	C	41.49	1.182e-10	3.81184e-08
31988_L92	67	0	1	A	0	0.5	C	41.49	1.182e-10	3.81184e-08
31988_L92	62	0	1	T	0	0.5	G	41.49	1.182e-10	3.81184e-08
137912_L93	72	0	0.777778	G	0	0.5741	A	42.19	8.28e-11	3.81184e-08
194338_L92	75	0	1	A	0	0.5	C	41.49	1.182e-10	3.81184e-08
245832_L92	54	0	0.791667	T	0	0.6042	A	42.9	5.748e-11	3.81184e-08
240197_L102	36	0	0.92	A	0	0.54	G	41.76	1.032e-10	3.81184e-08
80084_L93	8	0	1	A	0	0.5	G	41.49	1.182e-10	3.81184e-08
184957_L92	54	0	0.92	C	0	0.54	T	42.94	5.645e-11	3.81184e-08
453089_L92	30	0	1	G	0	0.5	T	41.49	1.182e-10	3.81184e-08
260967_L92	51	0	1	G	0	0.5	A	41.49	1.182e-10	3.81184e-08
286056_L95	48	0	1	G	0	0.5	A	41.49	1.182e-10	3.81184e-08
190876_L92	56	0	1	T	0	0.5	G	41.49	1.182e-10	3.81184e-08
112611_L92	57	0	1	C	0	0.5	A	41.49	1.182e-10	3.81184e-08
291258_L92	46	0	1	C	0	0.5	A	41.49	1.182e-10	3.81184e-08
186067_L92	59	0	0.92	G	0	0.54	A	42.94	5.645e-11	3.81184e-08
342814_L92	54	0	0.925926	C	0	0.5	A	41.49	1.182e-10	3.81184e-08
17242_L92	87	0	1	T	0	0.5	C	41.49	1.182e-10	3.81184e-08
44568_L111	85	0	1	C	0	0.5	G	41.49	1.182e-10	3.81184e-08
189157_L106	41	0	1	G	0	0.5	A	41.49	1.182e-10	3.81184e-08
961559_L92	74	0	1	G	0	0.5	C	41.49	1.182e-10	3.81184e-08
9346_L99	70	0	1	A	0	0.5	T	41.49	1.182e-10	3.81184e-08
153710_L92	71	0	1	C	0	0.5	T	41.49	1.182e-10	3.81184e-08
364300_L92	68	0	1	A	0	0.5	G	41.49	1.182e-10	3.81184e-08
613116_L92	59	0	1	C	0	0.5	T	41.49	1.182e-10	3.81184e-08
140362_L92	73	0	1	A	0	0.5	G	41.49	1.182e-10	3.81184e-08
218235_L92	46	0	1	C	0	0.5	G	41.49	1.182e-10	3.81184e-08
578377_L92	56	0	0.925926	C	0	0.5	G	41.49	1.182e-10	3.81184e-08
283826_L92	77	0	0.956522	T	0	0.5217	C	41.59	1.126e-10	3.81184e-08
667424_L92	26	0.0625	0.851852	C	0.03125	0.5741	T	42.84	5.943e-11	3.81184e-08
335906_L92	62	0	1	C	0	0.5	G	41.49	1.182e-10	3.81184e-08
555635_L92	64	0	1	A	0	0.5	G	41.49	1.182e-10	3.81184e-08
555635_L92	60	0	1	C	0	0.5	T	41.49	1.182e-10	3.81184e-08
961559_L92	25	0	1	A	0	0.5	G	41.49	1.182e-10	3.81184e-08
147828_L92	60	0	1	C	0	0.5	G	41.49	1.182e-10	3.81184e-08
147828_L92	68	0	1	A	0	0.5	T	41.49	1.182e-10	3.81184e-08
226775_L94	45	0	1	A	0	0.5	G	41.49	1.182e-10	3.81184e-08
135410_L92	15	0	1	T	0	0.5	A	41.49	1.182e-10	3.81184e-08
438275_L95	7	0	1	A	0	0.5	G	41.49	1.182e-10	3.81184e-08
215099_L92	87	0	0.814815	C	0	0.5926	T	42.8	6.068e-11	3.81184e-08
422667_L95	60	0	1	A	0	0.5	C	41.49	1.182e-10	3.81184e-08
110206_L144	58	0	1	T	0	0.5	C	41.49	1.182e-10	3.81184e-08
254488_L97	30	0	0.925926	T	0	0.5	A	41.49	1.182e-10	3.81184e-08
386300_L92	26	0	0.88	C	0	0.56	T	42.62	6.656e-11	3.81184e-08
430646_L95	25	0	0.961538	C	0	0.5192	A	42.18	8.312e-11	3.81184e-08
251946_L92	46	0	0.958333	A	0	0.5208	T	42.91	5.726e-11	3.81184e-08
743850_L92	55	0	1	T	0	0.5	C	41.49	1.182e-10	3.81184e-08
628633_L92	66	0	1	T	0	0.5	C	41.49	1.182e-10	3.81184e-08
464652_L94	86	0	1	T	0	0.5	A	41.49	1.182e-10	3.81184e-08
103561_L95	75	0	1	A	0	0.5	C	41.49	1.182e-10	3.81184e-08
283826_L92	34	0	0.956522	A	0	0.5217	G	41.59	1.126e-10	3.81184e-08
135410_L92	16	0	1	C	0	0.5	A	41.49	1.182e-10	3.81184e-08
31988_L92	71	0	1	T	0	0.5	A	41.49	1.182e-10	3.81184e-08
31988_L92	77	0	1	T	0	0.5	A	41.49	1.182e-10	3.81184e-08
102254_L93	11	0.03125	0.925926	C	0.01562	0.537	T	42	9.143e-11	3.81184e-08
484952_L92	21	0.0344828	0.851852	C	0.01724	0.5741	T	42.49	7.118e-11	3.81184e-08
223023_L92	82	0	1	G	0	0.5	T	41.49	1.182e-10	3.81184e-08
47423_L95	38	0	1	G	0	0.5	T	41.49	1.182e-10	3.81184e-08
47423_L95	37	0	1	T	0	0.5	C	41.49	1.182e-10	3.81184e-08
296343_L95	38	0	1	T	0	0.5	A	41.49	1.182e-10	3.81184e-08
296343_L95	30	0	1	T	0	0.5	C	41.49	1.182e-10	3.81184e-08
296343_L95	37	0	1	A	0	0.5	G	41.49	1.182e-10	3.81184e-08
555635_L92	36	0	1	T	0	0.5	C	41.49	1.182e-10	3.81184e-08
402518_L92	80	0	0.88	C	0	0.56	G	42.62	6.656e-11	3.81184e-08
190876_L92	27	0	1	G	0	0.5	T	41.49	1.182e-10	3.81184e-08
24803_L93	39	0	1	T	0	0.5	C	41.49	1.182e-10	3.81184e-08
180100_L113	98	0	1	C	0	0.5	A	41.49	1.182e-10	3.81184e-08
485447_L92	36	0	1	C	0	0.5	G	41.49	1.182e-10	3.81184e-08
28663_L116	75	0	1	T	0	0.5	C	41.49	1.182e-10	3.81184e-08
654458_L95	67	0	1	G	0	0.5	C	41.49	1.182e-10	3.81184e-08
9346_L99	48	0	1	T	0	0.5	C	41.49	1.182e-10	3.81184e-08
1146063_L92	11	0	1	G	0	0.5	A	41.49	1.182e-10	3.81184e-08
1146063_L92	15	0	1	G	0	0.5	C	41.49	1.182e-10	3.81184e-08
143538_L95	66	0	1	G	0	0.5	A	41.49	1.182e-10	3.81184e-08
153312_L92	58	0	1	T	0	0.5	A	41.49	1.182e-10	3.81184e-08
55513_L92	78	0	0.888889	T	0	0.5185	C	42.38	7.527e-11	3.81184e-08
88057_L93	86	0	1	T	0	0.5	C	41.49	1.182e-10	3.81184e-08
88057_L93	88	0	1	T	0	0.5	C	41.49	1.182e-10	3.81184e-08
338763_L92	48	0	1	C	0	0.5	T	41.49	1.182e-10	3.81184e-08
24972_L106	14	0	0.961538	T	0	0.5192	G	42.18	8.312e-11	3.81184e-08
54562_L95	25	0	1	A	0	0.5	G	41.49	1.182e-10	3.81184e-08
172468_L92	32	0	1	G	0	0.5	T	41.49	1.182e-10	3.81184e-08
33545_L92	80	0.0416667	0.740741	C	0.02083	0.6296	T	41.79	1.018e-10	3.81184e-08
26087_L92	20	0	0.923077	T	0	0.5385	G	41.89	9.631e-11	3.81184e-08
707468_L92	30	0	0.962963	A	0	0.5185	G	42.38	7.527e-11	3.81184e-08
397982_L92	90	0	0.884615	C	0	0.5577	T	42.7	6.397e-11	3.81184e-08
402518_L92	53	0	0.88	C	0	0.56	T	42.62	6.656e-11	3.81184e-08
251946_L92	21	0	0.958333	A	0	0.5208	T	42.91	5.726e-11	3.81184e-08
831633_L92	54	0.03125	0.925926	G	0.01562	0.537	A	42	9.143e-11	3.81184e-08
249860_L92	28	0	1	A	0	0.5	G	41.49	1.182e-10	3.81184e-08
80084_L93	19	0	1	A	0	0.5	C	41.49	1.182e-10	3.81184e-08
922956_L92	31	0	1	A	0	0.5	G	41.49	1.182e-10	3.81184e-08
273536_L96	31	0	1	A	0	0.5	G	41.49	1.182e-10	3.81184e-08
21454_L92	66	0	1	A	0	0.5	G	41.49	1.182e-10	3.81184e-08
306742_L92	49	0	0.962963	G	0	0.5185	A	42.38	7.527e-11	3.81184e-08
613116_L92	93	0	1	C	0	0.5	A	41.49	1.182e-10	3.81184e-08
481423_L92	93	0	0.875	G	0	0.5208	C	42.91	5.726e-11	3.81184e-08
323236_L93	47	0	1	A	0	0.5	G	41.49	1.182e-10	3.81184e-08
291903_L93	16	0	1	A	0	0.5	C	41.49	1.182e-10	3.81184e-08
144788_L92	63	0	1	G	0	0.5	A	41.49	1.182e-10	3.81184e-08
180937_L92	72	0	1	A	0	0.5	T	41.49	1.182e-10	3.81184e-08
153312_L92	55	0	1	A	0	0.5	G	41.49	1.182e-10	3.81184e-08
153312_L92	53	0	1	C	0	0.5	T	41.49	1.182e-10	3.81184e-08
189157_L106	40	0	1	T	0	0.5	C	41.49	1.182e-10	3.81184e-08
40877_L110	48	0	1	C	0	0.5	G	41.49	1.182e-10	3.81184e-08
245832_L92	37	0	0.791667	C	0	0.6042	T	42.9	5.748e-11	3.81184e-08
392929_L99	34	0	1	A	0	0.5	G	41.49	1.182e-10	3.81184e-08
459128_L120	57	0.03125	0.925926	A	0.01562	0.537	G	42	9.143e-11	3.81184e-08
76826_L92	40	0	0.925926	C	0	0.5	T	41.49	1.182e-10	3.81184e-08
184957_L92	33	0	0.92	G	0	0.54	A	42.94	5.645e-11	3.81184e-08
26087_L92	34	0	0.923077	T	0	0.5385	A	41.89	9.631e-11	3.81184e-08
260967_L92	75	0	1	T	0	0.5	C	41.49	1.182e-10	3.81184e-08
203482_L95	42	0	1	C	0	0.5	T	41.49	1.182e-10	3.81184e-08
364300_L92	25	0	1	G	0	0.5	A	41.49	1.182e-10	3.81184e-08
166242_L139	50	0.09375	0.814815	T	0.04688	0.5926	C	41.81	1.008e-10	3.81184e-08
310558_L141	69	0	1	G	0	0.5	C	41.49	1.182e-10	3.81184e-08
112611_L92	76	0	1	T	0	0.5	C	41.49	1.182e-10	3.81184e-08
743850_L92	70	0	1	A	0	0.5	C	41.49	1.182e-10	3.81184e-08
227919_L92	47	0	0.884615	A	0	0.5192	G	42.18	8.312e-11	3.81184e-08
142553_L93	25	0	1	A	0	0.5	T	41.49	1.182e-10	3.81184e-08
153710_L92	44	0	1	G	0	0.5	T	41.49	1.182e-10	3.81184e-08
180100_L113	86	0	1	G	0	0.5	A	41.49	1.182e-10	3.81184e-08
54562_L95	85	0	1	A	0	0.5	C	41.49	1.182e-10	3.81184e-08
91895_L99	55	0	1	T	0	0.5	C	41.49	1.182e-10	3.81184e-08
485447_L92	22	0	1	G	0	0.5	A	41.49	1.182e-10	3.81184e-08
27338_L92	84	0	1	C	0	0.5	A	41.49	1.182e-10	3.81184e-08
27338_L92	85	0	1	A	0	0.5	G	41.49	1.182e-10	3.81184e-08
28663_L116	67	0	1	T	0	0.5	G	41.49	1.182e-10	3.81184e-08
1117521_L92	28	0	1	G	0	0.5	A	41.49	1.182e-10	3.81184e-08
79245_L135	60	0.03125	0.923077	T	0.01562	0.5385	G	41.83	9.972e-11	3.81184e-08
20582_L92	66	0	1	T	0	0.5	A	41.49	1.182e-10	3.81184e-08
441583_L93	78	0	1	A	0	0.5	G	41.49	1.182e-10	3.81184e-08
28727_L108	23	0	1	T	0	0.5	A	41.49	1.182e-10	3.81184e-08
32391_L92	9	0	1	T	0	0.5	G	41.49	1.182e-10	3.81184e-08
40877_L110	77	0	1	T	0	0.5	A	41.49	1.182e-10	3.81184e-08
318364_L93	86	0	1	A	0	0.5	C	41.49	1.182e-10	3.81184e-08
133195_L92	92	0	1	C	0	0.5	T	41.49	1.182e-10	3.81184e-08
310558_L141	103	0	1	A	0	0.5	G	41.49	1.182e-10	3.81184e-08
86247_L92	77	0	1	A	0	0.5	T	41.49	1.182e-10	3.81184e-08
282085_L95	72	0	1	A	0	0.5	G	41.49	1.182e-10	3.81184e-08
964453_L92	51	0	1	T	0	0.5	C	41.49	1.182e-10	3.81184e-08
402518_L92	9	0	0.88	G	0	0.56	C	42.62	6.656e-11	3.81184e-08
24803_L93	71	0	1	T	0	0.5	C	41.49	1.182e-10	3.81184e-08
306742_L92	93	0	0.962963	A	0	0.5185	G	42.38	7.527e-11	3.81184e-08
55690_L96	44	0	0.923077	A	0	0.5385	C	41.89	9.631e-11	3.81184e-08
559540_L92	86	0	1	T	0	0.5	C	41.49	1.182e-10	3.81184e-08
80084_L93	63	0	1	T	0	0.5	C	41.49	1.182e-10	3.81184e-08
223023_L92	10	0	1	T	0	0.5	C	41.49	1.182e-10	3.81184e-08
86247_L92	29	0	1	G	0	0.5	C	41.49	1.182e-10	3.81184e-08
144788_L92	50	0	1	C	0	0.5	A	41.49	1.182e-10	3.81184e-08
283826_L92	91	0	0.956522	C	0	0.5217	T	41.59	1.126e-10	3.81184e-08
99884_L92	54	0.037037	0.807692	T	0.01852	0.5962	C	41.94	9.412e-11	3.81184e-08
140362_L92	25	0	1	G	0	0.5	C	41.49	1.182e-10	3.81184e-08
226775_L94	46	0	1	T	0	0.5	A	41.49	1.182e-10	3.81184e-08
1074875_L92	81	0	0.730769	G	0	0.5577	A	42.7	6.397e-11	3.81184e-08
300947_L92	37	0	1	G	0	0.5	A	41.49	1.182e-10	3.81184e-08
633743_L94	30	0	1	C	0	0.5	G	41.49	1.182e-10	3.81184e-08
97491_L95	33	0	1	A	0	0.5	G	41.49	1.182e-10	3.81184e-08
402518_L92	19	0	0.88	T	0	0.56	C	42.62	6.656e-11	3.81184e-08
283826_L92	40	0	0.956522	T	0	0.5217	C	41.59	1.126e-10	3.81184e-08
31988_L92	50	0	1	A	0	0.5	G	41.49	1.182e-10	3.81184e-08
493486_L92	33	0	0.925926	T	0	0.5	G	41.49	1.182e-10	3.81184e-08
86247_L92	65	0	1	A	0	0.5	T	41.49	1.182e-10	3.81184e-08
125615_L95	32	0.0344828	0.846154	G	0.01724	0.5769	A	42.43	7.31e-11	3.81184e-08
203482_L95	39	0	1	T	0	0.5	A	41.49	1.182e-10	3.81184e-08
498452_L92	19	0	0.961538	A	0	0.5192	G	42.18	8.312e-11	3.81184e-08
24534_L92	28	0	0.925926	T	0	0.5	C	41.49	1.182e-10	3.81184e-08
139873_L93	77	0	0.807692	A	0	0.5962	C	41.47	1.196e-10	3.84867e-08
277283_L120	71	0.1	0.777778	T	0.05	0.6111	C	41.41	1.232e-10	3.95599e-08
935573_L92	25	0	0.8	C	0	0.56	G	41.38	1.253e-10	4.01479e-08
177622_L145	74	0	0.846154	T	0	0.5	C	41.24	1.343e-10	4.06011e-08
455653_L95	81	0	1	A	0	0.5	C	41.24	1.343e-10	4.06011e-08
559422_L92	80	0	0.962963	C	0	0.5185	G	41.24	1.346e-10	4.06011e-08
392627_L92	38	0	1	A	0	0.5	G	41.24	1.343e-10	4.06011e-08
73961_L117	33	0	1	T	0	0.5	C	41.24	1.343e-10	4.06011e-08
327154_L94	92	0	0.962963	C	0	0.5185	T	41.24	1.346e-10	4.06011e-08
715680_L92	20	0	1	A	0	0.5	C	41.24	1.343e-10	4.06011e-08
649377_L92	35	0	1	T	0	0.5	A	41.24	1.343e-10	4.06011e-08
450615_L92	86	0	1	C	0	0.5	A	41.24	1.343e-10	4.06011e-08
804895_L92	30	0	1	C	0	0.5	G	41.24	1.343e-10	4.06011e-08
715680_L92	78	0	1	T	0	0.5	C	41.24	1.343e-10	4.06011e-08
171792_L92	72	0	1	C	0	0.5	A	41.24	1.343e-10	4.06011e-08
319289_L95	77	0	1	C	0	0.5	A	41.24	1.343e-10	4.06011e-08
12312_L95	14	0	0.962963	A	0	0.5185	T	41.24	1.346e-10	4.06011e-08
92740_L92	41	0	1	T	0	0.5	G	41.24	1.343e-10	4.06011e-08
177622_L145	64	0	0.846154	C	0	0.5	T	41.24	1.343e-10	4.06011e-08
450615_L92	89	0	1	A	0	0.5	G	41.24	1.343e-10	4.06011e-08
73961_L117	75	0	1	C	0	0.5	G	41.24	1.343e-10	4.06011e-08
195226_L92	89	0	1	C	0	0.5	G	41.24	1.343e-10	4.06011e-08
171792_L92	30	0	1	A	0	0.5	G	41.24	1.343e-10	4.06011e-08
559422_L92	59	0	0.962963	T	0	0.5185	A	41.24	1.346e-10	4.06011e-08
715680_L92	89	0	1	G	0	0.5	A	41.24	1.343e-10	4.06011e-08
572068_L92	21	0	1	A	0	0.5	T	41.24	1.343e-10	4.06011e-08
195226_L92	87	0	1	C	0	0.5	A	41.24	1.343e-10	4.06011e-08
12312_L95	41	0	0.962963	G	0	0.5185	A	41.24	1.346e-10	4.06011e-08
177622_L145	136	0	0.846154	G	0	0.5	A	41.24	1.343e-10	4.06011e-08
715680_L92	21	0	1	T	0	0.5	C	41.24	1.343e-10	4.06011e-08
92740_L92	33	0	1	A	0	0.5	G	41.24	1.343e-10	4.06011e-08
177622_L145	97	0	0.846154	T	0	0.5	G	41.24	1.343e-10	4.06011e-08
402518_L92	6	0.0357143	0.84	A	0.01786	0.58	T	41.14	1.42e-10	4.27469e-08
189836_L92	46	0	0.730769	T	0	0.5192	C	41.05	1.484e-10	4.44941e-08
189836_L92	17	0	0.730769	T	0	0.5192	C	41.05	1.484e-10	4.44941e-08
452395_L92	13	0	0.92	T	0	0.5	C	40.99	1.531e-10	4.49996e-08
85727_L92	51	0	1	A	0	0.5	C	40.99	1.531e-10	4.49996e-08
838461_L92	34	0	1	A	0	0.5	C	40.99	1.531e-10	4.49996e-08
838461_L92	33	0	1	G	0	0.5	T	40.99	1.531e-10	4.49996e-08
373485_L92	26	0	0.92	A	0	0.5	C	40.99	1.531e-10	4.49996e-08
85727_L92	19	0	1	A	0	0.5	G	40.99	1.531e-10	4.49996e-08
706869_L92	60	0	1	A	0	0.5	T	40.99	1.531e-10	4.49996e-08
113283_L92	77	0	0.92	G	0	0.5	A	40.99	1.531e-10	4.49996e-08
838461_L92	14	0	1	C	0	0.5	T	40.99	1.531e-10	4.49996e-08
82337_L92	92	0.0333333	0.85	T	0.01667	0.575	C	41.02	1.508e-10	4.49996e-08
100935_L93	74	0.0322581	0.925926	A	0.01613	0.537	T	40.85	1.647e-10	4.65755e-08
184957_L92	79	0	0.88	A	0	0.52	G	40.86	1.638e-10	4.65755e-08
217859_L92	9	0.0322581	0.851852	A	0.01613	0.537	G	40.85	1.647e-10	4.65755e-08
475145_L92	19	0	0.88	A	0	0.52	G	40.86	1.638e-10	4.65755e-08
280996_L95	64	0	0.96	A	0	0.52	G	40.86	1.638e-10	4.65755e-08
475145_L92	79	0	0.88	T	0	0.52	C	40.86	1.638e-10	4.65755e-08
100935_L93	80	0.0322581	0.925926	C	0.01613	0.537	G	40.85	1.647e-10	4.65755e-08
100935_L93	86	0.0322581	0.925926	G	0.01613	0.537	A	40.85	1.647e-10	4.65755e-08
475145_L92	6	0	0.88	C	0	0.52	A	40.86	1.638e-10	4.65755e-08
445670_L92	60	0.0322581	0.925926	T	0.01613	0.537	C	40.85	1.647e-10	4.65755e-08
25648_L147	102	0.0322581	0.925926	G	0.01613	0.537	A	40.85	1.647e-10	4.65755e-08
57339_L92	31	0	0.96	C	0	0.52	T	40.86	1.638e-10	4.65755e-08
100935_L93	44	0.0322581	0.925926	T	0.01613	0.537	C	40.85	1.647e-10	4.65755e-08
100935_L93	10	0.0322581	0.925926	T	0.01613	0.537	C	40.85	1.647e-10	4.65755e-08
203816_L92	70	0	0.96	C	0	0.52	T	40.86	1.638e-10	4.65755e-08
280996_L95	56	0	0.96	G	0	0.52	A	40.86	1.638e-10	4.65755e-08
38415_L92	16	0	0.96	G	0	0.52	A	40.86	1.638e-10	4.65755e-08
57339_L92	69	0	0.96	G	0	0.52	A	40.86	1.638e-10	4.65755e-08
81398_L124	80	0	0.96	C	0	0.52	G	40.86	1.638e-10	4.65755e-08
81398_L124	38	0	0.96	T	0	0.52	C	40.86	1.638e-10	4.65755e-08
392072_L92	6	0	0.925926	A	0	0.537	G	40.84	1.651e-10	4.66003e-08
168598_L94	55	0	0.92	G	0	0.54	T	40.58	1.892e-10	5.30019e-08
168598_L94	73	0	0.92	G	0	0.54	T	40.58	1.892e-10	5.30019e-08
168598_L94	58	0	0.92	C	0	0.54	G	40.58	1.892e-10	5.30019e-08
168598_L94	42	0	0.92	G	0	0.54	A	40.58	1.892e-10	5.30019e-08
508417_L93	50	0	1	C	0	0.5	T	40.4	2.065e-10	5.40932e-08
248397_L92	45	0	1	C	0	0.5	T	40.4	2.065e-10	5.40932e-08
236537_L92	72	0	1	T	0	0.5	C	40.4	2.065e-10	5.40932e-08
361691_L92	11	0	0.925926	T	0	0.5	C	40.4	2.065e-10	5.40932e-08
60342_L92	40	0	0.916667	A	0	0.5417	G	40.44	2.023e-10	5.40932e-08
168697_L92	30	0	1	A	0	0.5	G	40.4	2.065e-10	5.40932e-08
91034_L92	59	0.0322581	0.84	C	0.01613	0.54	T	40.51	1.953e-10	5.40932e-08
464811_L92	48	0.0625	0.8	T	0.03125	0.56	C	40.47	1.995e-10	5.40932e-08
38156_L92	66	0	1	A	0	0.5	G	40.4	2.065e-10	5.40932e-08
474619_L92	42	0	1	A	0	0.5	G	40.4	2.065e-10	5.40932e-08
84044_L154	67	0	1	C	0	0.5	T	40.4	2.065e-10	5.40932e-08
161540_L92	24	0	0.869565	A	0	0.5217	G	40.47	2e-10	5.40932e-08
167673_L93	9	0	1	T	0	0.5	C	40.4	2.065e-10	5.40932e-08
508417_L93	10	0	1	A	0	0.5	G	40.4	2.065e-10	5.40932e-08
142940_L142	65	0	1	C	0	0.5	T	40.4	2.065e-10	5.40932e-08
233430_L92	20	0	1	A	0	0.5	T	40.4	2.065e-10	5.40932e-08
508417_L93	65	0	1	T	0	0.5	C	40.4	2.065e-10	5.40932e-08
607184_L92	22	0	1	A	0	0.5	G	40.4	2.065e-10	5.40932e-08
4978_L92	57	0	1	A	0	0.5	G	40.4	2.065e-10	5.40932e-08
4978_L92	56	0	1	A	0	0.5	G	40.4	2.065e-10	5.40932e-08
4978_L92	30	0	1	A	0	0.5	G	40.4	2.065e-10	5.40932e-08
303351_L92	36	0	1	T	0	0.5	A	40.4	2.065e-10	5.40932e-08
508417_L93	54	0	1	T	0	0.5	G	40.4	2.065e-10	5.40932e-08
38156_L92	38	0	1	T	0	0.5	G	40.4	2.065e-10	5.40932e-08
4978_L92	47	0	1	G	0	0.5	T	40.4	2.065e-10	5.40932e-08
161540_L92	28	0	0.869565	A	0	0.5217	T	40.47	2e-10	5.40932e-08
53915_L107	17	0	1	T	0	0.5	C	40.4	2.065e-10	5.40932e-08
361691_L92	92	0	0.925926	A	0	0.5	G	40.4	2.065e-10	5.40932e-08
326535_L92	71	0.0344828	0.888889	T	0.01724	0.5556	C	40.48	1.984e-10	5.40932e-08
4978_L92	28	0	1	A	0	0.5	G	40.4	2.065e-10	5.40932e-08
361691_L92	85	0	0.925926	A	0	0.5	G	40.4	2.065e-10	5.40932e-08
171481_L92	87	0	1	T	0	0.5	A	40.4	2.065e-10	5.40932e-08
248397_L92	87	0	1	A	0	0.5	G	40.4	2.065e-10	5.40932e-08
212140_L95	24	0.0666667	0.851852	A	0.03333	0.5741	G	40.4	2.065e-10	5.40932e-08
38156_L92	46	0	1	A	0	0.5	G	40.4	2.065e-10	5.40932e-08
207028_L113	99	0	1	C	0	0.5	A	40.4	2.065e-10	5.40932e-08
466613_L92	33	0	1	T	0	0.5	A	40.4	2.065e-10	5.40932e-08
54920_L99	50	0	0.681818	G	0	0.6136	A	40.32	2.151e-10	5.62473e-08
386294_L96	97	0	0.888889	A	0	0.5556	G	40.29	2.187e-10	5.70887e-08
73961_L117	95	0	1	C	0	0.5	T	40.16	2.341e-10	5.95471e-08
274068_L96	68	0	1	T	0	0.5	C	40.16	2.341e-10	5.95471e-08
405561_L157	158	0	0.923077	T	0	0.5	G	40.16	2.341e-10	5.95471e-08
506119_L92	80	0	1	C	0	0.5	T	40.16	2.341e-10	5.95471e-08
227919_L92	82	0	0.846154	A	0	0.5	C	40.16	2.341e-10	5.95471e-08
405561_L157	128	0	0.923077	T	0	0.5	C	40.16	2.341e-10	5.95471e-08
473501_L92	54	0	0.923077	G	0	0.5	A	40.16	2.341e-10	5.95471e-08
140896_L92	52	0	1	C	0	0.5	G	40.16	2.341e-10	5.95471e-08
274068_L96	59	0	1	A	0	0.5	G	40.16	2.341e-10	5.95471e-08
274068_L96	56	0	1	A	0	0.5	G	40.16	2.341e-10	5.95471e-08
128324_L95	9	0.0344828	0.875	A	0.01724	0.5625	G	40.17	2.325e-10	5.95471e-08
270216_L92	33	0	0.923077	A	0	0.5	C	40.16	2.341e-10	5.95471e-08
639690_L93	67	0	0.923077	T	0	0.5	A	40.16	2.341e-10	5.95471e-08
283826_L92	47	0.0322581	0.913043	G	0.01613	0.5435	A	40.18	2.319e-10	5.95471e-08
140896_L92	37	0	1	A	0	0.5	G	40.16	2.341e-10	5.95471e-08
69728_L92	29	0	0.962963	G	0	0.5185	C	40.1	2.414e-10	6.10918e-08
69728_L92	70	0	0.962963	A	0	0.5185	G	40.1	2.414e-10	6.10918e-08
268949_L96	96	0	0.888889	C	0	0.5185	A	40.1	2.414e-10	6.10918e-08
291903_L93	51	0.03125	0.962963	T	0.01562	0.5185	C	39.96	2.593e-10	6.29248e-08
157544_L92	57	0	0.9	C	0	0.55	T	39.96	2.596e-10	6.29248e-08
88057_L93	91	0.03125	0.962963	G	0.01562	0.5185	A	39.96	2.593e-10	6.29248e-08
80773_L92	26	0.03125	0.888889	G	0.01562	0.5185	C	39.96	2.593e-10	6.29248e-08
77236_L106	68	0.03125	0.962963	T	0.01562	0.5185	C	39.96	2.593e-10	6.29248e-08
12566_L98	56	0.03125	0.962963	G	0.01562	0.5185	T	39.96	2.593e-10	6.29248e-08
12566_L98	32	0.03125	0.962963	C	0.01562	0.5185	A	39.96	2.593e-10	6.29248e-08
41273_L92	22	0.03125	0.962963	T	0.01562	0.5185	G	39.96	2.593e-10	6.29248e-08
169219_L92	90	0.03125	0.888889	A	0.01562	0.5185	G	39.96	2.593e-10	6.29248e-08
157544_L92	90	0	0.9	G	0	0.55	C	39.96	2.596e-10	6.29248e-08
47017_L92	69	0.03125	0.962963	C	0.01562	0.5185	T	39.96	2.593e-10	6.29248e-08
12566_L98	27	0.03125	0.962963	T	0.01562	0.5185	G	39.96	2.593e-10	6.29248e-08
77236_L106	16	0.03125	0.962963	T	0.01562	0.5185	A	39.96	2.593e-10	6.29248e-08
47017_L92	76	0.03125	0.962963	G	0.01562	0.5185	A	39.96	2.593e-10	6.29248e-08
343880_L92	22	0.03125	0.888889	C	0.01562	0.5185	T	39.96	2.593e-10	6.29248e-08
93002_L92	62	0.03125	0.962963	G	0.01562	0.5185	T	39.96	2.593e-10	6.29248e-08
218235_L92	14	0.03125	0.962963	A	0.01562	0.5185	G	39.96	2.593e-10	6.29248e-08
223023_L92	53	0.03125	0.962963	C	0.01562	0.5185	T	39.96	2.593e-10	6.29248e-08
181015_L92	39	0.03125	0.962963	A	0.01562	0.5185	G	39.96	2.593e-10	6.29248e-08
273536_L96	38	0.03125	0.962963	T	0.01562	0.5185	G	39.96	2.593e-10	6.29248e-08
77236_L106	22	0.03125	0.962963	A	0.01562	0.5185	G	39.96	2.593e-10	6.29248e-08
180509_L93	35	0.03125	0.962963	T	0.01562	0.5185	C	39.96	2.593e-10	6.29248e-08
727007_L93	34	0.03125	0.962963	C	0.01562	0.5185	T	39.96	2.593e-10	6.29248e-08
232044_L92	63	0.03125	0.962963	G	0.01562	0.5185	A	39.96	2.593e-10	6.29248e-08
237644_L95	50	0.03125	0.962963	A	0.01562	0.5185	G	39.96	2.593e-10	6.29248e-08
126752_L92	35	0.03125	0.962963	G	0.01562	0.5185	A	39.96	2.593e-10	6.29248e-08
366945_L92	81	0	1	C	0	0.5	T	39.91	2.662e-10	6.39021e-08
373168_L92	75	0	1	T	0	0.5	C	39.91	2.662e-10	6.39021e-08
373168_L92	78	0	1	G	0	0.5	T	39.91	2.662e-10	6.39021e-08
783432_L92	55	0	1	T	0	0.5	G	39.91	2.662e-10	6.39021e-08
125211_L93	76	0	1	G	0	0.5	T	39.91	2.662e-10	6.39021e-08
125211_L93	25	0	1	T	0	0.5	C	39.91	2.662e-10	6.39021e-08
95975_L95	48	0.03125	0.884615	C	0.01562	0.5192	T	39.74	2.907e-10	6.94485e-08
804895_L92	86	0.03125	0.961538	T	0.01562	0.5192	C	39.74	2.907e-10	6.94485e-08
48168_L93	33	0.03125	0.884615	A	0.01562	0.5192	G	39.74	2.907e-10	6.94485e-08
504220_L92	17	0	0.96	T	0	0.52	C	39.72	2.927e-10	6.97032e-08
153571_L92	57	0	0.96	T	0	0.52	C	39.72	2.927e-10	6.97032e-08
175636_L92	70	0.0333333	0.925926	T	0.01667	0.537	G	39.69	2.977e-10	7.0781e-08
720654_L92	27	0	1	T	0	0.5	G	39.65	3.036e-10	7.18406e-08
720654_L92	17	0	1	T	0	0.5	A	39.65	3.036e-10	7.18406e-08
75069_L129	64	0	1	C	0	0.5	G	39.65	3.036e-10	7.18406e-08
201319_L95	20	0	0.962963	T	0	0.4815	C	39.52	3.242e-10	7.2466e-08
1020968_L92	34	0	0.962963	A	0	0.4815	G	39.52	3.242e-10	7.2466e-08
120066_L173	69	0	0.962963	G	0	0.4815	A	39.52	3.242e-10	7.2466e-08
391036_L92	77	0	0.962963	G	0	0.4815	A	39.52	3.242e-10	7.2466e-08
29085_L92	91	0	0.962963	G	0	0.4815	A	39.52	3.242e-10	7.2466e-08
519868_L113	86	0	0.888889	T	0	0.4815	C	39.52	3.242e-10	7.2466e-08
654458_L95	47	0	0.962963	G	0	0.4815	A	39.52	3.242e-10	7.2466e-08
135410_L92	80	0	0.962963	A	0	0.4815	G	39.52	3.242e-10	7.2466e-08
4661_L95	88	0	0.962963	C	0	0.4815	T	39.52	3.242e-10	7.2466e-08
620114_L95	16	0	0.962963	T	0	0.4815	C	39.52	3.242e-10	7.2466e-08
29085_L92	80	0	0.962963	C	0	0.4815	G	39.52	3.242e-10	7.2466e-08
316902_L94	37	0	0.962963	T	0	0.4815	C	39.52	3.242e-10	7.2466e-08
210687_L153	57	0	0.818182	C	0	0.5909	G	39.54	3.219e-10	7.2466e-08
238612_L92	43	0	0.962963	C	0	0.4815	A	39.52	3.242e-10	7.2466e-08
142932_L92	12	0	0.962963	T	0	0.4815	A	39.52	3.242e-10	7.2466e-08
38880_L92	14	0	0.962963	A	0	0.4815	G	39.52	3.242e-10	7.2466e-08
38880_L92	23	0	0.962963	C	0	0.4815	T	39.52	3.242e-10	7.2466e-08
4661_L95	38	0	0.962963	T	0	0.4815	A	39.52	3.242e-10	7.2466e-08
4661_L95	32	0	0.962963	T	0	0.4815	C	39.52	3.242e-10	7.2466e-08
318313_L129	53	0	0.962963	A	0	0.4815	G	39.52	3.242e-10	7.2466e-08
728704_L92	35	0	0.962963	T	0	0.4815	C	39.52	3.242e-10	7.2466e-08
607102_L95	33	0	0.962963	A	0	0.4815	C	39.52	3.242e-10	7.2466e-08
38880_L92	26	0	0.962963	A	0	0.4815	T	39.52	3.242e-10	7.2466e-08
38880_L92	25	0	0.962963	A	0	0.4815	T	39.52	3.242e-10	7.2466e-08
38880_L92	20	0	0.962963	C	0	0.4815	T	39.52	3.242e-10	7.2466e-08
1020968_L92	7	0	0.962963	A	0	0.4815	C	39.52	3.242e-10	7.2466e-08
326240_L92	43	0	0.962963	T	0	0.4815	G	39.52	3.242e-10	7.2466e-08
509454_L92	90	0	0.962963	A	0	0.4815	G	39.52	3.242e-10	7.2466e-08
519868_L113	63	0	0.888889	A	0	0.4815	G	39.52	3.242e-10	7.2466e-08
352244_L92	7	0	0.962963	T	0	0.4815	C	39.52	3.242e-10	7.2466e-08
145174_L92	67	0	0.962963	T	0	0.4815	G	39.52	3.242e-10	7.2466e-08
329331_L92	93	0	0.962963	C	0	0.4815	T	39.52	3.242e-10	7.2466e-08
142932_L92	33	0	0.962963	T	0	0.4815	C	39.52	3.242e-10	7.2466e-08
375893_L149	115	0	0.962963	C	0	0.4815	T	39.52	3.242e-10	7.2466e-08
326240_L92	22	0	0.962963	C	0	0.4815	T	39.52	3.242e-10	7.2466e-08
147228_L94	6	0	0.962963	T	0	0.4815	C	39.52	3.242e-10	7.2466e-08
183199_L92	6	0	0.962963	T	0	0.4815	C	39.52	3.242e-10	7.2466e-08
224283_L107	66	0.03125	0.96	G	0.01562	0.52	A	39.51	3.268e-10	7.29379e-08
70507_L92	20	0	1	T	0	0.5	C	39.39	3.474e-10	7.73045e-08
819646_L92	7	0	0.913043	A	0	0.5	T	39.39	3.474e-10	7.73045e-08
184957_L92	92	0.0333333	0.92	C	0.01667	0.54	T	39.36	3.517e-10	7.81449e-08
53915_L107	36	0	1	A	0	0.5	G	39.31	3.615e-10	7.90288e-08
113787_L93	31	0	1	T	0	0.5	C	39.31	3.615e-10	7.90288e-08
31426_L92	58	0	1	C	0	0.5	T	39.31	3.615e-10	7.90288e-08
31426_L92	52	0	1	C	0	0.5	T	39.31	3.615e-10	7.90288e-08
53915_L107	28	0	1	C	0	0.5	T	39.31	3.615e-10	7.90288e-08
113787_L93	27	0	1	T	0	0.5	C	39.31	3.615e-10	7.90288e-08
113787_L93	59	0	1	G	0	0.5	C	39.31	3.615e-10	7.90288e-08
200676_L93	62	0	1	A	0	0.5	C	39.31	3.615e-10	7.90288e-08
709171_L95	22	0	1	T	0	0.5	C	39.31	3.615e-10	7.90288e-08
168745_L92	76	0	1	A	0	0.5	C	39.31	3.615e-10	7.90288e-08
243403_L152	129	0	1	T	0	0.5	C	39.31	3.615e-10	7.90288e-08
193809_L95	46	0	0.592593	C	0.1111	0.7037	G	39.27	3.686e-10	8.03457e-08
452395_L92	88	0.03125	0.875	A	0.01562	0.5208	G	39.27	3.683e-10	8.03457e-08
137740_L92	60	0	0.961538	C	0	0.4808	T	39.22	3.782e-10	8.19596e-08
137740_L92	63	0	0.961538	T	0	0.4808	C	39.22	3.782e-10	8.19596e-08
245861_L95	27	0	0.961538	T	0	0.4808	C	39.22	3.782e-10	8.19596e-08
137740_L92	54	0	0.961538	C	0	0.4808	T	39.22	3.782e-10	8.19596e-08
242372_L92	33	0	0.863636	A	0	0.5227	G	39.14	3.935e-10	8.50285e-08
242372_L92	15	0	0.863636	A	0	0.5227	G	39.14	3.935e-10	8.50285e-08
120024_L121	79	0	0.913043	G	0	0.5435	A	39.13	3.964e-10	8.52848e-08
196189_L92	23	0	0.826087	C	0	0.5435	G	39.13	3.964e-10	8.52848e-08
120024_L121	86	0	0.913043	T	0	0.5435	C	39.13	3.964e-10	8.52848e-08
10286_L92	34	0	0.846154	T	0	0.5	C	39.07	4.089e-10	8.72201e-08
101054_L92	33	0	1	A	0	0.5	G	39.07	4.089e-10	8.72201e-08
10286_L92	76	0	0.846154	G	0	0.5	A	39.07	4.089e-10	8.72201e-08
10286_L92	70	0	0.846154	A	0	0.5	G	39.07	4.089e-10	8.72201e-08
10286_L92	52	0	0.846154	C	0	0.5	T	39.07	4.089e-10	8.72201e-08
10286_L92	55	0	0.846154	G	0	0.5	A	39.07	4.089e-10	8.72201e-08
123482_L92	61	0	0.888889	G	0	0.5556	A	39.04	4.154e-10	8.82285e-08
123482_L92	36	0	0.888889	T	0	0.5556	C	39.04	4.154e-10	8.82285e-08
123482_L92	23	0	0.888889	G	0	0.5556	A	39.04	4.154e-10	8.82285e-08
168598_L94	94	0.0357143	0.875	G	0.01786	0.5625	T	38.97	4.307e-10	9.13482e-08
165273_L92	77	0	0.96	T	0	0.48	A	38.91	4.433e-10	9.36216e-08
277553_L94	21	0	0.96	T	0	0.48	A	38.91	4.433e-10	9.36216e-08
277553_L94	83	0	0.96	C	0	0.48	G	38.91	4.433e-10	9.36216e-08
361691_L92	47	0.0322581	0.888889	A	0.01613	0.5185	G	38.85	4.573e-10	9.40507e-08
382425_L96	45	0.0322581	0.962963	A	0.01613	0.5185	T	38.85	4.573e-10	9.40507e-08
382425_L96	84	0.0322581	0.962963	T	0.01613	0.5185	C	38.85	4.573e-10	9.40507e-08
128582_L92	37	0.0322581	0.962963	C	0.01613	0.5185	T	38.85	4.573e-10	9.40507e-08
361691_L92	73	0.0322581	0.888889	G	0.01613	0.5185	A	38.85	4.573e-10	9.40507e-08
382425_L96	79	0.0322581	0.962963	G	0.01613	0.5185	C	38.85	4.573e-10	9.40507e-08
382425_L96	77	0.0322581	0.962963	T	0.01613	0.5185	C	38.85	4.573e-10	9.40507e-08
445670_L92	66	0.0322581	0.962963	T	0.01613	0.5185	A	38.85	4.573e-10	9.40507e-08
445670_L92	64	0.0322581	0.962963	G	0.01613	0.5185	T	38.85	4.573e-10	9.40507e-08
445670_L92	63	0.0322581	0.962963	A	0.01613	0.5185	T	38.85	4.573e-10	9.40507e-08
445670_L92	33	0.0322581	0.962963	T	0.01613	0.5185	C	38.85	4.573e-10	9.40507e-08
445670_L92	36	0.0322581	0.962963	T	0.01613	0.5185	C	38.85	4.573e-10	9.40507e-08
382425_L96	64	0.0322581	0.962963	A	0.01613	0.5185	T	38.85	4.573e-10	9.40507e-08
382425_L96	34	0.0322581	0.962963	T	0.01613	0.5185	C	38.85	4.573e-10	9.40507e-08
361691_L92	29	0.0322581	0.888889	A	0.01613	0.5185	C	38.85	4.573e-10	9.40507e-08
171481_L92	82	0.0322581	0.962963	G	0.01613	0.5185	C	38.85	4.573e-10	9.40507e-08
445670_L92	45	0.0322581	0.962963	G	0.01613	0.5185	A	38.85	4.573e-10	9.40507e-08
284299_L138	73	0.0322581	0.962963	C	0.01613	0.5185	T	38.85	4.573e-10	9.40507e-08
271403_L92	78	0.0322581	0.962963	G	0.01613	0.5185	T	38.85	4.573e-10	9.40507e-08
49272_L92	7	0	0.92	A	0	0.5	C	38.82	4.639e-10	9.4497e-08
49411_L95	25	0	1	C	0	0.5	T	38.82	4.639e-10	9.4497e-08
393867_L103	23	0	1	G	0	0.5	T	38.82	4.639e-10	9.4497e-08
49411_L95	57	0	1	A	0	0.5	G	38.82	4.639e-10	9.4497e-08
393867_L103	15	0	1	T	0	0.5	G	38.82	4.639e-10	9.4497e-08
49272_L92	87	0	0.92	G	0	0.5	A	38.82	4.639e-10	9.4497e-08
416055_L94	32	0	1	T	0	0.5	C	38.82	4.639e-10	9.4497e-08
442453_L92	83	0.0625	0.925926	A	0.03125	0.537	G	38.68	4.988e-10	1.01468e-07
320335_L92	30	0	0.894737	T	0	0.5526	A	38.67	5.022e-10	1.01882e-07
320335_L92	81	0	0.894737	A	0	0.5526	G	38.67	5.022e-10	1.01882e-07
845795_L92	25	0	0.857143	C	0	0.5714	G	38.66	5.056e-10	1.02432e-07
405561_L157	124	0.0322581	0.884615	A	0.01613	0.5192	G	38.63	5.115e-10	1.03208e-07
430646_L95	26	0.0322581	0.961538	G	0.01613	0.5192	A	38.63	5.115e-10	1.03208e-07
91344_L92	65	0.0322581	0.961538	T	0.01613	0.5192	C	38.63	5.115e-10	1.03208e-07
301737_L95	14	0.0740741	0.8	G	0.03704	0.6	A	38.63	5.134e-10	1.03451e-07
149553_L92	7	0	0.96	T	0	0.52	C	38.58	5.245e-10	1.04979e-07
465153_L95	64	0	0.96	C	0	0.52	T	38.58	5.245e-10	1.04979e-07
611123_L92	28	0	0.88	G	0	0.52	A	38.58	5.245e-10	1.04979e-07
943513_L92	34	0	0.88	C	0	0.52	G	38.58	5.245e-10	1.04979e-07
101101_L92	54	0	0.96	T	0	0.52	C	38.58	5.245e-10	1.04979e-07
570499_L92	69	0	0.833333	C	0	0.5	T	38.57	5.279e-10	1.05237e-07
570499_L92	52	0	0.833333	T	0	0.5	C	38.57	5.279e-10	1.05237e-07
570499_L92	48	0	0.833333	T	0	0.5	A	38.57	5.279e-10	1.05237e-07
981702_L92	28	0	0.962963	C	0	0.4815	A	38.48	5.544e-10	1.0892e-07
981702_L92	53	0	0.962963	A	0	0.4815	T	38.48	5.544e-10	1.0892e-07
981702_L92	82	0	0.962963	T	0	0.4815	G	38.48	5.544e-10	1.0892e-07
447340_L92	61	0	0.888889	G	0	0.4815	A	38.48	5.544e-10	1.0892e-07
862429_L101	80	0	0.962963	A	0	0.4815	G	38.48	5.544e-10	1.0892e-07
447340_L92	9	0	0.888889	T	0	0.4815	G	38.48	5.544e-10	1.0892e-07
1096067_L99	47	0	0.962963	A	0	0.4815	T	38.48	5.544e-10	1.0892e-07
1096067_L99	98	0	0.962963	G	0	0.4815	A	38.48	5.544e-10	1.0892e-07
392627_L92	76	0.0625	0.923077	C	0.03125	0.5385	G	38.49	5.491e-10	1.0892e-07
447340_L92	33	0	0.888889	A	0	0.4815	G	38.48	5.544e-10	1.0892e-07
236537_L92	11	0	0.962963	C	0	0.4815	G	38.48	5.544e-10	1.0892e-07
386294_L96	30	0	0.925926	C	0	0.537	T	38.44	5.636e-10	1.10582e-07
14912_L92	61	0	0.875	C	0	0.5208	T	38.4	5.773e-10	1.12678e-07
158599_L108	50	0	0.958333	G	0	0.5208	T	38.4	5.773e-10	1.12678e-07
14912_L92	44	0	0.875	T	0	0.5208	G	38.4	5.773e-10	1.12678e-07
14912_L92	86	0	0.875	T	0	0.5208	G	38.4	5.773e-10	1.12678e-07
29673_L105	61	0	0.615385	C	0	0.5385	T	38.32	6.017e-10	1.17287e-07
116823_L92	60	0	1	G	0	0.5	A	38.27	6.155e-10	1.19664e-07
116823_L92	57	0	1	T	0	0.5	C	38.27	6.155e-10	1.19664e-07
95005_L95	21	0	0.695652	C	0	0.4783	T	38.26	6.189e-10	1.19702e-07
95005_L95	42	0	0.695652	T	0	0.4783	G	38.26	6.189e-10	1.19702e-07
95005_L95	48	0	0.695652	G	0	0.4783	A	38.26	6.189e-10	1.19702e-07
95005_L95	51	0	0.695652	C	0	0.4783	A	38.26	6.189e-10	1.19702e-07
12457_L92	19	0	1	C	0	0.5	G	38.21	6.347e-10	1.19809e-07
249574_L95	67	0	0.925926	A	0	0.5	G	38.21	6.347e-10	1.19809e-07
249574_L95	60	0	0.925926	G	0	0.5	A	38.21	6.347e-10	1.19809e-07
213045_L95	52	0	0.925926	A	0	0.5	T	38.21	6.347e-10	1.19809e-07
44481_L92	7	0	1	A	0	0.5	T	38.21	6.347e-10	1.19809e-07
574706_L92	8	0	0.851852	A	0	0.5	G	38.21	6.347e-10	1.19809e-07
12457_L92	47	0	1	A	0	0.5	G	38.21	6.347e-10	1.19809e-07
106886_L95	88	0	1	G	0	0.5	A	38.21	6.347e-10	1.19809e-07
249574_L95	87	0	0.925926	C	0	0.5	T	38.21	6.347e-10	1.19809e-07
249574_L95	81	0	0.925926	A	0	0.5	C	38.21	6.347e-10	1.19809e-07
713716_L99	85	0	0.826087	G	0	0.587	C	38.22	6.335e-10	1.19809e-07
733286_L92	29	0	0.925926	G	0	0.5	C	38.21	6.347e-10	1.19809e-07
249574_L95	90	0	0.925926	A	0	0.5	G	38.21	6.347e-10	1.19809e-07
12457_L92	51	0	1	A	0	0.5	G	38.21	6.347e-10	1.19809e-07
249574_L95	28	0	0.925926	C	0	0.5	A	38.21	6.347e-10	1.19809e-07
44481_L92	19	0	1	T	0	0.5	C	38.21	6.347e-10	1.19809e-07
44481_L92	16	0	1	T	0	0.5	C	38.21	6.347e-10	1.19809e-07
574706_L92	79	0	0.851852	C	0	0.5	A	38.21	6.347e-10	1.19809e-07
74432_L101	13	0	0.925926	A	0	0.5	G	38.21	6.347e-10	1.19809e-07
479745_L92	12	0	0.961538	A	0	0.4808	G	38.18	6.449e-10	1.20516e-07
613112_L92	87	0	0.884615	A	0	0.4808	T	38.18	6.449e-10	1.20516e-07
457317_L92	87	0.0322581	0.958333	T	0.01613	0.5208	C	38.18	6.448e-10	1.20516e-07
444379_L92	22	0	0.961538	T	0	0.4808	G	38.18	6.449e-10	1.20516e-07
36769_L95	51	0	0.961538	A	0	0.4808	G	38.18	6.449e-10	1.20516e-07
720654_L92	31	0.0322581	0.958333	C	0.01613	0.5208	T	38.18	6.448e-10	1.20516e-07
479745_L92	53	0	0.961538	A	0	0.4808	C	38.18	6.449e-10	1.20516e-07
216664_L93	61	0	0.84	A	0	0.54	T	38.19	6.422e-10	1.20516e-07
46963_L92	84	0	1	G	0	0.5	A	37.98	7.161e-10	1.26468e-07
88057_L93	60	0.03125	1	A	0.01562	0.5	G	37.97	7.191e-10	1.26468e-07
300947_L92	93	0.03125	1	T	0.01562	0.5	C	37.97	7.191e-10	1.26468e-07
617402_L92	6	0.03125	0.925926	T	0.01562	0.5	C	37.97	7.191e-10	1.26468e-07
220120_L96	22	0.03125	0.925926	G	0.01562	0.5	C	37.97	7.191e-10	1.26468e-07
296343_L95	74	0.03125	1	G	0.01562	0.5	A	37.97	7.191e-10	1.26468e-07
153710_L92	58	0.03125	1	G	0.01562	0.5	A	37.97	7.191e-10	1.26468e-07
274741_L92	58	0	0.846154	G	0	0.5	A	37.98	7.161e-10	1.26468e-07
91895_L99	82	0.03125	1	A	0.01562	0.5	G	37.97	7.191e-10	1.26468e-07
220120_L96	89	0.03125	0.925926	T	0.01562	0.5	C	37.97	7.191e-10	1.26468e-07
220120_L96	88	0.03125	0.925926	A	0.01562	0.5	T	37.97	7.191e-10	1.26468e-07
291903_L93	67	0.03125	1	T	0.01562	0.5	C	37.97	7.191e-10	1.26468e-07
878246_L92	80	0	0.923077	A	0	0.5	G	37.98	7.161e-10	1.26468e-07
346230_L146	70	0.03125	1	C	0.01562	0.5	G	37.97	7.191e-10	1.26468e-07
210037_L92	40	0	0.923077	C	0	0.5	G	37.98	7.161e-10	1.26468e-07
128372_L95	75	0.03125	1	C	0.01562	0.5	T	37.97	7.191e-10	1.26468e-07
187173_L92	74	0.03125	1	A	0.01562	0.5	G	37.97	7.191e-10	1.26468e-07
432685_L111	39	0.03125	1	G	0.01562	0.5	C	37.97	7.191e-10	1.26468e-07
244871_L97	36	0.03125	1	C	0.01562	0.5	T	37.97	7.191e-10	1.26468e-07
265523_L126	121	0.03125	1	A	0.01562	0.5	G	37.97	7.191e-10	1.26468e-07
343294_L92	21	0	0.954545	C	0	0.5227	T	38.02	7.015e-10	1.26468e-07
107581_L97	8	0	0.923077	G	0	0.5	A	37.98	7.161e-10	1.26468e-07
878246_L92	81	0	0.923077	A	0	0.5	C	37.98	7.161e-10	1.26468e-07
559058_L92	88	0.03125	1	C	0.01562	0.5	G	37.97	7.191e-10	1.26468e-07
15119_L93	62	0.03125	1	A	0.01562	0.5	G	37.97	7.191e-10	1.26468e-07
464652_L94	53	0.03125	1	C	0.01562	0.5	A	37.97	7.191e-10	1.26468e-07
24973_L92	90	0.03125	1	A	0.01562	0.5	G	37.97	7.191e-10	1.26468e-07
180100_L113	30	0.03125	1	A	0.01562	0.5	C	37.97	7.191e-10	1.26468e-07
464652_L94	74	0.03125	1	C	0.01562	0.5	T	37.97	7.191e-10	1.26468e-07
353903_L95	23	0.03125	1	A	0.01562	0.5	T	37.97	7.191e-10	1.26468e-07
28663_L116	91	0.03125	1	G	0.01562	0.5	C	37.97	7.191e-10	1.26468e-07
559058_L92	54	0.03125	1	T	0.01562	0.5	C	37.97	7.191e-10	1.26468e-07
685059_L101	24	0.03125	1	A	0.01562	0.5	G	37.97	7.191e-10	1.26468e-07
254488_L97	29	0.03125	0.925926	T	0.01562	0.5	C	37.97	7.191e-10	1.26468e-07
128372_L95	26	0.03125	1	T	0.01562	0.5	C	37.97	7.191e-10	1.26468e-07
57705_L95	56	0.03125	1	G	0.01562	0.5	A	37.97	7.191e-10	1.26468e-07
441583_L93	43	0.03125	1	C	0.01562	0.5	T	37.97	7.191e-10	1.26468e-07
922956_L92	37	0.03125	1	G	0.01562	0.5	A	37.97	7.191e-10	1.26468e-07
274741_L92	33	0	0.846154	G	0	0.5	C	37.98	7.161e-10	1.26468e-07
242076_L95	58	0	1	A	0	0.5	G	37.98	7.161e-10	1.26468e-07
242076_L95	50	0	1	A	0	0.5	T	37.98	7.161e-10	1.26468e-07
128161_L92	60	0.03125	1	T	0.01562	0.5	C	37.97	7.191e-10	1.26468e-07
342814_L92	79	0.03125	0.925926	C	0.01562	0.5	T	37.97	7.191e-10	1.26468e-07
342814_L92	77	0.03125	0.925926	C	0.01562	0.5	T	37.97	7.191e-10	1.26468e-07
300947_L92	50	0.03125	1	C	0.01562	0.5	T	37.97	7.191e-10	1.26468e-07
961559_L92	56	0.03125	1	C	0.01562	0.5	T	37.97	7.191e-10	1.26468e-07
96778_L122	35	0.03125	1	T	0.01562	0.5	C	37.97	7.191e-10	1.26468e-07
296343_L95	46	0.03125	1	T	0.01562	0.5	C	37.97	7.191e-10	1.26468e-07
220120_L96	6	0.03125	0.925926	T	0.01562	0.5	A	37.97	7.191e-10	1.26468e-07
438275_L95	35	0.03125	1	G	0.01562	0.5	A	37.97	7.191e-10	1.26468e-07
590899_L96	14	0.05	0.37037	G	0.825	0.1852	A	37.9	7.442e-10	1.30728e-07
169026_L92	88	0	0.96	A	0	0.48	C	37.88	7.537e-10	1.31777e-07
169026_L92	89	0	0.96	A	0	0.48	C	37.88	7.537e-10	1.31777e-07
52379_L92	60	0	0.96	C	0	0.48	G	37.88	7.537e-10	1.31777e-07
608000_L92	38	0	0.96	G	0	0.48	C	37.88	7.537e-10	1.31777e-07
567807_L92	12	0	0.761905	A	0	0.5238	G	37.82	7.74e-10	1.35168e-07
417259_L92	44	0	0.909091	C	0	0.5455	A	37.82	7.765e-10	1.35288e-07
417259_L92	8	0	0.909091	T	0	0.5455	A	37.82	7.765e-10	1.35288e-07
298317_L92	84	0	1	T	0	0.5	A	37.73	8.104e-10	1.40212e-07
504220_L92	45	0	1	A	0	0.5	C	37.73	8.104e-10	1.40212e-07
504220_L92	58	0	1	G	0	0.5	T	37.73	8.104e-10	1.40212e-07
31426_L92	43	0.0333333	0.962963	C	0.01667	0.5185	T	37.74	8.089e-10	1.40212e-07
298317_L92	90	0	1	A	0	0.5	G	37.73	8.104e-10	1.40212e-07
238855_L113	94	0	1	T	0	0.5	C	37.73	8.104e-10	1.40212e-07
93746_L93	61	0.125	0.259259	T	0.7292	0.1296	C	37.71	8.205e-10	1.41796e-07
739675_L92	92	0.03125	1	G	0.01562	0.5	T	37.69	8.284e-10	1.41847e-07
739675_L92	84	0.03125	1	T	0.01562	0.5	G	37.69	8.284e-10	1.41847e-07
455653_L95	72	0.03125	1	T	0.01562	0.5	G	37.69	8.284e-10	1.41847e-07
177622_L145	113	0.03125	0.846154	C	0.01562	0.5	G	37.69	8.284e-10	1.41847e-07
739675_L92	70	0.03125	1	C	0.01562	0.5	A	37.69	8.284e-10	1.41847e-07
171792_L92	41	0.03125	1	A	0.01562	0.5	G	37.69	8.284e-10	1.41847e-07
889303_L92	87	0	0.904762	T	0	0.5476	G	37.7	8.247e-10	1.41847e-07
73961_L117	50	0.03125	1	G	0.01562	0.5	T	37.69	8.284e-10	1.41847e-07
566_L92	64	0	0.925926	C	0	0.463	T	37.59	8.709e-10	1.44968e-07
385364_L92	42	0	0.925926	A	0	0.463	G	37.59	8.709e-10	1.44968e-07
331084_L92	22	0	0.884615	T	0	0.5192	A	37.62	8.59e-10	1.44968e-07
365198_L92	55	0	0.925926	T	0	0.463	C	37.59	8.709e-10	1.44968e-07
260967_L92	18	0	0.925926	A	0	0.463	G	37.59	8.709e-10	1.44968e-07
385364_L92	29	0	0.925926	A	0	0.463	G	37.59	8.709e-10	1.44968e-07
339448_L153	73	0	0.851852	G	0	0.463	A	37.59	8.709e-10	1.44968e-07
120066_L173	161	0	0.925926	T	0	0.463	A	37.59	8.709e-10	1.44968e-07
566_L92	16	0	0.925926	T	0	0.463	G	37.59	8.709e-10	1.44968e-07
73023_L92	21	0	0.925926	T	0	0.463	C	37.59	8.709e-10	1.44968e-07
171972_L92	33	0	0.925926	T	0	0.463	G	37.59	8.709e-10	1.44968e-07
120066_L173	102	0	0.925926	A	0	0.463	C	37.59	8.709e-10	1.44968e-07
120066_L173	101	0	0.925926	T	0	0.463	C	37.59	8.709e-10	1.44968e-07
146781_L93	36	0	0.925926	A	0	0.463	T	37.59	8.709e-10	1.44968e-07
275390_L92	58	0	0.851852	C	0	0.463	A	37.59	8.709e-10	1.44968e-07
278969_L92	54	0.09375	0.740741	A	0.04688	0.5556	C	37.62	8.598e-10	1.44968e-07
241983_L92	69	0	0.925926	G	0	0.463	A	37.59	8.709e-10	1.44968e-07
339448_L153	125	0	0.777778	A	0	0.463	C	37.59	8.709e-10	1.44968e-07
339448_L153	123	0	0.777778	C	0	0.463	A	37.59	8.709e-10	1.44968e-07
146781_L93	22	0	0.925926	T	0	0.463	C	37.59	8.709e-10	1.44968e-07
120066_L173	149	0	0.925926	T	0	0.463	A	37.59	8.709e-10	1.44968e-07
989888_L95	74	0	0.925926	A	0	0.463	G	37.59	8.709e-10	1.44968e-07
275390_L92	57	0	0.851852	A	0	0.463	C	37.59	8.709e-10	1.44968e-07
423444_L93	7	0	0.925926	T	0	0.463	A	37.59	8.709e-10	1.44968e-07
566_L92	35	0	0.925926	C	0	0.463	T	37.59	8.709e-10	1.44968e-07
85865_L95	45	0	0.7	A	0	0.55	T	37.59	8.735e-10	1.45239e-07
97473_L96	49	0.0645161	0.925926	A	0.03226	0.537	G	37.55	8.888e-10	1.47128e-07
427039_L140	131	0.0645161	0.925926	G	0.03226	0.537	A	37.55	8.888e-10	1.47128e-07
382425_L96	55	0.0645161	0.925926	A	0.03226	0.537	T	37.55	8.888e-10	1.47128e-07
97473_L96	26	0.0645161	0.925926	C	0.03226	0.537	T	37.55	8.888e-10	1.47128e-07
88416_L93	7	0	1	G	0	0.5	A	37.49	9.199e-10	1.51103e-07
766126_L93	13	0	0.916667	G	0	0.5	C	37.49	9.199e-10	1.51103e-07
291871_L95	48	0	1	T	0	0.5	C	37.49	9.199e-10	1.51103e-07
291871_L95	56	0	1	C	0	0.5	A	37.49	9.199e-10	1.51103e-07
75069_L129	109	0	1	T	0	0.5	A	37.49	9.199e-10	1.51103e-07
75069_L129	116	0	1	T	0	0.5	C	37.49	9.199e-10	1.51103e-07
291871_L95	50	0	1	G	0	0.5	C	37.49	9.199e-10	1.51103e-07
234538_L92	86	0	0.590909	G	0	0.5682	A	37.45	9.383e-10	1.53787e-07
234538_L92	92	0	0.590909	A	0	0.5682	C	37.45	9.383e-10	1.53787e-07
74885_L99	56	0	0.962963	T	0	0.4815	C	37.42	9.503e-10	1.54063e-07
74885_L99	53	0	0.962963	T	0	0.4815	C	37.42	9.503e-10	1.54063e-07
463069_L92	64	0	0.962963	G	0	0.4815	T	37.42	9.503e-10	1.54063e-07
345322_L92	85	0	0.962963	T	0	0.4815	C	37.42	9.503e-10	1.54063e-07
345322_L92	87	0	0.962963	A	0	0.4815	G	37.42	9.503e-10	1.54063e-07
396355_L92	37	0	0.888889	A	0	0.4815	G	37.42	9.503e-10	1.54063e-07
463069_L92	44	0	0.962963	C	0	0.4815	G	37.42	9.503e-10	1.54063e-07
151271_L93	14	0	0.962963	A	0	0.4815	G	37.42	9.503e-10	1.54063e-07
74885_L99	44	0	0.962963	A	0	0.4815	G	37.42	9.503e-10	1.54063e-07
463069_L92	23	0	0.962963	A	0	0.4815	T	37.42	9.503e-10	1.54063e-07
113283_L92	12	0.03125	0.92	G	0.01562	0.5	A	37.41	9.584e-10	1.5504e-07
85727_L92	78	0.03125	1	G	0.01562	0.5	C	37.41	9.584e-10	1.5504e-07
227919_L92	20	0.0645161	0.846154	T	0.03226	0.5385	C	37.37	9.76e-10	1.57375e-07
104258_L92	27	0.0645161	0.923077	C	0.03226	0.5385	T	37.37	9.76e-10	1.57375e-07
8930_L92	28	0.0454545	0.73913	A	0.02273	0.6304	G	37.37	9.751e-10	1.57375e-07
875820_L92	32	0.0333333	0.96	C	0.01667	0.52	T	37.31	1.01e-09	1.62682e-07
370172_L92	48	0.1	0.851852	A	0.05	0.5741	G	37.3	1.015e-09	1.6296e-07
175406_L92	80	0.1	0.777778	T	0.05	0.5741	C	37.3	1.015e-09	1.6296e-07
370172_L92	29	0.1	0.851852	C	0.05	0.5741	T	37.3	1.015e-09	1.6296e-07
239630_L93	21	0	0.923077	A	0	0.4615	C	37.24	1.042e-09	1.64988e-07
681213_L94	91	0	0.791667	C	0	0.5208	T	37.26	1.036e-09	1.64988e-07
23230_L99	77	0	0.923077	G	0	0.4615	A	37.24	1.042e-09	1.64988e-07
590493_L92	88	0	0.846154	T	0	0.4615	A	37.24	1.042e-09	1.64988e-07
37877_L92	82	0	0.846154	A	0	0.4615	C	37.24	1.042e-09	1.64988e-07
79245_L135	97	0	0.769231	T	0	0.4615	G	37.24	1.042e-09	1.64988e-07
16135_L92	55	0	0.875	A	0	0.5208	T	37.26	1.036e-09	1.64988e-07
367114_L102	33	0	0.875	C	0	0.5208	T	37.26	1.036e-09	1.64988e-07
123781_L99	42	0	0.923077	A	0	0.4615	G	37.24	1.042e-09	1.64988e-07
259176_L93	22	0	0.923077	T	0	0.4615	G	37.24	1.042e-09	1.64988e-07
239630_L93	42	0	0.923077	G	0	0.4615	A	37.24	1.042e-09	1.64988e-07
22813_L92	31	0	0.769231	A	0	0.4615	G	37.24	1.042e-09	1.64988e-07
367114_L102	86	0	0.875	T	0	0.5208	C	37.26	1.036e-09	1.64988e-07
11606_L98	74	0	0.913043	C	0	0.5	A	37.23	1.047e-09	1.65605e-07
353433_L142	55	0.0357143	0.923077	A	0.01786	0.5385	C	37.21	1.063e-09	1.67957e-07
103707_L92	62	0	0.961538	A	0	0.4808	G	37.14	1.102e-09	1.73568e-07
871303_L92	82	0	0.961538	T	0	0.4808	C	37.14	1.102e-09	1.73568e-07
334164_L92	63	0	0.961538	C	0	0.4808	A	37.14	1.102e-09	1.73568e-07
503294_L92	73	0	0.925926	T	0	0.5	A	37.11	1.117e-09	1.75561e-07
728154_L92	13	0	1	G	0	0.5	T	37.11	1.117e-09	1.75561e-07
43798_L107	33	0	0.956522	A	0	0.5217	G	37.07	1.139e-09	1.78268e-07
43798_L107	89	0	0.956522	A	0	0.5217	C	37.07	1.139e-09	1.78268e-07
43798_L107	81	0	0.956522	A	0	0.5217	C	37.07	1.139e-09	1.78268e-07
230792_L112	40	0	0.521739	C	0	0.5217	T	37.07	1.139e-09	1.78268e-07
915934_L92	91	0.0322581	1	A	0.01613	0.5	C	36.9	1.242e-09	1.90593e-07
361691_L92	19	0.0322581	0.925926	G	0.01613	0.5	A	36.9	1.242e-09	1.90593e-07
159459_L92	6	0.0322581	1	A	0.01613	0.5	T	36.9	1.242e-09	1.90593e-07
915934_L92	38	0.0322581	1	G	0.01613	0.5	A	36.9	1.242e-09	1.90593e-07
148100_L104	43	0.0322581	1	C	0.01613	0.5	T	36.9	1.242e-09	1.90593e-07
115032_L92	89	0.0322581	0.851852	T	0.01613	0.5	C	36.9	1.242e-09	1.90593e-07
915934_L92	69	0.0322581	1	T	0.01613	0.5	C	36.9	1.242e-09	1.90593e-07
915934_L92	65	0.0322581	1	C	0.01613	0.5	T	36.9	1.242e-09	1.90593e-07
72563_L101	41	0.0322581	1	A	0.01613	0.5	G	36.9	1.242e-09	1.90593e-07
159459_L92	71	0.0322581	1	T	0.01613	0.5	G	36.9	1.242e-09	1.90593e-07
142940_L142	64	0.0322581	1	T	0.01613	0.5	G	36.9	1.242e-09	1.90593e-07
159459_L92	21	0.0322581	1	G	0.01613	0.5	T	36.9	1.242e-09	1.90593e-07
159459_L92	24	0.0322581	1	G	0.01613	0.5	T	36.9	1.242e-09	1.90593e-07
159459_L92	29	0.0322581	1	A	0.01613	0.5	G	36.9	1.242e-09	1.90593e-07
41242_L92	40	0.0322581	0.851852	G	0.01613	0.5	A	36.9	1.242e-09	1.90593e-07
1147915_L92	29	0.0322581	1	G	0.01613	0.5	A	36.9	1.242e-09	1.90593e-07
915934_L92	57	0.0322581	1	T	0.01613	0.5	C	36.9	1.242e-09	1.90593e-07
835293_L92	56	0.0322581	1	C	0.01613	0.5	T	36.9	1.242e-09	1.90593e-07
207472_L137	90	0	0.84	T	0	0.58	C	36.91	1.24e-09	1.90593e-07
60342_L92	27	0.0357143	0.916667	T	0.01786	0.5417	C	36.89	1.247e-09	1.91164e-07
707261_L92	78	0	0.923077	T	0	0.5	G	36.88	1.258e-09	1.92061e-07
1210430_L92	83	0	1	C	0	0.5	A	36.88	1.258e-09	1.92061e-07
471066_L95	3	0	0.846154	T	0	0.5	A	36.88	1.258e-09	1.92061e-07
707261_L92	48	0	0.923077	G	0	0.5	C	36.88	1.258e-09	1.92061e-07
351428_L92	7	0	0.88	T	0	0.48	A	36.84	1.284e-09	1.94637e-07
223312_L114	56	0	0.88	T	0	0.48	C	36.84	1.284e-09	1.94637e-07
223312_L114	59	0	0.88	T	0	0.48	C	36.84	1.284e-09	1.94637e-07
283330_L93	39	0	0.96	T	0	0.48	C	36.84	1.284e-09	1.94637e-07
351428_L92	89	0	0.88	T	0	0.48	G	36.84	1.284e-09	1.94637e-07
351428_L92	75	0	0.88	T	0	0.48	A	36.84	1.284e-09	1.94637e-07
351428_L92	76	0	0.88	A	0	0.48	T	36.84	1.284e-09	1.94637e-07
386294_L96	7	0.0384615	0.888889	G	0.01923	0.5556	T	36.82	1.293e-09	1.95803e-07
27497_L93	62	0.333333	0.384615	A	0.2333	0.8077	T	36.76	1.337e-09	2.02261e-07
136186_L92	13	0	0.952381	G	0	0.5238	A	36.69	1.381e-09	2.07864e-07
136186_L92	43	0	0.952381	T	0	0.5238	C	36.69	1.381e-09	2.07864e-07
136186_L92	46	0	0.952381	T	0	0.5238	A	36.69	1.381e-09	2.07864e-07
136186_L92	82	0	0.952381	G	0	0.5238	A	36.69	1.381e-09	2.07864e-07
136186_L92	65	0	0.952381	C	0	0.5238	A	36.69	1.381e-09	2.07864e-07
346230_L146	104	0.0625	0.962963	T	0.03125	0.5185	G	36.68	1.394e-09	2.08769e-07
441583_L93	87	0.0625	0.962963	C	0.03125	0.5185	T	36.68	1.394e-09	2.08769e-07
633743_L94	18	0.0625	0.962963	G	0.03125	0.5185	T	36.68	1.394e-09	2.08769e-07
296343_L95	45	0.0625	0.962963	G	0.03125	0.5185	A	36.68	1.394e-09	2.08769e-07
24832_L109	96	0.0625	0.888889	G	0.03125	0.5185	C	36.68	1.394e-09	2.08769e-07
199337_L92	35	0	0.76	C	0	0.5	T	36.64	1.419e-09	2.11031e-07
198393_L92	66	0	0.888889	C	0	0.5185	A	36.64	1.419e-09	2.11031e-07
198393_L92	86	0	0.888889	G	0	0.5185	C	36.64	1.419e-09	2.11031e-07
611123_L92	37	0	0.92	A	0	0.5	T	36.64	1.419e-09	2.11031e-07
943513_L92	78	0	0.92	G	0	0.5	A	36.64	1.419e-09	2.11031e-07
611123_L92	62	0	0.92	G	0	0.5	T	36.64	1.419e-09	2.11031e-07
199337_L92	49	0	0.76	A	0	0.5	T	36.64	1.419e-09	2.11031e-07
506119_L92	65	0.0322581	1	C	0.01613	0.5	T	36.63	1.426e-09	2.1144e-07
479745_L92	61	0.0322581	0.923077	G	0.01613	0.5	C	36.63	1.426e-09	2.1144e-07
286496_L96	22	0.0322581	1	G	0.01613	0.5	T	36.63	1.426e-09	2.1144e-07
814233_L92	18	0	0.851852	C	0	0.463	T	36.59	1.458e-09	2.14905e-07
624141_L92	69	0	0.851852	T	0	0.463	C	36.59	1.458e-09	2.14905e-07
814233_L92	88	0	0.851852	A	0	0.463	G	36.59	1.458e-09	2.14905e-07
50925_L95	58	0	0.925926	T	0	0.463	C	36.59	1.458e-09	2.14905e-07
71929_L92	50	0	0.925926	T	0	0.463	C	36.59	1.458e-09	2.14905e-07
115032_L92	9	0	0.925926	A	0	0.463	G	36.59	1.458e-09	2.14905e-07
234538_L92	7	0	0.833333	A	0	0.4583	G	36.5	1.524e-09	2.23749e-07
116282_L96	3	0	0.916667	T	0	0.4583	A	36.5	1.524e-09	2.23749e-07
439201_L92	28	0	0.95	A	0	0.525	G	36.51	1.522e-09	2.23749e-07
468846_L116	40	0	0.916667	T	0	0.4583	A	36.5	1.524e-09	2.23749e-07
239630_L93	26	0.0625	0.807692	T	0.03125	0.5192	C	36.44	1.578e-09	2.3145e-07
692148_L92	87	0	0.916667	C	0	0.5	A	36.4	1.607e-09	2.35241e-07
692148_L92	30	0	0.916667	G	0	0.5	A	36.4	1.607e-09	2.35241e-07
845795_L92	93	0	0.9	G	0	0.55	T	36.4	1.609e-09	2.35303e-07
85843_L92	22	0	0.962963	T	0	0.4815	A	36.37	1.633e-09	2.38113e-07
85843_L92	76	0	0.962963	C	0	0.4815	T	36.37	1.633e-09	2.38113e-07
933176_L94	9	0	0.888889	C	0	0.4815	A	36.37	1.633e-09	2.38113e-07
131146_L92	31	0.0322581	1	A	0.01613	0.5	G	36.36	1.644e-09	2.38553e-07
131146_L92	30	0.0322581	1	C	0.01613	0.5	T	36.36	1.644e-09	2.38553e-07
131146_L92	33	0.0322581	1	A	0.01613	0.5	C	36.36	1.644e-09	2.38553e-07
131146_L92	27	0.0322581	1	G	0.01613	0.5	C	36.36	1.644e-09	2.38553e-07
131146_L92	8	0.0322581	1	G	0.01613	0.5	T	36.36	1.644e-09	2.38553e-07
975907_L92	25	0.133333	0.807692	C	0.06667	0.5962	G	36.35	1.647e-09	2.38756e-07
55216_L94	53	0	0.947368	T	0	0.5263	A	36.32	1.678e-09	2.42309e-07
179981_L92	43	0	0.842105	A	0	0.5263	G	36.32	1.678e-09	2.42309e-07
55216_L94	21	0	0.947368	G	0	0.5263	A	36.32	1.678e-09	2.42309e-07
55216_L94	41	0	0.947368	G	0	0.5263	A	36.32	1.678e-09	2.42309e-07
157544_L92	46	0.0357143	0.9	C	0.01786	0.55	T	36.27	1.72e-09	2.48134e-07
36769_L95	14	0	0.923077	C	0	0.4615	T	36.25	1.739e-09	2.50391e-07
335302_L95	17	0	0.846154	T	0	0.4615	C	36.25	1.739e-09	2.50391e-07
101054_L92	66	0.0666667	0.923077	G	0.03333	0.5385	C	36.24	1.741e-09	2.50437e-07
235782_L95	74	0	0.956522	T	0	0.4783	C	36.21	1.771e-09	2.54508e-07
344183_L135	86	0.0344828	0.96	T	0.01724	0.52	C	36.2	1.782e-09	2.55596e-07
344183_L135	83	0.0344828	0.96	T	0.01724	0.52	C	36.2	1.782e-09	2.55596e-07
838461_L92	65	0.0625	0.96	T	0.03125	0.52	C	36.19	1.791e-09	2.56641e-07
385071_L92	62	0	0.875	A	0	0.5208	G	36.11	1.864e-09	2.65826e-07
385071_L92	57	0	0.875	A	0	0.5208	T	36.11	1.864e-09	2.65826e-07
466136_L92	10	0	0.791667	G	0	0.5208	T	36.11	1.864e-09	2.65826e-07
552445_L93	84	0	0.913043	A	0	0.4565	T	36.11	1.864e-09	2.65826e-07
552445_L93	76	0	0.913043	A	0	0.4565	G	36.11	1.864e-09	2.65826e-07
385364_L92	12	0.03125	0.888889	G	0.01562	0.4815	A	36.02	1.952e-09	2.74702e-07
205669_L146	59	0.03125	0.962963	T	0.01562	0.4815	C	36.02	1.952e-09	2.74702e-07
205669_L146	69	0.03125	0.962963	T	0.01562	0.4815	C	36.02	1.952e-09	2.74702e-07
566_L92	77	0.03125	0.888889	C	0.01562	0.4815	T	36.02	1.952e-09	2.74702e-07
385364_L92	55	0.03125	0.888889	A	0.01562	0.4815	G	36.02	1.952e-09	2.74702e-07
268949_L96	24	0.03125	0.962963	T	0.01562	0.4815	C	36.02	1.952e-09	2.74702e-07
448609_L92	61	0.03125	0.962963	G	0.01562	0.4815	A	36.02	1.952e-09	2.74702e-07
268949_L96	72	0.03125	0.962963	T	0.01562	0.4815	C	36.02	1.952e-09	2.74702e-07
146781_L93	90	0.03125	0.888889	G	0.01562	0.4815	T	36.02	1.952e-09	2.74702e-07
268949_L96	64	0.03125	0.962963	T	0.01562	0.4815	G	36.02	1.952e-09	2.74702e-07
1015143_L95	34	0.03125	0.962963	T	0.01562	0.4815	G	36.02	1.952e-09	2.74702e-07
4661_L95	10	0.03125	0.962963	G	0.01562	0.4815	A	36.02	1.952e-09	2.74702e-07
352244_L92	38	0.03125	0.962963	T	0.01562	0.4815	C	36.02	1.952e-09	2.74702e-07
46989_L95	48	0.03125	0.962963	A	0.01562	0.4815	C	36.02	1.952e-09	2.74702e-07
158477_L96	76	0	0.909091	C	0	0.5	T	35.9	2.08e-09	2.91069e-07
158477_L96	16	0	0.909091	T	0	0.5	C	35.9	2.08e-09	2.91069e-07
349911_L92	42	0	0.727273	C	0	0.5	T	35.9	2.08e-09	2.91069e-07
349911_L92	34	0	0.727273	G	0	0.5	A	35.9	2.08e-09	2.91069e-07
349911_L92	35	0	0.727273	T	0	0.5	C	35.9	2.08e-09	2.91069e-07
158477_L96	23	0	0.909091	C	0	0.5	G	35.9	2.08e-09	2.91069e-07
65344_L92	62	0	0.84	T	0	0.46	C	35.89	2.087e-09	2.9123e-07
145621_L93	37	0	0.6	T	0	0.46	C	35.89	2.087e-09	2.9123e-07
65344_L92	42	0	0.84	T	0	0.46	C	35.89	2.087e-09	2.9123e-07
129234_L93	24	0	0.863636	G	0	0.4773	A	35.88	2.097e-09	2.91265e-07
129234_L93	80	0	0.863636	A	0	0.4773	T	35.88	2.097e-09	2.91265e-07
129234_L93	83	0	0.863636	G	0	0.4773	A	35.88	2.097e-09	2.91265e-07
129234_L93	85	0	0.863636	C	0	0.4773	A	35.88	2.097e-09	2.91265e-07
129234_L93	34	0	0.863636	A	0	0.4773	T	35.88	2.097e-09	2.91265e-07
709171_L95	45	0.0333333	1	G	0.01667	0.5	A	35.83	2.149e-09	2.9821e-07
24654_L92	44	0	0.96	T	0	0.48	C	35.79	2.193e-09	3.03188e-07
24654_L92	43	0	0.96	C	0	0.48	T	35.79	2.193e-09	3.03188e-07
24654_L92	29	0	0.96	T	0	0.48	G	35.79	2.193e-09	3.03188e-07
24654_L92	66	0	0.96	T	0	0.48	C	35.79	2.193e-09	3.03188e-07
63611_L92	60	0.0322581	0.826087	C	0.01613	0.5	T	35.77	2.218e-09	3.06078e-07
70507_L92	50	0.0322581	1	A	0.01613	0.5	T	35.77	2.218e-09	3.06078e-07
44568_L111	67	0	0.888889	A	0	0.4444	G	35.71	2.294e-09	3.15109e-07
179920_L94	51	0	0.888889	C	0	0.4444	T	35.71	2.294e-09	3.15109e-07
44568_L111	70	0	0.888889	A	0	0.4444	G	35.71	2.294e-09	3.15109e-07
46007_L98	38	0	0.888889	C	0	0.4444	G	35.71	2.294e-09	3.15109e-07
1057574_L92	83	0	0.888889	A	0	0.4444	G	35.71	2.294e-09	3.15109e-07
519295_L92	63	0.03125	0.961538	T	0.01562	0.4808	A	35.69	2.308e-09	3.1616e-07
519295_L92	36	0.03125	0.961538	C	0.01562	0.4808	T	35.69	2.308e-09	3.1616e-07
137740_L92	12	0.03125	0.961538	T	0.01562	0.4808	C	35.69	2.308e-09	3.1616e-07
32706_L92	11	0	0.62963	G	0.1154	0.6852	A	35.67	2.334e-09	3.17392e-07
32706_L92	13	0	0.62963	T	0.1154	0.6852	C	35.67	2.334e-09	3.17392e-07
362746_L92	28	0	0.62963	C	0.1154	0.6852	T	35.67	2.334e-09	3.17392e-07
362746_L92	29	0	0.62963	C	0.1154	0.6852	G	35.67	2.334e-09	3.17392e-07
362746_L92	63	0	0.62963	C	0.1154	0.6852	T	35.67	2.334e-09	3.17392e-07
362746_L92	61	0	0.62963	A	0.1154	0.6852	G	35.67	2.334e-09	3.17392e-07
32706_L92	46	0	0.62963	G	0.1154	0.6852	A	35.67	2.334e-09	3.17392e-07
32706_L92	45	0	0.62963	G	0.1154	0.6852	C	35.67	2.334e-09	3.17392e-07
490456_L92	36	0	0.904762	C	0	0.5	T	35.64	2.378e-09	3.23081e-07
128161_L92	48	0.09375	0.925926	G	0.04688	0.537	A	35.6	2.419e-09	3.28353e-07
123482_L92	9	0.04	0.888889	C	0.02	0.5556	A	35.59	2.436e-09	3.29761e-07
72563_L101	60	0.0645161	0.962963	G	0.03226	0.5185	A	35.59	2.432e-09	3.29761e-07
123482_L92	82	0.04	0.888889	C	0.02	0.5556	T	35.59	2.436e-09	3.29761e-07
340112_L92	90	0	0.925926	A	0	0.463	C	35.58	2.447e-09	3.30651e-07
20257_L92	87	0	0.925926	T	0	0.463	A	35.58	2.447e-09	3.30651e-07
334164_L92	24	0.0333333	0.923077	A	0.01667	0.5	G	35.57	2.461e-09	3.31343e-07
119546_L98	45	0.0333333	1	G	0.01667	0.5	A	35.57	2.461e-09	3.31343e-07
119546_L98	40	0.0333333	1	A	0.01667	0.5	T	35.57	2.461e-09	3.31343e-07
101054_L92	7	0.0333333	1	G	0.01667	0.5	A	35.57	2.461e-09	3.31343e-07
464954_L94	15	0	0.952381	T	0	0.4762	C	35.54	2.499e-09	3.32857e-07
247763_L136	93	0	0.84	G	0	0.5	T	35.54	2.493e-09	3.32857e-07
291736_L92	45	0	0.952381	C	0	0.4762	G	35.54	2.499e-09	3.32857e-07
291736_L92	62	0	0.952381	C	0	0.4762	G	35.54	2.499e-09	3.32857e-07
64505_L92	56	0	0.92	C	0	0.5	T	35.54	2.493e-09	3.32857e-07
64505_L92	57	0	0.92	A	0	0.5	G	35.54	2.493e-09	3.32857e-07
464954_L94	27	0	0.952381	T	0	0.4762	C	35.54	2.499e-09	3.32857e-07
64505_L92	48	0	0.92	G	0	0.5	T	35.54	2.493e-09	3.32857e-07
64505_L92	47	0	0.92	C	0	0.5	T	35.54	2.493e-09	3.32857e-07
64505_L92	32	0	0.92	G	0	0.5	A	35.54	2.493e-09	3.32857e-07
464954_L94	59	0	0.952381	A	0	0.4762	C	35.54	2.499e-09	3.32857e-07
464954_L94	58	0	0.952381	T	0	0.4762	C	35.54	2.499e-09	3.32857e-07
830878_L92	78	0	0.916667	A	0	0.4583	G	35.52	2.523e-09	3.34265e-07
573630_L93	53	0	0.833333	A	0	0.4583	T	35.52	2.523e-09	3.34265e-07
573630_L93	17	0	0.833333	C	0	0.4583	T	35.52	2.523e-09	3.34265e-07
573630_L93	28	0	0.833333	C	0	0.4583	A	35.52	2.523e-09	3.34265e-07
573630_L93	26	0	0.833333	T	0	0.4583	C	35.52	2.523e-09	3.34265e-07
830878_L92	92	0	0.916667	A	0	0.4583	G	35.52	2.523e-09	3.34265e-07
755725_L121	33	0	0.958333	T	0	0.4792	G	35.49	2.56e-09	3.38267e-07
74129_L92	90	0	0.958333	A	0	0.4792	G	35.49	2.56e-09	3.38267e-07
755725_L121	84	0	0.958333	C	0	0.4792	T	35.49	2.56e-09	3.38267e-07
213340_L95	18	0	0.909091	T	0	0.5455	C	35.42	2.654e-09	3.50068e-07
213340_L95	24	0	0.909091	T	0	0.5455	A	35.42	2.654e-09	3.50068e-07
672661_L92	24	0	0.9	T	0	0.5	A	35.37	2.729e-09	3.58063e-07
672661_L92	35	0	0.9	A	0	0.5	C	35.37	2.729e-09	3.58063e-07
1023275_L92	12	0	0.8	A	0	0.5	G	35.37	2.729e-09	3.58063e-07
672661_L92	46	0	0.9	G	0	0.5	A	35.37	2.729e-09	3.58063e-07
39823_L92	36	0	0.85	C	0	0.525	G	35.37	2.72e-09	3.58063e-07
39823_L92	34	0	0.85	C	0	0.525	G	35.37	2.72e-09	3.58063e-07
639690_L93	35	0	0.884615	T	0.03226	0.5192	G	35.36	2.743e-09	3.58403e-07
364081_L93	6	0.03125	0.96	G	0.01562	0.48	A	35.36	2.746e-09	3.58403e-07
889022_L147	84	0.03125	0.88	C	0.01562	0.48	A	35.36	2.746e-09	3.58403e-07
165273_L92	27	0.03125	0.96	T	0.01562	0.48	C	35.36	2.746e-09	3.58403e-07
277757_L92	39	0.03125	0.96	A	0.01562	0.48	T	35.36	2.746e-09	3.58403e-07
36769_L95	16	0.0645161	0.884615	A	0.03226	0.5192	G	35.36	2.743e-09	3.58403e-07
470812_L144	61	0	0.884615	C	0	0.4423	A	35.31	2.814e-09	3.65175e-07
470812_L144	85	0	0.884615	A	0	0.4423	C	35.31	2.814e-09	3.65175e-07
188495_L92	45	0	0.916667	T	0	0.5	C	35.31	2.815e-09	3.65175e-07
427138_L95	85	0	1	T	0	0.5	G	35.31	2.815e-09	3.65175e-07
470812_L144	114	0	0.884615	G	0	0.4423	A	35.31	2.814e-09	3.65175e-07
202038_L99	40	0	0.807692	T	0	0.4423	C	35.31	2.814e-09	3.65175e-07
427138_L95	56	0	1	A	0	0.5	G	35.31	2.815e-09	3.65175e-07
8769_L96	35	0.0333333	0.92	T	0.01667	0.5	G	35.3	2.829e-09	3.66354e-07
49272_L92	71	0.0333333	0.92	T	0.01667	0.5	C	35.3	2.829e-09	3.66354e-07
444880_L94	31	0	0.923077	T	0	0.4615	G	35.24	2.908e-09	3.75283e-07
444880_L94	30	0	0.923077	C	0	0.4615	A	35.24	2.908e-09	3.75283e-07
444880_L94	26	0	0.923077	C	0	0.4615	T	35.24	2.908e-09	3.75283e-07
5652_L95	76	0	0.923077	G	0	0.4615	T	35.24	2.908e-09	3.75283e-07
69648_L92	59	0.111111	0.222222	A	0.7222	0.1111	T	35.2	2.968e-09	3.82695e-07
351532_L92	6	0	0.96	A	0	0.52	G	35.14	3.076e-09	3.95596e-07
463295_L92	31	0	0.96	T	0	0.52	C	35.14	3.076e-09	3.95596e-07
800903_L104	33	0	0.8	T	0	0.52	C	35.14	3.076e-09	3.95596e-07
439201_L92	10	0.037037	0.9	G	0.01852	0.55	T	35.12	3.098e-09	3.98082e-07
207472_L137	103	0	0.88	A	0	0.56	G	35.09	3.143e-09	4.03517e-07
435814_L92	30	0	1	C	0	0.5	T	35.06	3.189e-09	4.07322e-07
37212_L92	15	0	0.565217	G	0	0.5	A	35.06	3.189e-09	4.07322e-07
435814_L92	62	0	1	C	0	0.5	T	35.06	3.189e-09	4.07322e-07
435814_L92	70	0	1	T	0	0.5	G	35.06	3.189e-09	4.07322e-07
435814_L92	77	0	1	C	0	0.5	T	35.06	3.189e-09	4.07322e-07
435814_L92	84	0	1	A	0	0.5	G	35.06	3.189e-09	4.07322e-07
186067_L92	41	0.1	0.88	T	0.05	0.56	C	35.05	3.216e-09	4.10419e-07
116282_L96	35	0.03125	0.875	C	0.01562	0.4792	T	35	3.29e-09	4.17798e-07
148100_L104	31	0.0322581	0.962963	A	0.01613	0.4815	G	35	3.299e-09	4.17798e-07
346446_L92	53	0.0322581	0.962963	T	0.01613	0.4815	C	35	3.299e-09	4.17798e-07
862429_L101	40	0.0322581	0.962963	G	0.01613	0.4815	A	35	3.299e-09	4.17798e-07
345322_L92	62	0.0322581	0.962963	T	0.01613	0.4815	C	35	3.299e-09	4.17798e-07
148100_L104	13	0.0322581	0.962963	C	0.01613	0.4815	T	35	3.299e-09	4.17798e-07
1096067_L99	89	0.0322581	0.962963	A	0.01613	0.4815	G	35	3.299e-09	4.17798e-07
148100_L104	9	0.0322581	0.962963	A	0.01613	0.4815	T	35	3.299e-09	4.17798e-07
345322_L92	78	0.0322581	0.962963	C	0.01613	0.4815	G	35	3.299e-09	4.17798e-07
64797_L104	27	0	0.64	A	0	0.44	G	34.89	3.482e-09	4.39111e-07
889022_L147	92	0	0.88	T	0	0.44	C	34.89	3.482e-09	4.39111e-07
889022_L147	138	0	0.88	T	0	0.44	A	34.89	3.482e-09	4.39111e-07
889022_L147	100	0	0.88	C	0	0.44	T	34.89	3.482e-09	4.39111e-07
889022_L147	67	0	0.88	A	0	0.44	G	34.89	3.482e-09	4.39111e-07
231976_L92	10	0	0.956522	G	0	0.5217	A	34.78	3.687e-09	4.64571e-07
189157_L106	77	0.0625	1	T	0.03125	0.5	C	34.72	3.812e-09	4.69234e-07
155570_L94	49	0.0625	1	T	0.03125	0.5	A	34.72	3.812e-09	4.69234e-07
205669_L146	70	0.0625	0.925926	G	0.03125	0.5	A	34.72	3.812e-09	4.69234e-07
247763_L136	74	0	0.88	A	0	0.48	T	34.75	3.754e-09	4.69234e-07
128161_L92	15	0.0625	1	T	0.03125	0.5	C	34.72	3.812e-09	4.69234e-07
291903_L93	39	0.0625	1	G	0.03125	0.5	A	34.72	3.812e-09	4.69234e-07
346230_L146	108	0.0625	1	G	0.03125	0.5	A	34.72	3.812e-09	4.69234e-07
247763_L136	68	0	0.88	T	0	0.48	C	34.75	3.754e-09	4.69234e-07
290983_L95	53	0.0625	1	T	0.03125	0.5	C	34.72	3.812e-09	4.69234e-07
112694_L93	41	0.0625	0.925926	T	0.03125	0.5	C	34.72	3.812e-09	4.69234e-07
316902_L94	43	0.0625	1	C	0.03125	0.5	G	34.72	3.812e-09	4.69234e-07
189157_L106	17	0.0625	1	A	0.03125	0.5	C	34.72	3.812e-09	4.69234e-07
290983_L95	44	0.0625	1	C	0.03125	0.5	T	34.72	3.812e-09	4.69234e-07
364300_L92	8	0.0625	1	C	0.03125	0.5	T	34.72	3.812e-09	4.69234e-07
232236_L135	99	0.0625	1	A	0.03125	0.5	C	34.72	3.812e-09	4.69234e-07
279798_L92	36	0.0625	1	G	0.03125	0.5	A	34.72	3.812e-09	4.69234e-07
464652_L94	80	0.0625	1	G	0.03125	0.5	C	34.72	3.812e-09	4.69234e-07
201319_L95	55	0.0625	0.925926	T	0.03125	0.5	C	34.72	3.812e-09	4.69234e-07
91895_L99	42	0.0625	1	G	0.03125	0.5	A	34.72	3.812e-09	4.69234e-07
574706_L92	62	0.0344828	0.851852	T	0.01724	0.5	G	34.76	3.732e-09	4.69234e-07
943513_L92	26	0	0.88	G	0	0.48	A	34.75	3.754e-09	4.69234e-07
189157_L106	82	0.0625	1	G	0.03125	0.5	C	34.72	3.812e-09	4.69234e-07
618495_L92	15	0.0625	0.925926	G	0.03125	0.5	T	34.72	3.812e-09	4.69234e-07
189157_L106	34	0.0625	1	A	0.03125	0.5	G	34.72	3.812e-09	4.69234e-07
509356_L92	52	0.0625	1	C	0.03125	0.5	T	34.72	3.812e-09	4.69234e-07
279798_L92	11	0.0625	1	G	0.03125	0.5	A	34.72	3.812e-09	4.69234e-07
290983_L95	76	0.0625	1	G	0.03125	0.5	A	34.72	3.812e-09	4.69234e-07
189157_L106	91	0.0625	1	A	0.03125	0.5	C	34.72	3.812e-09	4.69234e-07
408358_L92	49	0	0.846154	T	0	0.5385	C	34.68	3.892e-09	4.77507e-07
408358_L92	67	0	0.846154	A	0	0.5385	G	34.68	3.892e-09	4.77507e-07
408358_L92	6	0	0.846154	T	0	0.5385	G	34.68	3.892e-09	4.77507e-07
100942_L92	42	0.0322581	0.961538	T	0.01613	0.4808	C	34.68	3.886e-09	4.77507e-07
256709_L92	81	0	0.863636	G	0	0.5227	A	34.6	4.043e-09	4.94408e-07
256709_L92	34	0	0.863636	A	0	0.5227	G	34.6	4.043e-09	4.94408e-07
85595_L92	81	0	0.863636	G	0	0.5227	A	34.6	4.043e-09	4.94408e-07
85595_L92	44	0	0.863636	A	0	0.5227	G	34.6	4.043e-09	4.94408e-07
97250_L95	22	0	0.925926	A	0	0.463	T	34.57	4.116e-09	5.02923e-07
15699_L92	37	0	1	T	0	0.5	C	34.56	4.133e-09	5.03764e-07
15699_L92	80	0	1	A	0	0.5	G	34.56	4.133e-09	5.03764e-07
15699_L92	25	0	1	T	0	0.5	C	34.56	4.133e-09	5.03764e-07
291736_L92	93	0	0.952381	A	0	0.4762	T	34.52	4.211e-09	5.12434e-07
291736_L92	91	0	0.952381	G	0	0.4762	A	34.52	4.211e-09	5.12434e-07
148894_L94	43	0.0344828	0.923077	T	0.01724	0.5	G	34.5	4.258e-09	5.16051e-07
148894_L94	10	0.0344828	0.923077	A	0.01724	0.5	G	34.5	4.258e-09	5.16051e-07
274741_L92	12	0.0344828	0.846154	C	0.01724	0.5	T	34.5	4.258e-09	5.16051e-07
148894_L94	8	0.0344828	0.923077	T	0.01724	0.5	C	34.5	4.258e-09	5.16051e-07
107581_L97	57	0.0344828	0.923077	G	0.01724	0.5	T	34.5	4.258e-09	5.16051e-07
116823_L92	11	0.0322581	1	A	0.01613	0.5	C	34.48	4.316e-09	5.22656e-07
41385_L92	84	0	0.92	A	0	0.5	C	34.44	4.392e-09	5.30998e-07
4523_L92	71	0	0.92	G	0	0.5	T	34.44	4.392e-09	5.30998e-07
177622_L145	103	0.0625	0.846154	G	0.03125	0.5	A	34.43	4.428e-09	5.34917e-07
118888_L92	56	0.133333	0.851852	T	0.06667	0.5741	C	34.39	4.504e-09	5.43659e-07
78064_L112	31	0	0.884615	A	0	0.4423	G	34.35	4.594e-09	5.54074e-07
608000_L92	9	0.0322581	0.96	A	0.01613	0.48	T	34.35	4.606e-09	5.55073e-07
950519_L92	13	0	0.95	G	0	0.525	A	34.24	4.874e-09	5.85951e-07
950519_L92	66	0	0.95	A	0	0.525	G	34.24	4.874e-09	5.85951e-07
950519_L92	49	0	0.95	T	0	0.525	G	34.24	4.874e-09	5.85951e-07
36987_L93	7	0	0.85	A	0	0.475	T	34.18	5.035e-09	6.03364e-07
36987_L93	62	0	0.85	C	0	0.475	G	34.18	5.035e-09	6.03364e-07
36987_L93	59	0	0.85	G	0	0.475	C	34.18	5.035e-09	6.03364e-07
36987_L93	22	0	0.85	T	0	0.475	G	34.18	5.035e-09	6.03364e-07
331084_L92	65	0.037037	0.884615	A	0.01852	0.5192	C	34.17	5.054e-09	6.05155e-07
127349_L92	73	0	0.869565	T	0	0.4783	C	34.15	5.108e-09	6.08692e-07
605818_L108	18	0	0.782609	C	0	0.4783	T	34.15	5.108e-09	6.08692e-07
605818_L108	78	0	0.782609	C	0	0.4783	T	34.15	5.108e-09	6.08692e-07
127349_L92	9	0	0.869565	A	0	0.4783	G	34.15	5.108e-09	6.08692e-07
297844_L113	58	0	0.956522	A	0	0.4783	G	34.15	5.108e-09	6.08692e-07
127349_L92	51	0	0.869565	T	0	0.4783	G	34.15	5.108e-09	6.08692e-07
146781_L93	74	0.03125	0.925926	G	0.01562	0.463	A	34.12	5.191e-09	6.18089e-07
683622_L92	38	0	0.565217	A	0	0.5	T	33.97	5.587e-09	6.5981e-07
532592_L104	69	0	1	G	0	0.5	C	33.97	5.587e-09	6.5981e-07
86380_L93	74	0.0333333	0.962963	C	0.01667	0.4815	T	33.97	5.59e-09	6.5981e-07
111986_L92	21	0.0333333	0.888889	A	0.01667	0.4815	C	33.97	5.59e-09	6.5981e-07
532592_L104	41	0	1	T	0	0.5	A	33.97	5.587e-09	6.5981e-07
86380_L93	78	0.0333333	0.962963	A	0.01667	0.4815	T	33.97	5.59e-09	6.5981e-07
2585_L92	72	0	0.961538	T	0	0.4808	C	33.97	5.584e-09	6.5981e-07
86380_L93	37	0.0333333	0.962963	C	0.01667	0.4815	T	33.97	5.59e-09	6.5981e-07
683622_L92	67	0	0.565217	T	0	0.5	G	33.97	5.587e-09	6.5981e-07
6510_L92	93	0	0.88	T	0	0.52	C	33.97	5.587e-09	6.5981e-07
86380_L93	55	0.0333333	0.962963	T	0.01667	0.4815	C	33.97	5.59e-09	6.5981e-07
88416_L93	29	0.0344828	1	C	0.01724	0.5	A	33.96	5.616e-09	6.62355e-07
207472_L137	66	0.0909091	0.76	C	0.04545	0.62	G	33.91	5.766e-09	6.7951e-07
38791_L92	90	0	0.92	A	0	0.46	G	33.9	5.804e-09	6.8291e-07
684369_L92	19	0	0.92	G	0	0.46	C	33.9	5.804e-09	6.8291e-07
201319_L95	57	0	0.851852	G	0	0.4259	A	33.86	5.926e-09	6.9562e-07
348476_L94	83	0	0.777778	C	0	0.4259	T	33.86	5.926e-09	6.9562e-07
527835_L134	63	0	0.851852	T	0	0.4259	C	33.86	5.926e-09	6.9562e-07
73436_L95	39	0	0.909091	C	0	0.4545	T	33.77	6.215e-09	7.26119e-07
73436_L95	88	0	0.909091	G	0	0.4545	A	33.77	6.215e-09	7.26119e-07
73436_L95	81	0	0.909091	C	0	0.4545	A	33.77	6.215e-09	7.26119e-07
73436_L95	28	0	0.909091	T	0	0.4545	G	33.77	6.215e-09	7.26119e-07
73436_L95	82	0	0.909091	G	0	0.4545	A	33.77	6.215e-09	7.26119e-07
73436_L95	69	0	0.909091	G	0	0.4545	C	33.77	6.215e-09	7.26119e-07
681213_L94	51	0.037037	0.791667	T	0.01852	0.5208	C	33.76	6.235e-09	7.27886e-07
453951_L96	74	0	0.777778	C	0	0.5	T	33.75	6.267e-09	7.28773e-07
453951_L96	24	0	0.777778	G	0	0.5	A	33.75	6.267e-09	7.28773e-07
453951_L96	44	0	0.777778	G	0	0.5	A	33.75	6.267e-09	7.28773e-07
453951_L96	53	0	0.777778	T	0	0.5	C	33.75	6.267e-09	7.28773e-07
453951_L96	20	0	0.777778	G	0	0.5	A	33.75	6.267e-09	7.28773e-07
37877_L92	32	0.03125	0.846154	A	0.01562	0.4615	G	33.74	6.295e-09	7.30891e-07
590493_L92	84	0.03125	0.846154	C	0.01562	0.4615	T	33.74	6.295e-09	7.30891e-07
78391_L92	7	0	1	A	0	0.5	T	33.73	6.333e-09	7.31322e-07
78391_L92	60	0	1	A	0	0.5	G	33.73	6.333e-09	7.31322e-07
78391_L92	32	0	1	A	0	0.5	C	33.73	6.333e-09	7.31322e-07
78391_L92	88	0	1	A	0	0.5	C	33.73	6.333e-09	7.31322e-07
78391_L92	58	0	1	C	0	0.5	A	33.73	6.333e-09	7.31322e-07
657123_L92	63	0	1	T	0	0.5	G	33.73	6.333e-09	7.31322e-07
657123_L92	66	0	1	A	0	0.5	G	33.73	6.333e-09	7.31322e-07
428893_L92	76	0	0.88	G	0	0.48	C	33.7	6.443e-09	7.42002e-07
72563_L101	48	0.0645161	1	C	0.03226	0.5	T	33.68	6.505e-09	7.42002e-07
915934_L92	43	0.0645161	1	T	0.03226	0.5	C	33.68	6.505e-09	7.42002e-07
362889_L92	15	0.0645161	1	A	0.03226	0.5	T	33.68	6.505e-09	7.42002e-07
428893_L92	47	0	0.88	A	0	0.48	T	33.7	6.443e-09	7.42002e-07
2585_L92	91	0	0.96	C	0	0.48	G	33.7	6.443e-09	7.42002e-07
159459_L92	93	0.0645161	1	A	0.03226	0.5	G	33.68	6.505e-09	7.42002e-07
11606_L98	11	0.0344828	0.913043	C	0.01724	0.5	T	33.68	6.495e-09	7.42002e-07
38156_L92	31	0.0645161	1	C	0.03226	0.5	T	33.68	6.505e-09	7.42002e-07
241847_L92	75	0.0357143	1	C	0.01786	0.5	A	33.68	6.501e-09	7.42002e-07
362889_L92	31	0.0645161	1	G	0.03226	0.5	A	33.68	6.505e-09	7.42002e-07
11606_L98	67	0.0344828	0.913043	A	0.01724	0.5	G	33.68	6.495e-09	7.42002e-07
241847_L92	56	0.0357143	1	C	0.01786	0.5	G	33.68	6.501e-09	7.42002e-07
241847_L92	50	0.0357143	1	T	0.01786	0.5	G	33.68	6.501e-09	7.42002e-07
241847_L92	53	0.0357143	1	G	0.01786	0.5	A	33.68	6.501e-09	7.42002e-07
241847_L92	52	0.0357143	1	T	0.01786	0.5	C	33.68	6.501e-09	7.42002e-07
5652_L95	41	0.0333333	0.884615	T	0.01667	0.4808	G	33.66	6.56e-09	7.46565e-07
758147_L92	72	0.0333333	0.884615	T	0.01667	0.4808	A	33.66	6.56e-09	7.46565e-07
871303_L92	52	0.0333333	0.961538	C	0.01667	0.4808	T	33.66	6.56e-09	7.46565e-07
22054_L108	84	0.09375	0.962963	A	0.04688	0.5185	G	33.64	6.646e-09	7.55776e-07
1202503_L92	66	0.129032	0.68	C	0.129	0.66	T	33.63	6.68e-09	7.59065e-07
297005_L92	36	0.129032	0.888889	C	0.06452	0.5556	A	33.59	6.811e-09	7.73362e-07
261363_L93	89	0	0.904762	G	0	0.5	T	33.48	7.202e-09	8.16516e-07
261363_L93	27	0	0.904762	A	0	0.5	T	33.48	7.202e-09	8.16516e-07
1202503_L92	8	0.16129	0.64	T	0.1452	0.68	A	33.47	7.222e-09	8.18163e-07
707261_L92	33	0.0357143	0.923077	A	0.01786	0.5	G	33.43	7.393e-09	8.36266e-07
55383_L118	65	0.0357143	0.846154	T	0.01786	0.5	G	33.43	7.393e-09	8.36266e-07
299601_L93	58	0	0.846154	C	0	0.4231	A	33.41	7.448e-09	8.40577e-07
299601_L93	52	0	0.846154	T	0	0.4231	C	33.41	7.448e-09	8.40577e-07
299601_L93	82	0	0.846154	T	0	0.4231	A	33.41	7.448e-09	8.40577e-07
444379_L92	42	0.0645161	0.923077	A	0.03226	0.5	G	33.39	7.529e-09	8.49077e-07
285073_L92	73	0.0344828	0.818182	A	0.01724	0.5	G	33.39	7.55e-09	8.50802e-07
217118_L97	17	0.0869565	0.730769	C	0.04348	0.5962	T	33.38	7.576e-09	8.53088e-07
283330_L93	88	0.0333333	0.96	C	0.01667	0.48	T	33.34	7.745e-09	8.70805e-07
283330_L93	83	0.0333333	0.96	A	0.01667	0.48	G	33.34	7.745e-09	8.70805e-07
207472_L137	110	0	0.92	T	0	0.54	C	33.33	7.758e-09	8.7161e-07
57591_L92	17	0	0.952381	G	0	0.5238	A	33.28	7.991e-09	8.97113e-07
198393_L92	21	0.0384615	0.888889	C	0.01923	0.5185	T	33.23	8.192e-09	9.18987e-07
39823_L92	55	0	0.9	T	0	0.5	C	33.22	8.221e-09	9.20857e-07
39823_L92	28	0	0.9	A	0	0.5	C	33.22	8.221e-09	9.20857e-07
368419_L92	73	0	0.73913	A	0	0.4565	T	33.18	8.411e-09	9.37918e-07
368419_L92	18	0	0.73913	C	0	0.4565	T	33.18	8.411e-09	9.37918e-07
368419_L92	10	0	0.73913	T	0	0.4565	C	33.18	8.411e-09	9.37918e-07
368419_L92	39	0	0.73913	A	0	0.4565	G	33.18	8.411e-09	9.37918e-07
368419_L92	27	0	0.73913	G	0	0.4565	A	33.18	8.411e-09	9.37918e-07
368419_L92	70	0	0.73913	T	0	0.4565	C	33.18	8.411e-09	9.37918e-07
611123_L92	45	0.0357143	0.92	G	0.01786	0.5	A	33.17	8.442e-09	9.3997e-07
611123_L92	22	0.0357143	0.92	G	0.01786	0.5	A	33.17	8.442e-09	9.3997e-07
273796_L92	89	0	0.913043	G	0	0.5435	A	33.11	8.707e-09	9.61589e-07
355161_L92	21	0	0.956522	A	0	0.4783	G	33.11	8.707e-09	9.61589e-07
355161_L92	48	0	0.956522	C	0	0.4783	G	33.11	8.707e-09	9.61589e-07
123079_L92	75	0	0.695652	A	0	0.4783	C	33.11	8.707e-09	9.61589e-07
1022686_L92	10	0	0.782609	A	0	0.4783	G	33.11	8.707e-09	9.61589e-07
1022686_L92	11	0	0.782609	T	0	0.4783	C	33.11	8.707e-09	9.61589e-07
1022686_L92	86	0	0.782609	G	0	0.4783	A	33.11	8.707e-09	9.61589e-07
1022686_L92	72	0	0.782609	G	0	0.4783	A	33.11	8.707e-09	9.61589e-07
1022686_L92	75	0	0.782609	G	0	0.4783	A	33.11	8.707e-09	9.61589e-07
1022686_L92	77	0	0.782609	A	0	0.4783	C	33.11	8.707e-09	9.61589e-07
123079_L92	29	0	0.695652	A	0	0.4783	G	33.11	8.707e-09	9.61589e-07
362746_L92	52	0.0384615	0.62963	C	0.1346	0.6852	T	33.07	8.873e-09	9.78474e-07
32706_L92	22	0.0384615	0.62963	G	0.1346	0.6852	A	33.07	8.873e-09	9.78474e-07
304997_L106	57	0	0.88	C	0	0.44	A	33	9.216e-09	1.01405e-06
304997_L106	95	0	0.88	A	0	0.44	G	33	9.216e-09	1.01405e-06
304997_L106	80	0	0.88	T	0	0.44	C	33	9.216e-09	1.01405e-06
217118_L97	72	0	0.807692	G	0	0.5192	C	32.97	9.371e-09	1.03035e-06
339448_L153	152	0	0.8	C	0	0.45	T	32.93	9.569e-09	1.05134e-06
276150_L92	33	0	0.961538	G	0	0.4808	C	32.91	9.646e-09	1.05669e-06
276150_L92	35	0	0.961538	A	0	0.4808	T	32.91	9.646e-09	1.05669e-06
276150_L92	67	0	0.961538	C	0	0.4808	G	32.91	9.646e-09	1.05669e-06
188032_L92	80	0.0714286	0.9	T	0.03571	0.55	G	32.91	9.631e-09	1.05669e-06
79308_L100	30	0.0434783	0.791667	G	0.02174	0.5625	A	32.84	9.994e-09	1.09205e-06
4523_L92	74	0.0384615	0.88	T	0.01923	0.52	A	32.84	9.998e-09	1.09205e-06
1385188_L92	14	0.0434783	0.875	A	0.02174	0.5625	G	32.84	9.994e-09	1.09205e-06
79308_L100	29	0.0434783	0.791667	A	0.02174	0.5625	C	32.84	9.994e-09	1.09205e-06
632728_L95	78	0.04	0.8	A	0.02	0.55	G	32.81	1.016e-08	1.10893e-06
38880_L92	18	0.0625	0.962963	G	0.03125	0.4815	A	32.8	1.019e-08	1.11139e-06
78064_L112	35	0.0322581	0.846154	A	0.01613	0.4615	G	32.77	1.037e-08	1.1302e-06
381862_L92	7	0.0625	0.925926	A	0.0625	0.537	G	32.74	1.054e-08	1.14789e-06
4523_L92	19	0	0.88	C	0	0.48	G	32.64	1.109e-08	1.20536e-06
1087784_L92	67	0	0.909091	G	0	0.5	A	32.64	1.11e-08	1.20536e-06
4523_L92	63	0	0.88	C	0	0.48	T	32.64	1.109e-08	1.20536e-06
1087784_L92	92	0	0.909091	G	0	0.5	A	32.64	1.11e-08	1.20536e-06
457784_L92	66	0	0.791667	G	0	0.4375	A	32.59	1.14e-08	1.23704e-06
55513_L92	10	0.0967742	0.888889	A	0.04839	0.5185	G	32.58	1.146e-08	1.24265e-06
383264_L113	25	0	0.833333	A	0	0.4583	G	32.55	1.16e-08	1.25692e-06
114875_L126	67	0.0625	0.923077	T	0.0625	0.5385	C	32.54	1.17e-08	1.26683e-06
552445_L93	63	0.03125	0.913043	A	0.01562	0.4565	T	32.52	1.182e-08	1.2789e-06
84385_L92	83	0.0416667	0.769231	C	0.02083	0.5385	G	32.48	1.204e-08	1.30176e-06
327304_L149	83	0	0.833333	T	0	0.4167	A	32.46	1.214e-08	1.31067e-06
327304_L149	82	0	0.833333	T	0	0.4167	G	32.46	1.214e-08	1.31067e-06
143042_L92	10	0.0625	0.961538	T	0.03125	0.4808	C	32.46	1.215e-08	1.3108e-06
501488_L92	75	0	0.809524	G	0	0.5	A	32.39	1.259e-08	1.35436e-06
1917_L122	113	0	0.904762	A	0	0.5	G	32.39	1.259e-08	1.35436e-06
1917_L122	98	0	0.904762	G	0	0.5	C	32.39	1.259e-08	1.35436e-06
1917_L122	95	0	0.904762	A	0	0.5	T	32.39	1.259e-08	1.35436e-06
186930_L140	51	0.0666667	1	A	0.03333	0.5	G	32.36	1.284e-08	1.37927e-06
871303_L92	27	0.0666667	0.923077	G	0.03333	0.5	A	32.36	1.284e-08	1.37927e-06
217907_L97	20	0.0344828	0.88	T	0.01724	0.48	C	32.32	1.306e-08	1.40189e-06
1385188_L92	16	0.130435	0.75	G	0.06522	0.625	T	32.31	1.315e-08	1.41054e-06
311300_L92	81	0.03125	0.740741	A	0.01562	0.4444	G	32.25	1.353e-08	1.45025e-06
6510_L92	16	0	0.92	T	0	0.5	C	32.22	1.377e-08	1.46965e-06
6510_L92	77	0	0.92	G	0	0.5	A	32.22	1.377e-08	1.46965e-06
6510_L92	68	0	0.92	G	0	0.5	A	32.22	1.377e-08	1.46965e-06
6510_L92	37	0	0.92	G	0	0.5	A	32.22	1.377e-08	1.46965e-06
6510_L92	21	0	0.92	A	0	0.5	T	32.22	1.377e-08	1.46965e-06
6510_L92	24	0	0.92	T	0	0.5	A	32.22	1.377e-08	1.46965e-06
79308_L100	31	0.0416667	0.833333	C	0.02083	0.5417	T	32.21	1.387e-08	1.47821e-06
79308_L100	58	0.0416667	0.833333	A	0.02083	0.5417	C	32.21	1.387e-08	1.47821e-06
744393_L92	58	0	0.76	A	0	0.42	C	32.05	1.503e-08	1.59614e-06
64988_L92	81	0	0.814815	A	0	0.4074	G	32.05	1.503e-08	1.59614e-06
22054_L108	49	0	0.740741	A	0	0.4074	G	32.05	1.503e-08	1.59614e-06
744393_L92	52	0	0.76	A	0	0.42	T	32.05	1.503e-08	1.59614e-06
135405_L92	30	0	0.814815	A	0	0.4074	T	32.05	1.503e-08	1.59614e-06
338989_L92	41	0	0.851852	A	0	0.4259	G	32.01	1.53e-08	1.62366e-06
459803_L92	52	0	1	C	0	0.5	T	32	1.542e-08	1.63523e-06
200567_L92	21	0	0.833333	A	0	0.5417	G	31.99	1.548e-08	1.63927e-06
200567_L92	48	0	0.833333	T	0	0.5417	C	31.99	1.548e-08	1.63927e-06
213340_L95	87	0.0416667	0.909091	T	0.02083	0.5455	C	31.93	1.601e-08	1.69419e-06
869745_L92	87	0	0.807692	C	0	0.4808	T	31.84	1.671e-08	1.76451e-06
689379_L92	12	0	0.961538	A	0	0.4808	G	31.84	1.671e-08	1.76451e-06
689379_L92	15	0	0.961538	A	0	0.4808	G	31.84	1.671e-08	1.76451e-06
619264_L96	88	0.037037	0.916667	G	0.01852	0.5	A	31.84	1.675e-08	1.76749e-06
772533_L92	93	0.03125	0.884615	A	0.01562	0.4423	G	31.83	1.682e-08	1.77362e-06
56348_L104	59	0.0645161	0.962963	C	0.03226	0.4815	T	31.81	1.702e-08	1.79218e-06
56348_L104	43	0.0645161	0.962963	A	0.03226	0.4815	C	31.81	1.702e-08	1.79218e-06
55451_L113	84	0.0333333	0.923077	C	0.01667	0.4615	T	31.8	1.712e-08	1.80144e-06
4211_L95	61	0	1	G	0	0.5	C	31.77	1.731e-08	1.81887e-06
4211_L95	59	0	1	G	0	0.5	C	31.77	1.731e-08	1.81887e-06
14624_L95	22	0	0.954545	G	0	0.4773	A	31.77	1.738e-08	1.82365e-06
14624_L95	10	0	0.954545	T	0	0.4773	A	31.77	1.738e-08	1.82365e-06
260967_L92	52	0.09375	1	C	0.04688	0.5	A	31.72	1.784e-08	1.86798e-06
172468_L92	66	0.09375	1	C	0.04688	0.5	T	31.72	1.784e-08	1.86798e-06
316902_L94	18	0.09375	1	A	0.04688	0.5	T	31.72	1.784e-08	1.86798e-06
463295_L92	30	0.04	0.96	T	0.02	0.52	C	31.71	1.79e-08	1.87295e-06
407797_L94	63	0.0344828	0.782609	G	0.01724	0.4783	A	31.66	1.841e-08	1.92497e-06
78258_L93	40	0	0.541667	T	0	0.4375	C	31.64	1.852e-08	1.93511e-06
218494_L126	67	0	0.666667	A	0	0.4167	G	31.57	1.92e-08	2.00056e-06
218494_L126	66	0	0.666667	T	0	0.4167	A	31.57	1.92e-08	2.00056e-06
218494_L126	58	0	0.666667	A	0	0.4167	T	31.57	1.92e-08	2.00056e-06
218494_L126	79	0	0.666667	C	0	0.4167	T	31.57	1.92e-08	2.00056e-06
435814_L92	57	0.037037	1	G	0.01852	0.5	A	31.57	1.923e-08	2.00229e-06
227295_L92	64	0	0.833333	T	0	0.4583	C	31.56	1.937e-08	2.00847e-06
227295_L92	79	0	0.833333	T	0	0.4583	C	31.56	1.937e-08	2.00847e-06
227295_L92	75	0	0.833333	C	0	0.4583	T	31.56	1.937e-08	2.00847e-06
227295_L92	70	0	0.833333	A	0	0.4583	T	31.56	1.937e-08	2.00847e-06
227295_L92	85	0	0.833333	C	0	0.4583	A	31.56	1.937e-08	2.00847e-06
227295_L92	84	0	0.833333	G	0	0.4583	T	31.56	1.937e-08	2.00847e-06
100942_L92	24	0.0645161	0.961538	G	0.03226	0.4808	A	31.47	2.02e-08	2.09308e-06
567304_L92	69	0	0.791667	G	0	0.5208	T	31.47	2.028e-08	2.09845e-06
215156_L92	29	0	0.791667	T	0	0.5208	C	31.47	2.028e-08	2.09845e-06
453951_L96	37	0	0.722222	G	0	0.4722	C	31.44	2.059e-08	2.12905e-06
219006_L92	36	0	0.904762	G	0	0.4524	A	31.43	2.072e-08	2.14101e-06
114963_L96	61	0.09375	1	A	0.04688	0.5	G	31.42	2.082e-08	2.14986e-06
270216_L92	48	0.129032	0.653846	T	0.129	0.6346	C	31.39	2.112e-08	2.17482e-06
889022_L147	86	0.03125	0.88	C	0.01562	0.44	G	31.39	2.111e-08	2.17482e-06
889022_L147	61	0.03125	0.88	C	0.01562	0.44	T	31.39	2.111e-08	2.17482e-06
270216_L92	9	0.129032	0.653846	C	0.129	0.6346	T	31.39	2.112e-08	2.17482e-06
72852_L93	60	0.0689655	0.923077	T	0.03448	0.5	C	31.31	2.196e-08	2.25976e-06
444880_L94	83	0.1	0.807692	T	0.05	0.5192	C	31.28	2.238e-08	2.30139e-06
515666_L141	121	0	0.814815	T	0	0.4074	C	31.17	2.363e-08	2.42826e-06
349911_L92	12	0.0357143	0.5	T	0.08929	0.6136	C	31.13	2.409e-08	2.47383e-06
551148_L92	81	0	0.95	C	0	0.475	G	31.13	2.415e-08	2.47829e-06
47258_L93	28	0	0.72	C	0	0.4	A	31.05	2.519e-08	2.57969e-06
47258_L93	43	0	0.72	C	0	0.4	G	31.05	2.519e-08	2.57969e-06
241344_L92	76	0	0.8	A	0	0.4	G	31.05	2.519e-08	2.57969e-06
594725_L92	62	0.185185	0.666667	T	0.1296	0.6667	C	31.03	2.535e-08	2.5943e-06
707133_L92	58	0.0454545	0.73913	C	0.06818	0.6304	G	31.03	2.545e-08	2.60275e-06
1917_L122	41	0	0.869565	A	0	0.4783	C	31.02	2.551e-08	2.60532e-06
1917_L122	61	0	0.869565	C	0	0.4783	A	31.02	2.551e-08	2.60532e-06
550392_L92	41	0.0357143	0.875	A	0.01786	0.4792	G	30.98	2.601e-08	2.64913e-06
550392_L92	14	0.0357143	0.875	A	0.01786	0.4792	G	30.98	2.601e-08	2.64913e-06
550392_L92	19	0.0357143	0.875	A	0.01786	0.4792	T	30.98	2.601e-08	2.64913e-06
550392_L92	18	0.0357143	0.875	A	0.01786	0.4792	T	30.98	2.601e-08	2.64913e-06
275390_L92	18	0.0625	0.851852	T	0.03125	0.463	C	30.93	2.669e-08	2.71654e-06
621172_L93	14	0.03125	0.875	T	0.01562	0.4375	A	30.93	2.679e-08	2.72115e-06
621172_L93	39	0.03125	0.875	G	0.01562	0.4375	T	30.93	2.679e-08	2.72115e-06
621172_L93	41	0.03125	0.875	A	0.01562	0.4375	G	30.93	2.679e-08	2.72115e-06
319289_L95	70	0.09375	0.807692	C	0.1094	0.5962	G	30.86	2.77e-08	2.81167e-06
68294_L96	30	0	0.814815	A	0	0.4444	C	30.86	2.777e-08	2.81495e-06
68294_L96	29	0	0.814815	A	0	0.4444	T	30.86	2.777e-08	2.81495e-06
128581_L110	37	0.129032	0.913043	A	0.06452	0.5435	G	30.84	2.798e-08	2.83431e-06
86380_L93	50	0.0666667	0.962963	G	0.03333	0.4815	T	30.81	2.851e-08	2.88604e-06
507743_L93	18	0	0.888889	T	0	0.5185	G	30.75	2.942e-08	2.97614e-06
106687_L96	17	0	0.85	G	0	0.425	A	30.72	2.976e-08	3.00646e-06
106687_L96	15	0	0.85	T	0	0.425	G	30.72	2.976e-08	3.00646e-06
231248_L92	41	0.0967742	0.851852	G	0.04839	0.5	A	30.7	3.01e-08	3.0367e-06
981702_L92	10	0.0967742	0.925926	G	0.04839	0.5	A	30.7	3.01e-08	3.0367e-06
523414_L92	86	0	0.875	C	0	0.4375	T	30.7	3.014e-08	3.03869e-06
637616_L92	32	0	0.75	A	0	0.4167	C	30.68	3.04e-08	3.05459e-06
1209650_L96	3	0	0.583333	T	0	0.4167	A	30.68	3.04e-08	3.05459e-06
457784_L92	27	0	0.833333	T	0	0.4167	A	30.68	3.04e-08	3.05459e-06
1209650_L96	27	0	0.583333	A	0	0.4167	G	30.68	3.04e-08	3.05459e-06
950519_L92	59	0.04	0.95	G	0.02	0.525	A	30.68	3.035e-08	3.05459e-06
176281_L92	8	0	0.846154	G	0	0.4231	A	30.67	3.054e-08	3.06659e-06
122946_L92	47	0.0555556	0.333333	T	0.75	0.1667	C	30.63	3.13e-08	3.14079e-06
478291_L94	43	0	0.916667	T	0	0.4583	C	30.56	3.244e-08	3.24863e-06
478291_L94	52	0	0.916667	A	0	0.4583	G	30.56	3.244e-08	3.24863e-06
478291_L94	50	0	0.916667	C	0	0.4583	T	30.56	3.244e-08	3.24863e-06
43798_L107	68	0.0740741	0.956522	A	0.03704	0.5217	C	30.33	3.641e-08	3.64376e-06
199558_L96	68	0	0.814815	T	0	0.4074	C	30.29	3.721e-08	3.71635e-06
199558_L96	69	0	0.814815	G	0	0.4074	A	30.29	3.721e-08	3.71635e-06
199558_L96	93	0	0.814815	A	0	0.4074	C	30.29	3.721e-08	3.71635e-06
123094_L92	90	0	0.869565	T	0	0.4348	C	30.29	3.727e-08	3.71737e-06
123094_L92	9	0	0.869565	A	0	0.4348	T	30.29	3.727e-08	3.71737e-06
89998_L129	124	0	0.481481	C	0	0.3889	T	30.28	3.745e-08	3.72785e-06
659013_L92	55	0	0.777778	T	0	0.3889	C	30.28	3.745e-08	3.72785e-06
659013_L92	14	0	0.777778	T	0	0.3889	C	30.28	3.745e-08	3.72785e-06
159233_L93	79	0	0.736842	G	0	0.4211	C	30.19	3.912e-08	3.87086e-06
159233_L93	78	0	0.736842	T	0	0.4211	A	30.19	3.912e-08	3.87086e-06
268892_L96	44	0	0.842105	T	0	0.4211	G	30.19	3.912e-08	3.87086e-06
159233_L93	87	0	0.736842	C	0	0.4211	G	30.19	3.912e-08	3.87086e-06
159233_L93	57	0	0.736842	C	0	0.4211	T	30.19	3.912e-08	3.87086e-06
159233_L93	19	0	0.736842	T	0	0.4211	C	30.19	3.912e-08	3.87086e-06
268892_L96	22	0	0.842105	A	0	0.4211	G	30.19	3.912e-08	3.87086e-06
268892_L96	3	0	0.842105	T	0	0.4211	A	30.19	3.912e-08	3.87086e-06
159233_L93	26	0	0.736842	C	0	0.4211	T	30.19	3.912e-08	3.87086e-06
632728_L95	77	0	0.95	G	0	0.475	T	30.11	4.091e-08	4.03994e-06
23535_L92	17	0	0.65	A	0	0.475	G	30.11	4.091e-08	4.03994e-06
124397_L125	6	0	0.65	A	0	0.475	T	30.11	4.091e-08	4.03994e-06
33875_L92	6	0.0344828	0.666667	A	0.01724	0.4583	G	30.08	4.153e-08	4.09846e-06
348684_L92	61	0	0.8	T	0	0.45	A	30.06	4.199e-08	4.13838e-06
348684_L92	89	0	0.8	A	0	0.45	T	30.06	4.199e-08	4.13838e-06
857934_L92	81	0	0.782609	A	0	0.4783	G	29.97	4.386e-08	4.3028e-06
379430_L92	33	0	0.84	C	0	0.5	A	29.97	4.386e-08	4.3028e-06
26321_L92	30	0	0.956522	G	0	0.4783	T	29.97	4.386e-08	4.3028e-06
857934_L92	84	0	0.782609	C	0	0.4783	A	29.97	4.386e-08	4.3028e-06
857934_L92	19	0	0.782609	T	0	0.4783	G	29.97	4.386e-08	4.3028e-06
379430_L92	15	0	0.84	T	0	0.5	C	29.97	4.386e-08	4.3028e-06
857934_L92	71	0	0.782609	A	0	0.4783	G	29.97	4.386e-08	4.3028e-06
299601_L93	29	0.03125	0.846154	C	0.01562	0.4231	G	29.96	4.404e-08	4.31479e-06
299601_L93	81	0.03125	0.846154	A	0.01562	0.4231	T	29.96	4.404e-08	4.31479e-06
667424_L92	60	0.25	0.62963	A	0.1875	0.6852	T	29.88	4.606e-08	4.50974e-06
405561_L157	87	0.15625	0.846154	C	0.07812	0.5385	A	29.87	4.626e-08	4.52636e-06
171972_L92	3	0.09375	0.888889	T	0.04688	0.4815	A	29.84	4.682e-08	4.57515e-06
145174_L92	48	0.09375	0.962963	G	0.04688	0.4815	A	29.84	4.682e-08	4.57515e-06
442372_L101	80	0	0.85	G	0	0.425	A	29.82	4.732e-08	4.61797e-06
442372_L101	55	0	0.85	G	0	0.425	A	29.82	4.732e-08	4.61797e-06
286928_L92	24	0	0.833333	G	0	0.5	A	29.76	4.878e-08	4.75734e-06
201565_L98	67	0.333333	0.259259	C	0.6852	0.1667	T	29.69	5.073e-08	4.94429e-06
16204_L92	32	0.111111	0.92	T	0.05556	0.54	G	29.68	5.084e-08	4.95178e-06
368419_L92	49	0.0344828	0.73913	A	0.01724	0.4565	G	29.68	5.095e-08	4.95926e-06
73014_L93	26	0	0.791667	A	0	0.3958	T	29.67	5.133e-08	4.99299e-06
339770_L93	51	0.1	0.807692	C	0.08333	0.5577	A	29.65	5.177e-08	5.03251e-06
304997_L106	28	0.0333333	0.88	G	0.01667	0.44	A	29.56	5.435e-08	5.27987e-06
420761_L94	86	0.130435	0.518519	A	0.1957	0.7407	G	29.53	5.495e-08	5.33122e-06
420761_L94	65	0.130435	0.518519	C	0.1957	0.7407	G	29.53	5.495e-08	5.33122e-06
381342_L95	49	0.125	0.740741	A	0.09375	0.5556	G	29.46	5.703e-08	5.52584e-06
258839_L92	78	0.1875	0.888889	T	0.09375	0.5556	C	29.46	5.703e-08	5.52584e-06
588010_L92	39	0	0.857143	G	0	0.4286	A	29.4	5.888e-08	5.70139e-06
205314_L96	73	0.172414	0.75	A	0.1207	0.625	G	29.4	5.893e-08	5.70254e-06
106687_L96	54	0.0333333	0.9	T	0.01667	0.45	A	29.28	6.254e-08	6.04795e-06
933917_L97	87	0	0.888889	G	0	0.4444	A	29.19	6.564e-08	6.33543e-06
933917_L97	90	0	0.888889	A	0	0.4444	G	29.19	6.564e-08	6.33543e-06
6510_L92	38	0.0833333	0.84	C	0.04167	0.54	G	29.19	6.563e-08	6.33543e-06
24950_L93	34	0	0.791667	A	0	0.4792	T	29.18	6.589e-08	6.35545e-06
179920_L94	60	0.0625	0.888889	T	0.03125	0.4444	C	29.11	6.847e-08	6.60004e-06
209380_L92	60	0.0322581	0.925926	T	0.08065	0.537	C	29.02	7.181e-08	6.91753e-06
170149_L92	87	0.178571	0.818182	T	0.08929	0.5909	C	28.99	7.291e-08	7.01896e-06
28727_L108	35	0.21875	0.851852	G	0.1094	0.5741	A	28.97	7.357e-08	7.07794e-06
180100_L113	111	0.125	1	T	0.0625	0.5	C	28.94	7.457e-08	7.1603e-06
76826_L92	15	0.125	0.925926	A	0.0625	0.5	G	28.94	7.457e-08	7.1603e-06
155570_L94	24	0.125	1	G	0.0625	0.5	C	28.94	7.457e-08	7.1603e-06
225084_L92	16	0	0.85	A	0	0.425	G	28.92	7.537e-08	7.23247e-06
24950_L93	89	0	0.782609	T	0	0.4783	C	28.91	7.565e-08	7.25467e-06
1224780_L100	98	0	0.727273	T	0	0.4545	C	28.87	7.741e-08	7.41869e-06
207662_L96	72	0.047619	0.846154	G	0.02381	0.5385	T	28.85	7.834e-08	7.49339e-06
207662_L96	68	0.047619	0.846154	A	0.02381	0.5385	T	28.85	7.834e-08	7.49339e-06
207662_L96	44	0.047619	0.846154	T	0.02381	0.5385	G	28.85	7.834e-08	7.49339e-06
463760_L92	54	0	0.727273	C	0	0.4091	T	28.81	7.977e-08	7.60581e-06
463760_L92	37	0	0.727273	A	0	0.4091	C	28.81	7.977e-08	7.60581e-06
463760_L92	34	0	0.727273	C	0	0.4091	G	28.81	7.977e-08	7.60581e-06
463760_L92	7	0	0.727273	T	0	0.4091	C	28.81	7.977e-08	7.60581e-06
463760_L92	6	0	0.727273	G	0	0.4091	A	28.81	7.977e-08	7.60581e-06
159233_L93	9	0.0333333	0.684211	G	0.01667	0.4474	T	28.78	8.092e-08	7.71053e-06
66827_L92	60	0.172414	0.888889	G	0.08621	0.5556	A	28.67	8.569e-08	8.15984e-06
135405_L92	82	0.03125	0.814815	A	0.01562	0.4074	G	28.65	8.68e-08	8.26027e-06
459803_L92	23	0.0416667	1	C	0.02083	0.5	T	28.61	8.849e-08	8.41574e-06
744393_L92	81	0.0322581	0.76	A	0.01613	0.42	G	28.6	8.888e-08	8.44745e-06
60342_L92	69	0.0714286	0.791667	C	0.1071	0.6042	G	28.6	8.918e-08	8.47057e-06
320655_L92	92	0.2	0.578947	T	0.1	0.6053	G	28.51	9.337e-08	8.86291e-06
40281_L92	71	0	0.64	C	0	0.4	T	28.47	9.503e-08	8.9976e-06
40281_L92	70	0	0.64	A	0	0.4	G	28.47	9.503e-08	8.9976e-06
40281_L92	40	0	0.64	T	0	0.4	G	28.47	9.503e-08	8.9976e-06
40281_L92	43	0	0.64	G	0	0.4	C	28.47	9.503e-08	8.9976e-06
137457_L109	76	0.125	0.84	A	0.0625	0.5	G	28.33	1.025e-07	9.69872e-06
635584_L92	21	0	0.809524	G	0	0.4048	A	28.28	1.047e-07	9.88184e-06
635584_L92	42	0	0.809524	A	0	0.4048	T	28.28	1.047e-07	9.88184e-06
635584_L92	7	0	0.809524	A	0	0.4048	T	28.28	1.047e-07	9.88184e-06
635584_L92	35	0	0.809524	T	0	0.4048	A	28.28	1.047e-07	9.88184e-06
421605_L94	27	0.0666667	0.84	T	0.03333	0.46	C	28.27	1.055e-07	9.95106e-06
56986_L92	12	0	0.826087	A	0	0.4565	C	28.22	1.085e-07	1.02276e-05
93865_L98	54	0.15625	0.962963	A	0.07812	0.5185	T	28.2	1.096e-07	1.03117e-05
189157_L106	61	0.09375	0.962963	C	0.07812	0.5185	T	28.2	1.096e-07	1.03117e-05
172468_L92	20	0.15625	0.962963	T	0.07812	0.5185	C	28.2	1.096e-07	1.03117e-05
227295_L92	49	0.037037	0.833333	C	0.01852	0.4583	T	28.15	1.125e-07	1.05779e-05
128581_L110	13	0	0.777778	A	0	0.3889	C	28.13	1.135e-07	1.06652e-05
376009_L100	59	0	0.9	T	0	0.45	G	28.12	1.137e-07	1.06773e-05
1087784_L92	77	0.08	0.727273	T	0.08	0.5909	G	28.11	1.143e-07	1.07269e-05
192979_L98	42	0	0.75	G	0	0.425	A	28.02	1.203e-07	1.12829e-05
99884_L92	17	0.333333	0.653846	A	0.1667	0.6731	G	27.98	1.225e-07	1.1482e-05
90590_L95	12	0	0.727273	T	0	0.4091	C	27.94	1.253e-07	1.1715e-05
462757_L100	43	0	0.818182	T	0	0.4091	G	27.94	1.253e-07	1.1715e-05
462757_L100	84	0	0.818182	C	0	0.4091	T	27.94	1.253e-07	1.1715e-05
90590_L95	40	0	0.727273	G	0	0.4091	A	27.94	1.253e-07	1.1715e-05
219006_L92	21	0.0357143	0.904762	C	0.01786	0.4524	T	27.9	1.279e-07	1.19506e-05
59247_L93	48	0.136364	0.518519	G	0.2045	0.7407	C	27.88	1.289e-07	1.2029e-05
59247_L93	27	0.136364	0.518519	T	0.2045	0.7407	C	27.88	1.289e-07	1.2029e-05
358311_L95	33	0	0.791667	C	0	0.4375	T	27.84	1.317e-07	1.22673e-05
358311_L95	26	0	0.791667	C	0	0.4375	G	27.84	1.317e-07	1.22673e-05
358311_L95	46	0	0.791667	T	0	0.4375	G	27.84	1.317e-07	1.22673e-05
335302_L95	66	0.0645161	0.884615	G	0.03226	0.4423	A	27.77	1.363e-07	1.26879e-05
621172_L93	50	0.0625	0.875	G	0.03125	0.4375	A	27.74	1.388e-07	1.29126e-05
367114_L102	101	0.111111	0.875	C	0.05556	0.5208	A	27.62	1.474e-07	1.37041e-05
289850_L114	87	0.1875	0.703704	A	0.09375	0.537	G	27.59	1.503e-07	1.39476e-05
265523_L126	114	0.1875	0.925926	C	0.09375	0.537	T	27.59	1.503e-07	1.39476e-05
24534_L92	27	0.1875	0.851852	A	0.09375	0.537	G	27.59	1.503e-07	1.39476e-05
68294_L96	47	0.037037	0.814815	T	0.01852	0.4444	C	27.53	1.544e-07	1.43192e-05
24950_L93	55	0	0.75	C	0	0.4583	T	27.53	1.55e-07	1.43481e-05
24950_L93	81	0	0.75	G	0	0.4583	T	27.53	1.55e-07	1.43481e-05
24950_L93	64	0	0.75	C	0	0.4583	G	27.53	1.55e-07	1.43481e-05
649306_L92	49	0	0.809524	C	0	0.4524	A	27.53	1.551e-07	1.43485e-05
13243_L92	73	0	0.842105	T	0	0.4211	A	27.52	1.552e-07	1.43488e-05
652219_L95	15	0	0.64	A	0	0.36	C	27.36	1.689e-07	1.55769e-05
652219_L95	9	0	0.64	C	0	0.36	T	27.36	1.689e-07	1.55769e-05
652219_L95	6	0	0.64	G	0	0.36	T	27.36	1.689e-07	1.55769e-05
652219_L95	36	0	0.64	G	0	0.36	A	27.36	1.689e-07	1.55769e-05
73664_L93	74	0	0.88	T	0	0.48	C	27.28	1.765e-07	1.62677e-05
137457_L109	29	0.09375	0.92	T	0.04688	0.46	C	27.21	1.823e-07	1.67701e-05
931210_L145	37	0	0.73913	T	0	0.4565	C	27.21	1.824e-07	1.67701e-05
47258_L93	18	0.09375	0.84	T	0.04688	0.46	C	27.21	1.823e-07	1.67701e-05
137457_L109	45	0.09375	0.92	C	0.04688	0.46	T	27.21	1.823e-07	1.67701e-05
371370_L138	90	0	0.73913	G	0	0.3696	A	27.19	1.841e-07	1.69056e-05
371370_L138	54	0	0.73913	C	0	0.3696	A	27.19	1.841e-07	1.69056e-05
931210_L145	93	0	0.730769	C	0	0.3654	T	27.18	1.849e-07	1.69582e-05
931210_L145	75	0	0.730769	A	0	0.3654	C	27.18	1.849e-07	1.69582e-05
364558_L92	23	0.333333	0.166667	T	0.5741	0.08333	C	27.15	1.881e-07	1.72411e-05
384455_L92	37	0	0.75	A	0	0.425	G	27.11	1.923e-07	1.75937e-05
303865_L92	93	0	0.85	A	0	0.425	T	27.11	1.923e-07	1.75937e-05
303865_L92	62	0	0.85	T	0	0.425	A	27.11	1.923e-07	1.75937e-05
271409_L92	48	0.15625	0.814815	T	0.1094	0.5556	G	27.09	1.943e-07	1.77658e-05
109390_L100	61	0.107143	1	C	0.05357	0.5	T	27.08	1.948e-07	1.78006e-05
1224780_L100	9	0	0.818182	T	0	0.4091	C	27.06	1.971e-07	1.79558e-05
1224780_L100	77	0	0.818182	T	0	0.4091	A	27.06	1.971e-07	1.79558e-05
1224780_L100	71	0	0.818182	A	0	0.4091	G	27.06	1.971e-07	1.79558e-05
1224780_L100	64	0	0.818182	T	0	0.4091	C	27.06	1.971e-07	1.79558e-05
1224780_L100	65	0	0.818182	A	0	0.4091	G	27.06	1.971e-07	1.79558e-05
239523_L93	63	0	0.875	A	0	0.4375	G	26.88	2.165e-07	1.96991e-05
239523_L93	90	0	0.875	C	0	0.4375	T	26.88	2.165e-07	1.96991e-05
224872_L149	61	0	0.703704	A	0	0.3519	G	26.84	2.21e-07	2.00841e-05
43432_L133	115	0	0.703704	C	0	0.3519	G	26.84	2.21e-07	2.00841e-05
323597_L95	63	0.310345	0.72	C	0.1552	0.64	T	26.8	2.256e-07	2.04897e-05
206582_L169	31	0	0.708333	A	0	0.3542	T	26.72	2.348e-07	2.12864e-05
206582_L169	46	0	0.708333	C	0	0.3542	T	26.72	2.348e-07	2.12864e-05
206582_L169	19	0	0.708333	C	0	0.3542	A	26.72	2.348e-07	2.12864e-05
531875_L92	90	0.0833333	0.857143	G	0.04167	0.5238	A	26.63	2.467e-07	2.23516e-05
456616_L93	18	0	0.814815	T	0	0.4815	G	26.62	2.473e-07	2.23924e-05
113405_L93	28	0	0.72	C	0	0.36	G	26.59	2.51e-07	2.26862e-05
113405_L93	72	0	0.72	T	0	0.36	G	26.59	2.51e-07	2.26862e-05
113405_L93	59	0	0.72	G	0	0.36	A	26.59	2.51e-07	2.26862e-05
575123_L92	41	0	0.727273	T	0	0.3636	C	26.55	2.563e-07	2.31372e-05
575123_L92	55	0	0.727273	T	0	0.3636	C	26.55	2.563e-07	2.31372e-05
82337_L92	55	0	0.65	T	0	0.375	C	26.47	2.676e-07	2.41427e-05
150231_L92	29	0.0357143	0.769231	T	0.01786	0.4231	C	26.41	2.754e-07	2.48314e-05
168618_L102	89	0.15625	1	T	0.07812	0.5	C	26.37	2.813e-07	2.52718e-05
17242_L92	73	0.03125	1	A	0.07812	0.5	G	26.37	2.813e-07	2.52718e-05
17242_L92	70	0.03125	1	G	0.07812	0.5	C	26.37	2.813e-07	2.52718e-05
17242_L92	71	0.03125	1	T	0.07812	0.5	A	26.37	2.813e-07	2.52718e-05
1076548_L100	32	0.15625	0.925926	A	0.07812	0.5	G	26.37	2.813e-07	2.52718e-05
1076548_L100	7	0.15625	0.925926	C	0.07812	0.5	G	26.37	2.813e-07	2.52718e-05
346270_L92	57	0	0.692308	T	0	0.3462	C	26.22	3.042e-07	2.71819e-05
253639_L92	38	0	0.692308	A	0	0.3462	G	26.22	3.042e-07	2.71819e-05
286259_L97	15	0	0.692308	T	0	0.3462	C	26.22	3.042e-07	2.71819e-05
103584_L92	21	0	0.615385	T	0	0.3462	C	26.22	3.042e-07	2.71819e-05
253639_L92	79	0	0.692308	T	0	0.3462	C	26.22	3.042e-07	2.71819e-05
253639_L92	77	0	0.692308	G	0	0.3462	T	26.22	3.042e-07	2.71819e-05
253639_L92	80	0	0.692308	A	0	0.3462	G	26.22	3.042e-07	2.71819e-05
111186_L142	115	0	0.692308	T	0	0.3462	G	26.22	3.042e-07	2.71819e-05
346270_L92	91	0	0.692308	G	0	0.3462	C	26.22	3.042e-07	2.71819e-05
346414_L127	22	0	0.818182	T	0	0.4091	G	26.18	3.107e-07	2.77461e-05
379608_L92	92	0	0.318182	A	0	0.4318	C	26.12	3.205e-07	2.86042e-05
84998_L94	29	0	0.846154	C	0	0.4615	T	26.03	3.36e-07	2.99339e-05
84998_L94	53	0	0.846154	A	0	0.4615	C	26.03	3.36e-07	2.99339e-05
84998_L94	62	0	0.846154	T	0	0.4615	C	26.03	3.36e-07	2.99339e-05
73664_L93	77	0.047619	0.76	A	0.07143	0.58	C	26.03	3.368e-07	2.99873e-05
1038226_L92	61	0	0.708333	A	0	0.3542	G	25.97	3.464e-07	3.08236e-05
73907_L92	37	0.137931	1	C	0.06897	0.5	T	25.95	3.495e-07	3.1044e-05
73907_L92	84	0.137931	1	C	0.06897	0.5	T	25.95	3.495e-07	3.1044e-05
73907_L92	81	0.137931	1	A	0.06897	0.5	G	25.95	3.495e-07	3.1044e-05
588010_L92	7	0.0357143	0.857143	C	0.01786	0.4286	G	25.9	3.589e-07	3.1841e-05
588010_L92	80	0.0357143	0.857143	A	0.01786	0.4286	C	25.9	3.589e-07	3.1841e-05
641741_L94	83	0.0384615	0.8	G	0.01923	0.44	A	25.84	3.708e-07	3.28577e-05
641741_L94	44	0.0384615	0.8	T	0.01923	0.44	G	25.84	3.708e-07	3.28577e-05
264968_L92	38	0	0.56	G	0	0.36	T	25.83	3.736e-07	3.30862e-05
127164_L92	83	0	0.636364	T	0	0.3636	C	25.79	3.816e-07	3.37747e-05
93865_L98	18	0.125	0.962963	A	0.09375	0.5185	G	25.76	3.859e-07	3.4135e-05
669180_L155	46	0	0.73913	C	0	0.413	G	25.75	3.89e-07	3.43888e-05
346414_L127	99	0	0.809524	T	0	0.4048	A	25.69	4e-07	3.53404e-05
273161_L95	11	0	0.653846	C	0	0.3654	T	25.62	4.163e-07	3.67153e-05
55690_L96	7	0	0.576923	A	0	0.3654	G	25.62	4.163e-07	3.67153e-05
273161_L95	39	0	0.653846	A	0	0.3654	G	25.62	4.163e-07	3.67153e-05
584715_L93	59	0	0.68	T	0	0.34	A	25.57	4.258e-07	3.74426e-05
60393_L92	59	0	0.68	C	0	0.34	A	25.57	4.258e-07	3.74426e-05
47258_L93	56	0	0.6	A	0	0.34	G	25.57	4.258e-07	3.74426e-05
584715_L93	14	0	0.68	C	0	0.34	G	25.57	4.258e-07	3.74426e-05
356923_L92	20	0	0.68	T	0	0.34	C	25.57	4.258e-07	3.74426e-05
24950_L93	92	0.0434783	0.782609	G	0.02174	0.4783	A	25.57	4.277e-07	3.75875e-05
744393_L92	31	0.0645161	0.76	A	0.03226	0.42	G	25.5	4.423e-07	3.88477e-05
270800_L92	28	0	0.615385	C	0	0.3462	A	25.49	4.457e-07	3.91004e-05
27572_L92	57	0	0.692308	C	0	0.3462	T	25.49	4.457e-07	3.91004e-05
353433_L142	90	0.321429	0.730769	C	0.1607	0.6346	T	25.48	4.47e-07	3.91914e-05
385071_L92	20	0	0.625	T	0	0.3958	C	25.41	4.631e-07	4.05791e-05
237247_L92	46	0.1	0.92	G	0.05	0.46	A	25.4	4.66e-07	4.08093e-05
333746_L92	6	0	0.666667	T	0	0.375	C	25.4	4.67e-07	4.0849e-05
333746_L92	48	0	0.666667	G	0	0.375	C	25.4	4.67e-07	4.0849e-05
2585_L92	35	0.148148	0.884615	A	0.07407	0.5192	T	25.37	4.734e-07	4.13845e-05
51396_L155	60	0.125	0.925926	A	0.0625	0.463	G	25.34	4.808e-07	4.20068e-05
85316_L95	57	0.15625	0.851852	T	0.1094	0.537	C	25.27	4.994e-07	4.35809e-05
85316_L95	81	0.15625	0.851852	A	0.1094	0.537	C	25.27	4.994e-07	4.35809e-05
623499_L92	45	0	0.708333	A	0	0.3542	G	25.22	5.115e-07	4.45847e-05
623499_L92	24	0	0.708333	A	0	0.3542	G	25.22	5.115e-07	4.45847e-05
224872_L149	73	0.03125	0.666667	A	0.01562	0.3704	T	25.19	5.184e-07	4.51598e-05
101340_L93	31	0	0.666667	A	0	0.3333	T	25.17	5.24e-07	4.54619e-05
43432_L133	60	0	0.666667	T	0	0.3333	C	25.17	5.24e-07	4.54619e-05
100879_L92	22	0	0.592593	T	0	0.3333	C	25.17	5.24e-07	4.54619e-05
687940_L92	47	0	0.666667	A	0	0.3333	C	25.17	5.24e-07	4.54619e-05
391243_L92	83	0	0.666667	G	0	0.3333	A	25.17	5.24e-07	4.54619e-05
295897_L92	59	0	0.666667	C	0	0.3333	T	25.17	5.24e-07	4.54619e-05
43432_L133	90	0	0.666667	T	0	0.3333	C	25.17	5.24e-07	4.54619e-05
40281_L92	23	0.0344828	0.64	G	0.01724	0.4	A	25.11	5.401e-07	4.68316e-05
82337_L92	38	0.0333333	0.6	A	0.01667	0.4	G	24.99	5.751e-07	4.98374e-05
357178_L93	36	0	0.923077	A	0	0.4615	C	24.98	5.801e-07	5.02416e-05
162910_L92	12	0	0.782609	G	0	0.3913	A	24.93	5.957e-07	5.14137e-05
162910_L92	66	0	0.782609	G	0	0.3913	A	24.93	5.957e-07	5.14137e-05
162910_L92	71	0	0.782609	T	0	0.3913	C	24.93	5.957e-07	5.14137e-05
162910_L92	27	0	0.782609	C	0	0.3913	T	24.93	5.957e-07	5.14137e-05
162910_L92	44	0	0.782609	T	0	0.3913	C	24.93	5.957e-07	5.14137e-05
162910_L92	73	0	0.782609	A	0	0.3913	G	24.93	5.957e-07	5.14137e-05
339770_L93	70	0.0666667	0.961538	G	0.06667	0.4808	T	24.9	6.054e-07	5.22207e-05
48376_L93	47	0	0.55	T	0	0.375	A	24.89	6.073e-07	5.23544e-05
180509_L93	14	0.25	0.888889	C	0.125	0.5556	A	24.87	6.139e-07	5.28014e-05
179972_L125	36	0.25	0.888889	C	0.125	0.5556	T	24.87	6.139e-07	5.28014e-05
271409_L92	72	0.1875	0.814815	A	0.125	0.5556	G	24.87	6.139e-07	5.28014e-05
288064_L92	51	0.1875	0.888889	A	0.125	0.5556	T	24.87	6.139e-07	5.28014e-05
277967_L92	78	0	0.68	C	0	0.34	T	24.85	6.19e-07	5.30567e-05
277967_L92	67	0	0.68	T	0	0.34	C	24.85	6.19e-07	5.30567e-05
277967_L92	33	0	0.68	G	0	0.34	C	24.85	6.19e-07	5.30567e-05
85513_L95	90	0	0.68	A	0	0.34	G	24.85	6.19e-07	5.30567e-05
85513_L95	31	0	0.68	T	0	0.34	C	24.85	6.19e-07	5.30567e-05
85513_L95	69	0	0.68	A	0	0.34	G	24.85	6.19e-07	5.30567e-05
225084_L92	80	0.0357143	0.842105	G	0.01786	0.4211	A	24.84	6.222e-07	5.33004e-05
131146_L92	68	0.16129	1	C	0.08065	0.5	T	24.82	6.293e-07	5.38777e-05
38285_L97	33	0.387097	0.703704	G	0.1935	0.6481	A	24.75	6.531e-07	5.58833e-05
823722_L107	17	0.0740741	0.913043	C	0.03704	0.4565	T	24.68	6.764e-07	5.78438e-05
4215_L95	14	0	0.703704	A	0	0.3519	G	24.58	7.141e-07	6.10329e-05
186139_L101	35	0	0.653846	T	0	0.3269	C	24.52	7.37e-07	6.28103e-05
348248_L93	6	0	0.653846	T	0	0.3269	G	24.52	7.37e-07	6.28103e-05
286259_L97	38	0	0.653846	C	0	0.3269	A	24.52	7.37e-07	6.28103e-05
286259_L97	60	0	0.653846	A	0	0.3269	T	24.52	7.37e-07	6.28103e-05
286259_L97	59	0	0.653846	A	0	0.3269	G	24.52	7.37e-07	6.28103e-05
47258_L93	79	0.0625	0.72	A	0.03125	0.4	G	24.51	7.4e-07	6.303e-05
384700_L114	57	0	0.666667	G	0	0.3333	A	24.46	7.577e-07	6.44641e-05
97032_L95	32	0	0.592593	C	0	0.3333	G	24.46	7.577e-07	6.44641e-05
1038226_L92	6	0.0322581	0.666667	A	0.01613	0.375	C	24.38	7.892e-07	6.71058e-05
28727_L108	102	0.3125	0.814815	C	0.1562	0.5926	T	24.32	8.139e-07	6.91667e-05
519295_L92	35	0.09375	0.961538	T	0.07812	0.4808	A	24.26	8.423e-07	7.15394e-05
162724_L95	68	0	0.652174	A	0	0.3261	G	24.16	8.844e-07	7.50724e-05
134868_L94	33	0.1875	0.592593	T	0.2188	0.6667	C	24.06	9.318e-07	7.90511e-05
79883_L92	81	0.285714	0.791667	G	0.1429	0.6042	A	24	9.645e-07	8.17788e-05
1076548_L100	49	0.1875	0.925926	C	0.09375	0.5	T	23.99	9.662e-07	8.18764e-05
356923_L92	75	0.03125	0.64	T	0.01562	0.36	G	23.97	9.792e-07	8.2931e-05
66611_L93	51	0	0.615385	T	0	0.3846	G	23.92	1.004e-06	8.4935e-05
66611_L93	60	0	0.615385	G	0	0.3846	C	23.92	1.004e-06	8.4935e-05
447246_L98	72	0.173913	0.217391	A	0.6522	0.1522	G	23.92	1.007e-06	8.51405e-05
466343_L95	78	0	0.653846	C	0	0.3269	T	23.82	1.057e-06	8.90654e-05
584715_L93	58	0	0.64	A	0	0.32	T	23.82	1.056e-06	8.90654e-05
584715_L93	88	0	0.64	A	0	0.32	G	23.82	1.056e-06	8.90654e-05
584715_L93	82	0	0.64	G	0	0.32	T	23.82	1.056e-06	8.90654e-05
466343_L95	69	0	0.653846	A	0	0.3269	T	23.82	1.057e-06	8.90654e-05
466343_L95	63	0	0.653846	T	0	0.3269	C	23.82	1.057e-06	8.90654e-05
1224780_L100	41	0.037037	0.818182	A	0.01852	0.4091	G	23.66	1.147e-06	9.65945e-05
684369_L92	36	0.172414	0.8	A	0.1207	0.56	T	23.66	1.151e-06	9.68767e-05
21286_L92	45	0	0.807692	T	0	0.4038	C	23.64	1.159e-06	9.74951e-05
348115_L93	12	0.0909091	0.92	T	0.04545	0.5	C	23.62	1.174e-06	9.87013e-05
239523_L93	77	0.0416667	0.875	G	0.02083	0.4375	A	23.59	1.194e-06	0.000100326
667424_L92	13	0	0.62963	A	0	0.3148	G	23.54	1.224e-06	0.000101872
201319_L95	22	0	0.62963	A	0	0.3148	G	23.54	1.224e-06	0.000101872
1147689_L92	36	0	0.62963	G	0	0.3148	C	23.54	1.224e-06	0.000101872
40144_L92	20	0	0.62963	T	0	0.3148	C	23.54	1.224e-06	0.000101872
1147689_L92	69	0	0.62963	T	0	0.3148	C	23.54	1.224e-06	0.000101872
467898_L92	39	0	0.62963	G	0	0.3148	T	23.54	1.224e-06	0.000101872
467898_L92	42	0	0.62963	C	0	0.3148	T	23.54	1.224e-06	0.000101872
467898_L92	48	0	0.62963	C	0	0.3148	G	23.54	1.224e-06	0.000101872
710282_L92	35	0	0.62963	T	0	0.3148	C	23.54	1.224e-06	0.000101872
32391_L92	45	0	0.62963	C	0	0.3148	T	23.54	1.224e-06	0.000101872
278503_L92	35	0	0.62963	G	0	0.3148	T	23.54	1.224e-06	0.000101872
1147689_L92	42	0	0.62963	G	0	0.3148	A	23.54	1.224e-06	0.000101872
1147689_L92	45	0	0.62963	C	0	0.3148	A	23.54	1.224e-06	0.000101872
251202_L92	64	0	0.62963	A	0	0.3148	G	23.54	1.224e-06	0.000101872
96778_L122	36	0	0.62963	T	0	0.3148	A	23.54	1.224e-06	0.000101872
9346_L99	51	0	0.62963	A	0	0.3148	T	23.54	1.224e-06	0.000101872
467898_L92	15	0	0.62963	A	0	0.3148	G	23.54	1.224e-06	0.000101872
184011_L92	47	0.03125	0.703704	C	0.01562	0.3519	T	23.52	1.235e-06	0.000102731
162724_L95	96	0	0.565217	T	0	0.3261	A	23.48	1.263e-06	0.000105001
21286_L92	60	0.0869565	0.961538	T	0.04348	0.4808	C	23.38	1.327e-06	0.000110199
21286_L92	61	0.0869565	0.961538	T	0.04348	0.4808	A	23.38	1.327e-06	0.000110199
48376_L93	83	0.0357143	0.5	G	0.01786	0.4	A	23.38	1.328e-06	0.000110221
519295_L92	74	0.0625	0.769231	T	0.03125	0.3846	A	23.31	1.379e-06	0.00011439
240197_L102	27	0.206897	0.84	C	0.1379	0.58	A	23.3	1.387e-06	0.00011499
277967_L92	16	0.0322581	0.64	A	0.01613	0.36	G	23.23	1.434e-06	0.000118821
21286_L92	85	0	0.846154	T	0	0.4231	C	23.2	1.461e-06	0.000120991
274741_L92	11	0.172414	0.846154	A	0.08621	0.5	G	23.2	1.463e-06	0.000121089
247540_L97	18	0	0.684211	A	0	0.3421	T	22.95	1.663e-06	0.000137414
247540_L97	59	0	0.684211	C	0	0.3421	G	22.95	1.663e-06	0.000137414
247540_L97	24	0	0.684211	A	0	0.3421	G	22.95	1.663e-06	0.000137414
38285_L97	71	0.419355	0.703704	A	0.2097	0.6481	G	22.88	1.728e-06	0.000142567
384700_L114	50	0	0.62963	G	0	0.3148	A	22.87	1.733e-06	0.000142567
384700_L114	92	0	0.62963	T	0	0.3148	C	22.87	1.733e-06	0.000142567
843571_L92	35	0	0.62963	T	0	0.3148	G	22.87	1.733e-06	0.000142567
356361_L92	78	0	0.62963	T	0	0.3148	C	22.87	1.733e-06	0.000142567
359058_L93	30	0	0.62963	T	0	0.3148	A	22.87	1.733e-06	0.000142567
356361_L92	42	0	0.62963	T	0	0.3148	A	22.87	1.733e-06	0.000142567
22046_L92	54	0	0.62963	T	0	0.3148	C	22.87	1.733e-06	0.000142567
319289_L95	96	0	0.615385	G	0	0.3077	C	22.84	1.758e-06	0.000144465
1256466_L92	79	0	0.615385	A	0	0.3077	G	22.84	1.758e-06	0.000144465
346414_L127	89	0.0384615	0.818182	T	0.01923	0.4091	G	22.82	1.78e-06	0.000146192
83021_L97	6	0.21875	0.888889	T	0.1406	0.5556	A	22.79	1.808e-06	0.00014841
237247_L92	40	0.133333	0.92	C	0.06667	0.46	T	22.78	1.814e-06	0.000148821
808881_L92	16	0.222222	0.681818	C	0.1852	0.6591	T	22.73	1.867e-06	0.000153085
220699_L93	22	0	0.727273	T	0	0.3636	C	22.69	1.903e-06	0.000155951
79308_L100	32	0.125	0.791667	C	0.1042	0.5625	T	22.69	1.906e-06	0.000156107
85513_L95	96	0	0.736842	A	0	0.3684	T	22.69	1.907e-06	0.000156107
380553_L99	34	0.0322581	0.708333	T	0.01613	0.3542	A	22.59	2.006e-06	0.000164122
241847_L92	15	0.178571	1	G	0.08929	0.5	A	22.48	2.123e-06	0.000173599
242076_L95	65	0	0.653846	A	0	0.3269	C	22.43	2.182e-06	0.000178326
114875_L126	58	0.3125	0.692308	G	0.2188	0.6538	A	22.39	2.225e-06	0.00018174
277656_L93	57	0.137931	0.923077	A	0.06897	0.4615	C	22.27	2.371e-06	0.000193454
277656_L93	48	0.137931	0.923077	A	0.06897	0.4615	G	22.27	2.371e-06	0.000193454
492633_L152	80	0	0.285714	A	0	0.381	G	22.24	2.407e-06	0.000196284
311894_L138	88	0.03125	0.68	T	0.01562	0.34	C	22.21	2.44e-06	0.000198867
15001_L92	70	0.0625	0.740741	T	0.03125	0.3704	G	22.21	2.449e-06	0.000199383
15001_L92	74	0.0625	0.740741	G	0.03125	0.3704	T	22.21	2.449e-06	0.000199383
389040_L95	13	0	0.62963	A	0	0.3148	G	22.2	2.458e-06	0.000200006
99970_L101	6	0	0.615385	T	0	0.3077	A	22.19	2.468e-06	0.000200711
27572_L92	63	0.0322581	0.692308	T	0.01613	0.3462	G	22.18	2.485e-06	0.000201983
247540_L97	95	0	0.666667	G	0	0.3333	A	22.16	2.505e-06	0.000203498
201002_L92	66	0	0.6	A	0	0.3	G	22.11	2.576e-06	0.000209038
144211_L146	11	0	0.6	A	0	0.3	G	22.11	2.576e-06	0.000209038
79883_L92	49	0	0.416667	T	0	0.3333	G	22.06	2.642e-06	0.000214278
412290_L95	39	0.269231	0.73913	A	0.1346	0.587	G	22.04	2.667e-06	0.000216188
416055_L94	59	0.4	0.72	C	0.2	0.64	A	22	2.727e-06	0.000220692
416055_L94	62	0.4	0.72	C	0.2	0.64	A	22	2.727e-06	0.000220692
416055_L94	74	0.4	0.72	A	0.2	0.64	C	22	2.727e-06	0.000220692
583710_L142	98	0	0.68	T	0	0.34	C	21.95	2.802e-06	0.000226393
583710_L142	96	0	0.68	C	0	0.34	A	21.95	2.802e-06	0.000226393
16204_L92	28	0	0.52	G	0	0.34	C	21.95	2.802e-06	0.000226393
234421_L92	90	0	0.592593	G	0	0.2963	C	21.94	2.817e-06	0.000226869
234421_L92	27	0	0.592593	T	0	0.2963	C	21.94	2.817e-06	0.000226869
171972_L92	18	0	0.592593	A	0	0.2963	G	21.94	2.817e-06	0.000226869
51396_L155	43	0	0.592593	A	0	0.2963	C	21.94	2.817e-06	0.000226869
234421_L92	15	0	0.592593	T	0	0.2963	C	21.94	2.817e-06	0.000226869
218235_L92	10	0	0.592593	C	0	0.2963	G	21.94	2.817e-06	0.000226869
649306_L92	84	0.125	0.809524	G	0.0625	0.5	T	21.92	2.836e-06	0.000228276
687940_L92	53	0.03125	0.666667	G	0.01562	0.3333	A	21.88	2.897e-06	0.000232809
710282_L92	66	0.03125	0.592593	G	0.01562	0.3333	A	21.88	2.897e-06	0.000232809
391243_L92	68	0.03125	0.666667	T	0.01562	0.3333	C	21.88	2.897e-06	0.000232809
84998_L94	69	0	0.730769	T	0	0.4038	C	21.84	2.962e-06	0.000237905
38791_L92	57	0	0.64	T	0	0.32	C	21.79	3.045e-06	0.000244308
40281_L92	6	0	0.56	A	0	0.32	G	21.79	3.045e-06	0.000244308
295584_L95	93	0	0.692308	G	0	0.3462	A	21.77	3.078e-06	0.000246426
295584_L95	56	0	0.692308	C	0	0.3462	A	21.77	3.078e-06	0.000246426
295584_L95	39	0	0.692308	A	0	0.3462	C	21.77	3.078e-06	0.000246426
295584_L95	62	0	0.692308	A	0	0.3462	G	21.77	3.078e-06	0.000246426
38285_L97	93	0.366667	0.703704	T	0.2167	0.6481	G	21.71	3.177e-06	0.000254216
128581_L110	30	0	0.608696	A	0	0.3043	C	21.68	3.221e-06	0.000257599
277967_L92	93	0.0322581	0.68	A	0.01613	0.34	G	21.52	3.494e-06	0.000278984
277967_L92	51	0.0322581	0.68	C	0.01613	0.34	T	21.52	3.494e-06	0.000278984
313652_L92	16	0.0322581	0.68	G	0.01613	0.34	T	21.52	3.494e-06	0.000278984
364558_L92	87	0.37037	0.291667	T	0.5926	0.1458	C	21.48	3.581e-06	0.000285778
511087_L92	61	0	0.636364	T	0	0.3182	G	21.39	3.746e-06	0.000298307
744175_L92	14	0	0.636364	C	0	0.3182	G	21.39	3.746e-06	0.000298307
511087_L92	70	0	0.636364	A	0	0.3182	G	21.39	3.746e-06	0.000298307
463760_L92	71	0	0.545455	T	0	0.3182	C	21.39	3.746e-06	0.000298307
415092_L92	46	0	0.5	A	0	0.3333	C	21.35	3.829e-06	0.000304755
4215_L95	53	0.0344828	0.703704	T	0.01724	0.3519	C	21.35	3.836e-06	0.000305149
43798_L107	90	0.185185	0.869565	T	0.1296	0.5652	C	21.32	3.894e-06	0.000309598
69726_L107	65	0	0.592593	C	0	0.2963	G	21.31	3.908e-06	0.000310546
129834_L94	35	0	0.615385	T	0	0.4231	A	21.28	3.972e-06	0.000315463
744393_L92	49	0.16129	0.68	T	0.08065	0.46	C	21.24	4.044e-06	0.000321011
77619_L92	52	0.03125	0.653846	A	0.01562	0.3269	G	21.21	4.121e-06	0.000326949
97032_L95	82	0.0322581	0.592593	A	0.01613	0.3333	G	21.2	4.131e-06	0.000327221
97032_L95	54	0.0322581	0.592593	T	0.01613	0.3333	C	21.2	4.131e-06	0.000327221
97032_L95	60	0.0322581	0.592593	A	0.01613	0.3333	G	21.2	4.131e-06	0.000327221
215367_L142	53	0.0555556	0.888889	A	0.02778	0.4815	G	21.17	4.197e-06	0.000332273
54208_L95	79	0.206897	1	G	0.1034	0.5	C	21.16	4.227e-06	0.000334471
30084_L93	46	0.129032	0.851852	T	0.06452	0.4259	C	21.11	4.336e-06	0.000342914
136186_L92	79	0	0.571429	T	0	0.3333	C	21.07	4.421e-06	0.000349451
65555_L95	80	0.178571	0.962963	A	0.08929	0.4815	G	20.89	4.858e-06	0.00038379
106893_L93	46	0	0.538462	T	0	0.3077	C	20.88	4.88e-06	0.00038512
125615_L95	68	0	0.615385	T	0	0.3077	C	20.88	4.88e-06	0.00038512
50925_L95	89	0.225806	1	A	0.1129	0.5	G	20.87	4.907e-06	0.000387046
850378_L92	84	0	0.73913	G	0	0.3696	T	20.85	4.958e-06	0.000390656
850378_L92	68	0	0.73913	G	0	0.3696	A	20.85	4.958e-06	0.000390656
43798_L107	95	0	0.565217	A	0	0.3261	C	20.72	5.327e-06	0.00041951
69336_L96	80	0	0.592593	C	0	0.2963	T	20.68	5.427e-06	0.000426934
69726_L107	8	0	0.592593	T	0	0.2963	C	20.68	5.427e-06	0.000426934
228838_L95	79	0.0416667	0.619048	C	0.02083	0.4048	T	20.64	5.554e-06	0.000436695
1244179_L92	28	0	0.619048	T	0	0.3095	C	20.63	5.557e-06	0.000436701
14255_L124	63	0	0.571429	C	0	0.2857	T	20.62	5.601e-06	0.000439927
36769_L95	49	0.0322581	0.653846	T	0.01613	0.3269	C	20.54	5.825e-06	0.000457281
22046_L92	3	0.40625	0.703704	T	0.2344	0.6481	A	20.54	5.854e-06	0.000459316
44481_L92	43	0.172414	0.703704	A	0.2241	0.6481	T	20.53	5.873e-06	0.000460565
179981_L92	18	0.37037	0.526316	G	0.2593	0.7368	A	20.5	5.95e-06	0.000466358
584715_L93	17	0.03125	0.64	G	0.01562	0.32	A	20.5	5.978e-06	0.000468307
265523_L126	78	0.3125	0.740741	C	0.2188	0.6296	T	20.49	5.994e-06	0.000469314
800903_L104	92	0	0.68	A	0	0.34	T	20.48	6.02e-06	0.000471103
81398_L124	65	0.366667	0.64	C	0.25	0.68	T	20.41	6.238e-06	0.000487907
429647_L93	44	0.04	0.681818	C	0.02	0.3864	A	20.29	6.654e-06	0.000520172
46471_L92	88	0	0.590909	T	0	0.3409	C	20.28	6.683e-06	0.000520378
118530_L142	81	0	0.318182	T	0	0.3409	C	20.28	6.683e-06	0.000520378
197976_L93	76	0.03125	0.62963	C	0.01562	0.3148	G	20.28	6.688e-06	0.000520378
46471_L92	70	0	0.590909	C	0	0.3409	A	20.28	6.683e-06	0.000520378
221634_L164	108	0.03125	0.62963	G	0.01562	0.3148	C	20.28	6.688e-06	0.000520378
46471_L92	63	0	0.590909	T	0	0.3409	C	20.28	6.683e-06	0.000520378
96778_L122	88	0.03125	0.62963	G	0.01562	0.3148	A	20.28	6.688e-06	0.000520378
46471_L92	59	0	0.590909	C	0	0.3409	T	20.28	6.683e-06	0.000520378
194338_L92	39	0.03125	0.62963	G	0.01562	0.3148	A	20.28	6.688e-06	0.000520378
71075_L96	84	0	0.538462	A	0	0.3077	T	20.23	6.876e-06	0.000534727
520194_L92	78	0	0.52	C	0	0.3	T	20.21	6.952e-06	0.000540356
8161_L92	24	0.12	0.76	A	0.18	0.62	G	20.17	7.098e-06	0.000551417
4777_L93	7	0	0.26087	C	0	0.3478	G	20.12	7.272e-06	0.000564641
44049_L93	47	0.1875	0.952381	T	0.09375	0.4762	A	20.04	7.602e-06	0.000589957
44049_L93	30	0.21875	1	T	0.1094	0.5	A	19.91	8.131e-06	0.000630683
346414_L127	54	0.0769231	0.818182	C	0.03846	0.4091	G	19.85	8.376e-06	0.000649349
389460_L92	93	0.0344828	0.666667	A	0.01724	0.3333	C	19.83	8.443e-06	0.000654203
685214_L92	87	0	0.555556	T	0	0.2778	G	19.78	8.689e-06	0.000672566
685214_L92	89	0	0.555556	T	0	0.2778	G	19.78	8.689e-06	0.000672566
73311_L102	24	0.25	0.703704	G	0.125	0.5	A	19.74	8.867e-06	0.000685634
73311_L102	15	0.25	0.703704	C	0.125	0.5	T	19.74	8.867e-06	0.000685634
65740_L94	12	0	0.64	G	0	0.32	A	19.74	8.892e-06	0.000687211
441240_L92	43	0.225806	0.777778	C	0.1774	0.5741	T	19.66	9.251e-06	0.000714586
843571_L92	44	0.0322581	0.62963	A	0.01613	0.3148	G	19.64	9.342e-06	0.000720869
843571_L92	83	0.0322581	0.62963	T	0.01613	0.3148	A	19.64	9.342e-06	0.000720869
68046_L115	98	0	0.615385	C	0	0.3077	T	19.57	9.702e-06	0.000748262
85619_L92	14	0.03125	0.615385	C	0.01562	0.3077	A	19.57	9.714e-06	0.0007488
88416_L93	31	0	0.583333	A	0	0.2917	G	19.49	1.011e-05	0.000778924
432685_L111	96	0.28125	0.962963	C	0.1406	0.5185	A	19.43	1.043e-05	0.00080275
40781_L92	54	0.28125	0.962963	G	0.1406	0.5185	T	19.43	1.043e-05	0.00080275
186930_L140	60	0.233333	1	C	0.1167	0.5	G	19.43	1.045e-05	0.000803875
260654_L101	8	0.233333	0.4	T	0.6167	0.2	C	19.35	1.089e-05	0.000837291
1917_L122	57	0	0.652174	T	0	0.3261	C	19.32	1.103e-05	0.000847182
1917_L122	35	0	0.652174	T	0	0.3261	C	19.32	1.103e-05	0.000847182
466343_L95	43	0	0.615385	G	0.03226	0.3462	C	19.26	1.139e-05	0.000874383
429647_L93	58	0.08	0.636364	C	0.04	0.4091	T	19.04	1.283e-05	0.000984422
305053_L92	90	0	0.461538	T	0	0.2692	C	19.03	1.287e-05	0.000986478
305053_L92	53	0	0.461538	T	0	0.2692	G	19.03	1.287e-05	0.000986478
21286_L92	54	0.0869565	0.846154	C	0.04348	0.4231	T	19.02	1.294e-05	0.000991334
246176_L92	20	0	0.571429	A	0	0.3333	T	18.95	1.344e-05	0.00102858
246176_L92	25	0	0.571429	G	0	0.3333	A	18.95	1.344e-05	0.00102858
33545_L92	37	0.291667	0.37037	A	0.6042	0.1852	C	18.89	1.385e-05	0.00105942
393237_L92	75	0.28125	0.740741	T	0.2344	0.6296	C	18.84	1.419e-05	0.00108487
20047_L108	45	0	0.518519	T	0	0.2593	C	18.83	1.432e-05	0.00108923
20047_L108	49	0	0.518519	G	0	0.2593	C	18.83	1.432e-05	0.00108923
20047_L108	34	0	0.518519	C	0	0.2593	G	18.83	1.432e-05	0.00108923
20047_L108	39	0	0.518519	G	0	0.2593	T	18.83	1.432e-05	0.00108923
775281_L92	44	0.21875	0.814815	T	0.2031	0.5926	C	18.83	1.429e-05	0.00108923
964453_L92	66	0.21875	0.814815	A	0.2031	0.5926	G	18.83	1.429e-05	0.00108923
213054_L99	8	0	0.518519	T	0	0.2593	C	18.83	1.432e-05	0.00108923
282085_L95	22	0.28125	0.814815	C	0.2031	0.5926	T	18.83	1.429e-05	0.00108923
20047_L108	98	0	0.518519	A	0	0.2593	G	18.83	1.432e-05	0.00108923
20047_L108	102	0	0.518519	T	0	0.2593	A	18.83	1.432e-05	0.00108923
224283_L107	39	0.03125	0.6	A	0.01562	0.3	G	18.81	1.441e-05	0.00109552
322489_L114	61	0	0.388889	C	0	0.3056	T	18.8	1.454e-05	0.00110484
727616_L92	69	0.333333	0.259259	G	0.5556	0.1296	A	18.66	1.563e-05	0.00118706
44049_L93	92	0.25	1	G	0.125	0.5	A	18.6	1.616e-05	0.00122669
2585_L92	79	0.259259	0.884615	G	0.1296	0.5192	C	18.46	1.739e-05	0.00131939
1256466_L92	48	0.0625	0.576923	C	0.03125	0.3269	T	18.31	1.875e-05	0.00142185
107543_L92	57	0.258065	0.925926	T	0.1613	0.537	A	18.26	1.928e-05	0.0014613
654458_L95	75	1	0.259259	G	0.5	0.1296	T	18.16	2.035e-05	0.00154161
2585_L92	68	0	0.576923	G	0	0.2885	T	18.14	2.048e-05	0.00155067
218494_L126	59	0.258065	0.5	A	0.129	0.5	C	18.05	2.153e-05	0.00162935
1006913_L95	23	0	0.272727	A	0	0.2727	G	17.93	2.295e-05	0.00173593
358525_L92	88	0	0.5	G	0	0.25	A	17.92	2.304e-05	0.00174186
159028_L137	52	0	0.375	T	0	0.2708	A	17.9	2.323e-05	0.00175533
11178_L92	58	0.0344828	0.625	C	0.01724	0.3125	T	17.87	2.371e-05	0.0017907
62921_L93	76	0.241379	0.481481	G	0.6379	0.2407	A	17.85	2.388e-05	0.00180263
153571_L92	54	0.103448	0.6	G	0.2931	0.7	A	17.81	2.444e-05	0.00184397
424556_L95	52	0.1	0.64	T	0.1167	0.48	G	17.79	2.469e-05	0.00186189
550704_L96	38	0.0344828	0.615385	G	0.01724	0.3077	T	17.7	2.583e-05	0.00194687
466343_L95	54	0.0645161	0.653846	C	0.03226	0.3269	T	17.68	2.614e-05	0.00196924
26321_L92	7	0.3125	0.888889	T	0.1562	0.5185	C	17.61	2.718e-05	0.00204656
24957_L92	59	0	0.346154	C	0	0.25	T	17.5	2.881e-05	0.00216493
429622_L144	53	0	0.5	A	0	0.25	G	17.5	2.881e-05	0.00216493
24957_L92	14	0	0.346154	C	0	0.25	T	17.5	2.881e-05	0.00216493
24957_L92	72	0	0.346154	C	0	0.25	A	17.5	2.881e-05	0.00216493
420761_L94	73	0	0.111111	G	0	0.3148	T	17.45	2.953e-05	0.00221791
270800_L92	13	0.129032	0.538462	G	0.06452	0.3846	A	17.43	2.973e-05	0.00223181
488738_L92	44	0.448276	0.6	A	0.2241	0.62	T	17.43	2.982e-05	0.00223744
124407_L92	55	0.310345	0	G	0.569	0.1852	A	17.41	3.007e-05	0.00225507
522969_L92	59	0.307692	0.72	A	0.2308	0.64	C	17.4	3.023e-05	0.00226593
127164_L92	34	0.166667	0.681818	T	0.08333	0.4318	C	17.37	3.083e-05	0.00230974
74885_L99	10	0.2	0.851852	A	0.1667	0.537	C	17.32	3.155e-05	0.0023625
731381_L95	24	0	0.481481	T	0	0.2407	C	17.31	3.167e-05	0.00236674
731381_L95	27	0	0.481481	G	0	0.2407	T	17.31	3.167e-05	0.00236674
731381_L95	52	0	0.481481	A	0	0.2407	G	17.31	3.167e-05	0.00236674
731381_L95	54	0	0.481481	G	0	0.2407	T	17.31	3.167e-05	0.00236674
345322_L92	26	0.193548	0.962963	C	0.129	0.4815	A	17.3	3.185e-05	0.002379
180509_L93	78	0.3125	0.740741	G	0.25	0.6296	A	17.29	3.215e-05	0.00240021
[truncated: 377 more rows]
