# Supplementary material for: Sex is determined by XY chromosomes across the radiation of dioecious Nepenthes pitcher plants
Source: Evol Lett. 2019 Oct 1;3(6):586–97. doi: 10.1002/evl3.142 (PMC6906984; doi:10.1002/evl3.142)
Supplement: Supplementary file 4 — Table S10. Summary table of sex‐linked loci including overlap between species and annotations for RAD‐tag and transcriptome references. [file EVL3-3-586-s004.xlsx]

## Sheet: ddRAD-tags
ddRAD-tag	gracilis	pervillei	rafflesiana_s.l.	transcript_hit	qlen	slen	alnlen	pident	mismatch	evalue	bitscore	annotation_conclusion
281320_L149	male-specific	NA	male-specific	TR37334|c0_g3_i1	149	365	134	80.6	21	2e-25	116	NA
237416_L96	male-specific	NA	male-specific	NA	NA	NA	NA	NA	NA	NA	NA	NA
312273_L97	male-specific	NA	male-specific	NA	NA	NA	NA	NA	NA	NA	NA	NA
355436_L96	male-specific	NA	male-specific	NA	NA	NA	NA	NA	NA	NA	NA	NA
41810_L96	male-specific	NA	male-specific	NA	NA	NA	NA	NA	NA	NA	NA	NA
81053_L103	male-specific	NA	male-specific	NA	NA	NA	NA	NA	NA	NA	NA	NA
337036_L96	male-specific	NA	NA	TR9131|c0_g1_i1	96	258	96	83.33	16	3e-21	102	NA
423166_L96	male-specific	NA	NA	TR55900|c3_g4_i1	96	224	96	80.21	19	6e-17	87.8	has ref transcript, but only TE detected
288360_L96	male-specific	NA	NA	TR35425|c0_g1_i1	96	806	94	85.11	14	6e-23	107	NA
305938_L98	male-specific	NA	NA	TR22150|c0_g1_i1	98	730	98	82.65	16	1e-19	96.9	DUF 4283 gene
650568_L96	male-specific	NA	NA	NA	NA	NA	NA	NA	NA	NA	NA	NA
180908_L96	male-specific	NA	NA	NA	NA	NA	NA	NA	NA	NA	NA	NA
181474_L96	male-specific	NA	NA	NA	NA	NA	NA	NA	NA	NA	NA	NA
279914_L96	male-specific	NA	NA	NA	NA	NA	NA	NA	NA	NA	NA	NA
652613_L96	male-specific	NA	NA	NA	NA	NA	NA	NA	NA	NA	NA	NA
555486_L97	male-specific	NA	NA	NA	NA	NA	NA	NA	NA	NA	NA	NA
523084_L96	male-specific	NA	NA	NA	NA	NA	NA	NA	NA	NA	NA	NA
618905_L96	male-specific	NA	NA	NA	NA	NA	NA	NA	NA	NA	NA	NA
379421_L96	male-specific	NA	NA	NA	NA	NA	NA	NA	NA	NA	NA	NA
631347_L96	male-specific	NA	NA	NA	NA	NA	NA	NA	NA	NA	NA	NA
654951_L98	male-specific	NA	NA	NA	NA	NA	NA	NA	NA	NA	NA	NA
553231_L96	male-specific	NA	NA	NA	NA	NA	NA	NA	NA	NA	NA	NA
496007_L96	NA	male-specific	NA	TR72377|c0_g1_i1	96	450	94	75.53	23	2e-10	66.2	has ref transcript, but only TE detected
223643_L96	NA	male-specific	NA	TR56506|c2_g3_i1	96	554	90	81.11	11	1e-12	73.4	only TE detected
328723_L96	NA	male-specific	NA	TR56188|c5_g4_i1	96	240	90	81.11	17	2e-16	86	nothing
596933_L96	NA	male-specific	NA	TR53834|c0_g1_i1	96	1678	96	79.17	17	1e-13	77	has ref transcript, but only TE detected
391818_L96	NA	male-specific	NA	TR46308|c0_g2_i2	96	879	96	96.88	3	1e-38	159	DYT1 alternative transcript, TE appended at 3* end
360858_L96	NA	male-specific	NA	TR43255|c0_g1_i1	96	849	95	88.42	11	3e-27	122	has ref transcript, but only TE detected
496373_L96	NA	male-specific	NA	TR39211|c0_g1_i1	96	922	94	84.04	15	3e-21	102	NA
19908_L96	NA	male-specific	NA	TR20485|c0_g1_i1	96	233	95	75.79	22	7e-10	64.4	NA
597380_L96	NA	male-specific	NA	TR133667|c0_g1_i1	96	464	93	81.72	16	6e-17	87.8	NA
614092_L96	NA	male-specific	NA	TR109195|c0_g1_i1	96	519	93	84.95	12	3e-20	98.7	has ref transcript, but only TE detected
287126_L96	NA	male-specific	NA	NA	NA	NA	NA	NA	NA	NA	NA	NA
491547_L96	NA	male-specific	NA	NA	NA	NA	NA	NA	NA	NA	NA	NA
426965_L96	NA	male-specific	NA	NA	NA	NA	NA	NA	NA	NA	NA	NA
119987_L96	NA	male-specific	NA	NA	NA	NA	NA	NA	NA	NA	NA	NA
282938_L96	NA	male-specific	NA	NA	NA	NA	NA	NA	NA	NA	NA	NA
220724_L96	NA	male-specific	NA	NA	NA	NA	NA	NA	NA	NA	NA	NA
556222_L96	NA	male-specific	NA	NA	NA	NA	NA	NA	NA	NA	NA	NA
2124_L96	NA	male-specific	NA	NA	NA	NA	NA	NA	NA	NA	NA	NA
165602_L96	NA	male-specific	NA	NA	NA	NA	NA	NA	NA	NA	NA	NA
532685_L96	NA	male-specific	NA	NA	NA	NA	NA	NA	NA	NA	NA	NA
445224_L96	NA	male-specific	NA	NA	NA	NA	NA	NA	NA	NA	NA	NA
20205_L96	NA	male-specific	NA	NA	NA	NA	NA	NA	NA	NA	NA	NA
90742_L96	NA	male-specific	NA	NA	NA	NA	NA	NA	NA	NA	NA	NA
196214_L96	NA	male-specific	NA	NA	NA	NA	NA	NA	NA	NA	NA	NA
43862_L96	NA	male-specific	NA	NA	NA	NA	NA	NA	NA	NA	NA	NA
538131_L96	NA	male-specific	NA	NA	NA	NA	NA	NA	NA	NA	NA	NA
169218_L96	NA	male-specific	NA	NA	NA	NA	NA	NA	NA	NA	NA	NA
196635_L96	NA	male-specific	NA	NA	NA	NA	NA	NA	NA	NA	NA	NA
307503_L96	NA	male-specific	NA	NA	NA	NA	NA	NA	NA	NA	NA	NA
646988_L96	NA	male-specific	NA	NA	NA	NA	NA	NA	NA	NA	NA	NA
9577_L96	NA	male-specific	NA	NA	NA	NA	NA	NA	NA	NA	NA	NA
244594_L96	NA	male-specific	NA	NA	NA	NA	NA	NA	NA	NA	NA	NA
377642_L96	NA	male-specific	NA	NA	NA	NA	NA	NA	NA	NA	NA	NA
77131_L96	NA	male-specific	NA	NA	NA	NA	NA	NA	NA	NA	NA	NA
15479_L96	NA	male-specific	NA	NA	NA	NA	NA	NA	NA	NA	NA	NA
330528_L96	NA	male-specific	NA	NA	NA	NA	NA	NA	NA	NA	NA	NA
418167_L96	NA	male-specific	NA	NA	NA	NA	NA	NA	NA	NA	NA	NA
417373_L96	NA	male-specific	NA	NA	NA	NA	NA	NA	NA	NA	NA	NA
43871_L96	NA	male-specific	NA	NA	NA	NA	NA	NA	NA	NA	NA	NA
633127_L96	NA	male-specific	NA	NA	NA	NA	NA	NA	NA	NA	NA	NA
351975_L96	NA	male-specific	NA	NA	NA	NA	NA	NA	NA	NA	NA	NA
410647_L96	NA	male-specific	NA	NA	NA	NA	NA	NA	NA	NA	NA	NA
547296_L96	NA	male-specific	NA	NA	NA	NA	NA	NA	NA	NA	NA	NA
208146_L96	NA	male-specific	NA	NA	NA	NA	NA	NA	NA	NA	NA	NA
150237_L96	NA	NA	male-specific	TR906|c0_g1_i1	96	625	96	84.38	15	2e-22	105	nothing
539723_L96	NA	NA	male-specific	TR68852|c0_g1_i1	96	327	96	79.17	18	1e-13	77	NA
546695_L96	NA	NA	male-specific	TR68852|c0_g1_i1	96	327	96	87.5	11	1e-25	116	NA
332467_L97	NA	NA	male-specific	TR56927|c4_g8_i1	97	418	95	81.05	17	6e-17	87.8	NA
479465_L96	NA	NA	male-specific	TR56927|c4_g19_i1	96	309	95	87.37	11	4e-25	114	nothing
121397_L96	NA	NA	male-specific	TR56536|c4_g1_i4	96	4313	95	86.32	12	2e-23	109	only TE detected
662010_L96	NA	NA	male-specific	TR56536|c4_g1_i4	96	4313	109	78.9	9	1e-19	96.9	only TE detected
674972_L96	NA	NA	male-specific	TR56046|c2_g2_i8	96	3354	94	77.66	21	4e-13	75.2	nothing
474344_L96	NA	NA	male-specific	TR55564|c4_g7_i1	96	2731	100	82	13	4e-19	95.1	putative oxidoreductase
381204_L96	NA	NA	male-specific	TR55000|c2_g2_i4	96	1562	97	80.41	10	1e-18	93.3	has ref transcript, but only TE detected
96180_L97	NA	NA	male-specific	TR51634|c0_g2_i1	97	685	92	81.52	17	2e-17	89.7	nothing
589570_L96	NA	NA	male-specific	TR47514|c0_g2_i2	96	419	97	87.63	10	4e-25	114	NA
679776_L97	NA	NA	male-specific	TR41440|c1_g1_i1	97	354	94	82.98	15	4e-19	95.1	nothing
100520_L96	NA	NA	male-specific	TR34599|c0_g2_i1	96	663	90	87.78	11	2e-24	113	NA
629727_L99	NA	NA	male-specific	TR129166|c0_g1_i1	99	400	99	77.78	22	9e-15	80.6	has ref transcript, but only TE detected
58985_L96	NA	NA	male-specific	TR1287|c0_g1_i1	96	988	90	81.11	17	2e-16	86	has ref transcript, but only TE detected
372401_L122	NA	NA	male-specific	TR117993|c0_g1_i1	122	475	94	86.17	13	7e-24	111	NA
316885_L96	NA	NA	male-specific	TR108967|c0_g1_i1	96	376	101	75.25	18	5e-12	71.6	nothing
516518_L96	NA	NA	male-specific	TR10241|c0_g1_i1	96	296	93	83.87	15	9e-21	100	nothing
291731_L97	NA	NA	male-specific	NA	NA	NA	NA	NA	NA	NA	NA	NA
425300_L96	NA	NA	male-specific	NA	NA	NA	NA	NA	NA	NA	NA	NA
246515_L96	NA	NA	male-specific	NA	NA	NA	NA	NA	NA	NA	NA	NA
668691_L96	NA	NA	male-specific	NA	NA	NA	NA	NA	NA	NA	NA	NA
621532_L96	NA	NA	male-specific	NA	NA	NA	NA	NA	NA	NA	NA	NA
343540_L121	NA	NA	male-specific	NA	NA	NA	NA	NA	NA	NA	NA	NA
406860_L96	NA	NA	male-specific	NA	NA	NA	NA	NA	NA	NA	NA	NA
112664_L96	NA	NA	male-specific	NA	NA	NA	NA	NA	NA	NA	NA	NA
635_L96	NA	NA	male-specific	NA	NA	NA	NA	NA	NA	NA	NA	NA
539051_L96	NA	NA	male-specific	NA	NA	NA	NA	NA	NA	NA	NA	NA
673182_L96	NA	NA	male-specific	NA	NA	NA	NA	NA	NA	NA	NA	NA
417393_L97	NA	NA	male-specific	NA	NA	NA	NA	NA	NA	NA	NA	NA
355764_L96	NA	NA	male-specific	NA	NA	NA	NA	NA	NA	NA	NA	NA
325366_L96	NA	NA	male-specific	NA	NA	NA	NA	NA	NA	NA	NA	NA
275739_L96	NA	NA	male-specific	NA	NA	NA	NA	NA	NA	NA	NA	NA
568992_L96	NA	NA	male-specific	NA	NA	NA	NA	NA	NA	NA	NA	NA
49170_L96	NA	NA	male-specific	NA	NA	NA	NA	NA	NA	NA	NA	NA
671984_L96	NA	NA	male-specific	NA	NA	NA	NA	NA	NA	NA	NA	NA
498331_L96	NA	NA	male-specific	NA	NA	NA	NA	NA	NA	NA	NA	NA
574473_L97	NA	NA	male-specific	NA	NA	NA	NA	NA	NA	NA	NA	NA
147172_L96	NA	NA	male-specific	NA	NA	NA	NA	NA	NA	NA	NA	NA
662242_L96	NA	NA	male-specific	NA	NA	NA	NA	NA	NA	NA	NA	NA
41074_L96	NA	NA	male-specific	NA	NA	NA	NA	NA	NA	NA	NA	NA
575809_L96	NA	NA	male-specific	NA	NA	NA	NA	NA	NA	NA	NA	NA
173170_L96	NA	NA	male-specific	NA	NA	NA	NA	NA	NA	NA	NA	NA
483461_L96	NA	NA	male-specific	NA	NA	NA	NA	NA	NA	NA	NA	NA
533781_L96	NA	NA	male-specific	NA	NA	NA	NA	NA	NA	NA	NA	NA
150881_L96	NA	NA	male-specific	NA	NA	NA	NA	NA	NA	NA	NA	NA
402660_L96	NA	NA	male-specific	NA	NA	NA	NA	NA	NA	NA	NA	NA
355730_L98	NA	NA	male-specific	NA	NA	NA	NA	NA	NA	NA	NA	NA
15967_L96	NA	NA	male-specific	NA	NA	NA	NA	NA	NA	NA	NA	NA
94057_L96	NA	NA	male-specific	NA	NA	NA	NA	NA	NA	NA	NA	NA
507925_L96	NA	NA	male-specific	NA	NA	NA	NA	NA	NA	NA	NA	NA
581700_L98	NA	NA	male-specific	NA	NA	NA	NA	NA	NA	NA	NA	NA
122055_L98	NA	NA	male-specific	NA	NA	NA	NA	NA	NA	NA	NA	NA
131887_L97	NA	NA	male-specific	NA	NA	NA	NA	NA	NA	NA	NA	NA
140766_L96	NA	NA	male-specific	NA	NA	NA	NA	NA	NA	NA	NA	NA
310247_L96	NA	NA	male-specific	NA	NA	NA	NA	NA	NA	NA	NA	NA
128621_L96	NA	NA	male-specific	NA	NA	NA	NA	NA	NA	NA	NA	NA
207685_L97	NA	NA	male-specific	NA	NA	NA	NA	NA	NA	NA	NA	NA
304644_L96	NA	NA	male-specific	NA	NA	NA	NA	NA	NA	NA	NA	NA
629590_L96	NA	NA	male-specific	NA	NA	NA	NA	NA	NA	NA	NA	NA
317270_L96	NA	NA	male-specific	NA	NA	NA	NA	NA	NA	NA	NA	NA
160282_L96	NA	NA	male-specific	NA	NA	NA	NA	NA	NA	NA	NA	NA
120710_L96	NA	NA	male-specific	NA	NA	NA	NA	NA	NA	NA	NA	NA
341305_L96	NA	NA	male-specific	NA	NA	NA	NA	NA	NA	NA	NA	NA
430542_L96	NA	NA	male-specific	NA	NA	NA	NA	NA	NA	NA	NA	NA
70638_L96	NA	NA	male-specific	NA	NA	NA	NA	NA	NA	NA	NA	NA
213736_L97	NA	NA	male-specific	NA	NA	NA	NA	NA	NA	NA	NA	NA
192157_L96	NA	NA	male-specific	NA	NA	NA	NA	NA	NA	NA	NA	NA
549243_L186	NA	NA	sex-associated	TR56775|c2_g2_i1	186	3411	97	79.38	16	8e-13	75.2	has ref transcript, but only TE detected
163188_L96	NA	NA	sex-associated	TR25933|c0_g1_i1	96	301	96	79.17	18	1e-13	77	NA
37879_L138	NA	NA	sex-associated	TR22150|c0_g1_i1	138	730	138	78.99	29	6e-26	118	DUF 4283 gene
138940_L160	NA	NA	sex-associated	TR112931|c0_g1_i1	160	292	151	76.16	35	1e-22	107	NA
182500_L96	NA	NA	sex-associated	TR102748|c0_g1_i1	96	286	95	76.84	19	2e-09	62.6	NA
604667_L97	NA	NA	sex-associated	NA	NA	NA	NA	NA	NA	NA	NA	NA
152173_L99	NA	NA	sex-associated	NA	NA	NA	NA	NA	NA	NA	NA	NA
324191_L97	NA	NA	sex-associated	NA	NA	NA	NA	NA	NA	NA	NA	NA
614706_L96	NA	NA	sex-associated	NA	NA	NA	NA	NA	NA	NA	NA	NA
294438_L96	NA	NA	sex-associated	NA	NA	NA	NA	NA	NA	NA	NA	NA
249825_L96	NA	NA	sex-associated	NA	NA	NA	NA	NA	NA	NA	NA	NA
633507_L99	NA	NA	sex-associated	NA	NA	NA	NA	NA	NA	NA	NA	NA
521129_L147	NA	NA	sex-associated	NA	NA	NA	NA	NA	NA	NA	NA	NA
449808_L96	NA	NA	sex-associated	NA	NA	NA	NA	NA	NA	NA	NA	NA
130291_L96	NA	NA	sex-associated	NA	NA	NA	NA	NA	NA	NA	NA	NA
480508_L145	NA	NA	sex-associated	NA	NA	NA	NA	NA	NA	NA	NA	NA
274944_L96	NA	sex-associated	NA	TR59990|c0_g1_i1	96	427	96	76.04	23	2e-11	69.8	has ref transcript, but no domains detected
312699_L96	NA	sex-associated	NA	TR51188|c0_g2_i1	96	972	90	91.11	8	7e-29	127	Sepallata-type transcription factor
252549_L96	NA	sex-associated	NA	NA	NA	NA	NA	NA	NA	NA	NA	NA
159335_L96	NA	sex-associated	NA	NA	NA	NA	NA	NA	NA	NA	NA	NA
420059_L97	NA	sex-associated	NA	NA	NA	NA	NA	NA	NA	NA	NA	NA
103329_L96	NA	sex-associated	NA	NA	NA	NA	NA	NA	NA	NA	NA	NA
386004_L96	NA	sex-associated	NA	NA	NA	NA	NA	NA	NA	NA	NA	NA
100198_L96	NA	sex-associated	NA	NA	NA	NA	NA	NA	NA	NA	NA	NA
98463_L97	NA	sex-associated	NA	NA	NA	NA	NA	NA	NA	NA	NA	NA
655304_L130	NA	sex-associated	NA	NA	NA	NA	NA	NA	NA	NA	NA	NA
196991_L97	NA	sex-associated	NA	NA	NA	NA	NA	NA	NA	NA	NA	NA
83594_L96	NA	sex-associated	NA	NA	NA	NA	NA	NA	NA	NA	NA	NA
265872_L148	NA	sex-associated	NA	NA	NA	NA	NA	NA	NA	NA	NA	NA
541771_L96	NA	sex-associated	NA	NA	NA	NA	NA	NA	NA	NA	NA	NA
19347_L97	NA	sex-associated	NA	NA	NA	NA	NA	NA	NA	NA	NA	NA
435057_L96	NA	sex-associated	NA	NA	NA	NA	NA	NA	NA	NA	NA	NA
405329_L96	NA	sex-associated	NA	NA	NA	NA	NA	NA	NA	NA	NA	NA
177328_L96	NA	sex-associated	NA	NA	NA	NA	NA	NA	NA	NA	NA	NA
568309_L96	NA	sex-associated	NA	NA	NA	NA	NA	NA	NA	NA	NA	NA
290324_L96	NA	sex-associated	NA	NA	NA	NA	NA	NA	NA	NA	NA	NA
261659_L97	NA	sex-associated	NA	NA	NA	NA	NA	NA	NA	NA	NA	NA
412132_L97	NA	sex-associated	NA	NA	NA	NA	NA	NA	NA	NA	NA	NA
434469_L96	NA	sex-associated	NA	NA	NA	NA	NA	NA	NA	NA	NA	NA
350528_L96	NA	sex-associated	NA	NA	NA	NA	NA	NA	NA	NA	NA	NA
543302_L96	NA	sex-associated	NA	NA	NA	NA	NA	NA	NA	NA	NA	NA
488636_L96	NA	sex-associated	NA	NA	NA	NA	NA	NA	NA	NA	NA	NA
660121_L96	NA	sex-associated	NA	NA	NA	NA	NA	NA	NA	NA	NA	NA
609251_L96	NA	sex-associated	NA	NA	NA	NA	NA	NA	NA	NA	NA	NA
638230_L96	NA	sex-associated	NA	NA	NA	NA	NA	NA	NA	NA	NA	NA
582108_L96	NA	sex-associated	NA	NA	NA	NA	NA	NA	NA	NA	NA	NA
601307_L96	NA	sex-associated	NA	NA	NA	NA	NA	NA	NA	NA	NA	NA
540521_L96	NA	sex-associated	NA	NA	NA	NA	NA	NA	NA	NA	NA	NA

## Sheet: direct_to_transcriptome
transcript	gracilis	pervillei	rafflesiana_s.l.	annotation_conclusion
TR43377|c0_g2_i1	male-specific	NA	male-specific	NA
TR43377|c0_g3_i1	male-specific	NA	male-specific	NA
TR43377|c0_g4_i1	male-specific	NA	male-specific	NA
TR43377|c0_g5_i1	male-specific	NA	male-specific	only TE detected
TR46308|c0_g1_i1	NA	male-specific	male-specific	DYT1
TR46308|c0_g2_i2	NA	male-specific	male-specific	DYT1 alternative transcript, TE appended at 3* end
TR75201|c0_g1_i1	NA	NA	male-specific	NA
