# Supplementary material for: Sex is determined by XY chromosomes across the radiation of dioecious Nepenthes pitcher plants
Source: Evol Lett. 2019 Oct 1;3(6):586–97. doi: 10.1002/evl3.142 (PMC6906984; doi:10.1002/evl3.142)
Supplement: Supplementary file 5 — Table S11. Data table for S. latifolia sex‐linkage comparison of our results to previous studies. [file EVL3-3-586-s005.xlsx]

## Sheet: PLINK_sex-associated
TPR	0.0704463	TPR = TP/(TP+FN) # recovering truth of positives, true positive rate, sensitivity
TNR	0.996889	TNR = TN/(TN+FP) # recovering truth of negatives, true negative rate, specificity
FDR	0.332447	FDR = FP/(FP+TP) # error among positives, false discovery rate
RAD-tag	reference_contig_ID	sex-linked_this_study	sex-linked_reference	reference
1_L92	comp67614_CAP3_contig_1	not_sex-linked	not_sex-linked	Muyle et al. 2018
32_L101	comp67389_CAP3_contig_2	not_sex-linked	not_sex-linked	Muyle et al. 2018
55_L95	comp28624_CAP3_contig_1	not_sex-linked	not_sex-linked	Muyle et al. 2018
81_L97	m.65537	not_sex-linked	not_sex-linked	Muyle et al. 2018
92_L95	m.66303	not_sex-linked	not_sex-linked	Muyle et al. 2018
106_L116	comp43194_CAP3_contig_1	not_sex-linked	not_sex-linked	Muyle et al. 2018
109_L98	m.141312	not_sex-linked	not_sex-linked	Muyle et al. 2018
114_L113	comp61196_CAP3_contig_1	not_sex-linked	not_sex-linked	Muyle et al. 2018
123_L92	comp66809_CAP3_contig_1	not_sex-linked	not_sex-linked	Muyle et al. 2018
140_L92	m.39622	not_sex-linked	not_sex-linked	Muyle et al. 2018
141_L92	m.7873	not_sex-linked	not_sex-linked	Muyle et al. 2018
159_L92	m.2596	not_sex-linked	not_sex-linked	Muyle et al. 2018
164_L92	m.78973	not_sex-linked	not_sex-linked	Muyle et al. 2018
186_L107	m.44727	not_sex-linked	not_sex-linked	Muyle et al. 2018
187_L92	m.102009	not_sex-linked	not_sex-linked	Muyle et al. 2018
189_L92	comp46038_CAP3_contig_1	not_sex-linked	not_sex-linked	Muyle et al. 2018
191_L148	m.49341	not_sex-linked	not_sex-linked	Muyle et al. 2018
196_L92	m.28183	not_sex-linked	not_sex-linked	Muyle et al. 2018
198_L125	comp67584_CAP3_contig_5	not_sex-linked	not_sex-linked	Muyle et al. 2018
202_L92	m.34355	not_sex-linked	not_sex-linked	Muyle et al. 2018
204_L92	m.133533	not_sex-linked	not_sex-linked	Muyle et al. 2018
226_L102	JQ289124.1	not_sex-linked	sex-linked	Blavet et al. 2015
229_L92	m.97604	not_sex-linked	not_sex-linked	Muyle et al. 2018
238_L92	m.109297	not_sex-linked	not_sex-linked	Muyle et al. 2018
240_L93	m.122009	not_sex-linked	not_sex-linked	Muyle et al. 2018
256_L104	m.55727	not_sex-linked	not_sex-linked	Muyle et al. 2018
259_L92	m.36185	not_sex-linked	not_sex-linked	Muyle et al. 2018
274_L92	comp66834_CAP3_contig_3	not_sex-linked	not_sex-linked	Muyle et al. 2018
281_L92	m.57272	not_sex-linked	not_sex-linked	Muyle et al. 2018
285_L92	KC978932.1	not_sex-linked	sex-linked	Blavet et al. 2015
315_L95	m.55684	not_sex-linked	not_sex-linked	Muyle et al. 2018
346_L92	m.99151	not_sex-linked	not_sex-linked	Muyle et al. 2018
354_L95	m.7933	not_sex-linked	not_sex-linked	Muyle et al. 2018
359_L103	m.35696	not_sex-linked	not_sex-linked	Muyle et al. 2018
369_L95	m.2593	not_sex-linked	not_sex-linked	Muyle et al. 2018
398_L95	comp242511_CAP3_contig_1	not_sex-linked	not_sex-linked	Muyle et al. 2018
402_L109	comp7924_CAP3_contig_1	not_sex-linked	not_sex-linked	Muyle et al. 2018
416_L92	m.109391	not_sex-linked	not_sex-linked	Muyle et al. 2018
421_L92	m.86039	sex-linked	not_sex-linked	Muyle et al. 2018
427_L92	m.125919	not_sex-linked	not_sex-linked	Muyle et al. 2018
454_L92	comp63887_CAP3_contig_1	not_sex-linked	not_sex-linked	Muyle et al. 2018
455_L92	comp33260_CAP3_contig_1	not_sex-linked	not_sex-linked	Muyle et al. 2018
463_L92	m.12542	not_sex-linked	not_sex-linked	Muyle et al. 2018
474_L92	m.115763	not_sex-linked	not_sex-linked	Muyle et al. 2018
483_L110	m.50991	not_sex-linked	not_sex-linked	Muyle et al. 2018
492_L92	m.28641	not_sex-linked	not_sex-linked	Muyle et al. 2018
500_L95	m.102611	not_sex-linked	not_sex-linked	Muyle et al. 2018
501_L92	comp65733_CAP3_contig_1	not_sex-linked	not_sex-linked	Muyle et al. 2018
515_L92	m.52441	not_sex-linked	not_sex-linked	Muyle et al. 2018
516_L92	m.124125	not_sex-linked	not_sex-linked	Muyle et al. 2018
519_L116	comp66800_CAP3_contig_2	not_sex-linked	not_sex-linked	Muyle et al. 2018
524_L92	m.133696	not_sex-linked	not_sex-linked	Muyle et al. 2018
527_L95	m.21131	not_sex-linked	not_sex-linked	Muyle et al. 2018
528_L92	m.50904	not_sex-linked	not_sex-linked	Muyle et al. 2018
536_L95	m.45445	not_sex-linked	not_sex-linked	Muyle et al. 2018
544_L101	KC978922.1	not_sex-linked	sex-linked	Blavet et al. 2015
560_L93	KC978932.1	not_sex-linked	sex-linked	Blavet et al. 2015
564_L92	comp37385_CAP3_contig_1	not_sex-linked	not_sex-linked	Muyle et al. 2018
566_L92	comp67622_CAP3_contig_1	sex-linked	sex-linked	Muyle et al. 2018
568_L92	m.29519	not_sex-linked	not_sex-linked	Muyle et al. 2018
607_L92	m.47582	not_sex-linked	not_sex-linked	Muyle et al. 2018
609_L110	comp67406_CAP3_contig_1	not_sex-linked	not_sex-linked	Muyle et al. 2018
618_L92	m.28508	not_sex-linked	not_sex-linked	Muyle et al. 2018
626_L135	comp66711_CAP3_contig_1	not_sex-linked	not_sex-linked	Muyle et al. 2018
647_L92	m.135379	not_sex-linked	not_sex-linked	Muyle et al. 2018
652_L97	m.126597	not_sex-linked	not_sex-linked	Muyle et al. 2018
655_L92	comp66359_CAP3_contig_2	not_sex-linked	not_sex-linked	Muyle et al. 2018
667_L92	m.51222	not_sex-linked	not_sex-linked	Muyle et al. 2018
673_L95	m.109251	not_sex-linked	not_sex-linked	Muyle et al. 2018
675_L92	m.40529	not_sex-linked	not_sex-linked	Muyle et al. 2018
698_L92	comp65134_CAP3_contig_1	not_sex-linked	not_sex-linked	Muyle et al. 2018
727_L97	m.16410	not_sex-linked	not_sex-linked	Muyle et al. 2018
735_L119	m.142809	not_sex-linked	not_sex-linked	Muyle et al. 2018
742_L92	m.116248	not_sex-linked	not_sex-linked	Muyle et al. 2018
743_L92	m.102107	not_sex-linked	not_sex-linked	Muyle et al. 2018
749_L92	m.28991	not_sex-linked	not_sex-linked	Muyle et al. 2018
766_L98	m.75589	not_sex-linked	not_sex-linked	Muyle et al. 2018
768_L101	m.21178	not_sex-linked	not_sex-linked	Muyle et al. 2018
775_L92	KC978932.1	not_sex-linked	sex-linked	Blavet et al. 2015
792_L92	m.2292	not_sex-linked	not_sex-linked	Muyle et al. 2018
836_L95	m.23366	not_sex-linked	not_sex-linked	Muyle et al. 2018
837_L92	comp59760_CAP3_contig_1	not_sex-linked	not_sex-linked	Muyle et al. 2018
843_L92	m.141590	not_sex-linked	not_sex-linked	Muyle et al. 2018
851_L92	comp62451_CAP3_contig_1	not_sex-linked	sex-linked	Muyle et al. 2018
889_L92	comp67544_CAP3_contig_1	not_sex-linked	not_sex-linked	Muyle et al. 2018
891_L92	m.106131	not_sex-linked	not_sex-linked	Muyle et al. 2018
898_L95	m.51938	not_sex-linked	not_sex-linked	Muyle et al. 2018
920_L93	comp67757_CAP3_contig_4	not_sex-linked	not_sex-linked	Muyle et al. 2018
924_L92	comp57651_CAP3_contig_1	not_sex-linked	not_sex-linked	Muyle et al. 2018
925_L136	m.140518	not_sex-linked	not_sex-linked	Muyle et al. 2018
931_L92	comp67259_CAP3_contig_1	not_sex-linked	not_sex-linked	Muyle et al. 2018
933_L92	comp53083_CAP3_contig_1	not_sex-linked	not_sex-linked	Muyle et al. 2018
948_L92	m.6409	not_sex-linked	not_sex-linked	Muyle et al. 2018
967_L95	comp67712_CAP3_contig_3	not_sex-linked	not_sex-linked	Muyle et al. 2018
981_L92	KC978923.1	not_sex-linked	sex-linked	Blavet et al. 2015
991_L92	m.139364	not_sex-linked	not_sex-linked	Muyle et al. 2018
993_L92	m.142454	not_sex-linked	not_sex-linked	Muyle et al. 2018
1025_L125	KC978932.1	not_sex-linked	sex-linked	Blavet et al. 2015
1035_L92	comp212474_CAP3_contig_1	not_sex-linked	not_sex-linked	Muyle et al. 2018
1049_L92	comp63522_CAP3_contig_2	not_sex-linked	not_sex-linked	Muyle et al. 2018
1065_L92	m.43714	not_sex-linked	not_sex-linked	Muyle et al. 2018
1068_L92	m.111761	not_sex-linked	not_sex-linked	Muyle et al. 2018
1073_L126	comp60270_CAP3_contig_2	not_sex-linked	not_sex-linked	Muyle et al. 2018
1088_L95	KC978928.1	not_sex-linked	sex-linked	Blavet et al. 2015
1098_L92	comp67757_CAP3_contig_3	not_sex-linked	not_sex-linked	Muyle et al. 2018
1137_L92	m.53180	not_sex-linked	not_sex-linked	Muyle et al. 2018
1141_L92	comp65134_CAP3_contig_1	not_sex-linked	not_sex-linked	Muyle et al. 2018
1164_L122	m.123239	not_sex-linked	not_sex-linked	Muyle et al. 2018
1178_L133	m.3446	not_sex-linked	not_sex-linked	Muyle et al. 2018
1195_L92	m.21893	not_sex-linked	not_sex-linked	Muyle et al. 2018
1196_L92	comp65599_CAP3_contig_1	not_sex-linked	not_sex-linked	Muyle et al. 2018
1203_L92	m.28295	not_sex-linked	not_sex-linked	Muyle et al. 2018
1205_L92	m.125919	not_sex-linked	not_sex-linked	Muyle et al. 2018
1208_L92	m.132609	not_sex-linked	not_sex-linked	Muyle et al. 2018
1228_L92	m.39315	not_sex-linked	not_sex-linked	Muyle et al. 2018
1263_L92	m.66173	not_sex-linked	not_sex-linked	Muyle et al. 2018
1268_L137	comp61139_CAP3_contig_1	not_sex-linked	not_sex-linked	Muyle et al. 2018
1272_L92	m.75575	not_sex-linked	not_sex-linked	Muyle et al. 2018
1276_L92	m.68771	not_sex-linked	not_sex-linked	Muyle et al. 2018
1283_L92	m.100655	not_sex-linked	not_sex-linked	Muyle et al. 2018
1288_L92	m.46374	not_sex-linked	not_sex-linked	Muyle et al. 2018
1293_L92	m.133746	not_sex-linked	not_sex-linked	Muyle et al. 2018
1296_L97	m.95975	not_sex-linked	not_sex-linked	Muyle et al. 2018
1306_L92	m.124550	not_sex-linked	not_sex-linked	Muyle et al. 2018
1313_L92	m.123883	not_sex-linked	not_sex-linked	Muyle et al. 2018
1322_L92	comp66979_CAP3_contig_3	not_sex-linked	not_sex-linked	Muyle et al. 2018
1324_L92	m.50001	not_sex-linked	not_sex-linked	Muyle et al. 2018
1327_L96	comp30897_CAP3_contig_1	not_sex-linked	not_sex-linked	Muyle et al. 2018
1342_L92	m.29595	not_sex-linked	not_sex-linked	Muyle et al. 2018
1351_L92	comp46606_CAP3_contig_1	not_sex-linked	not_sex-linked	Muyle et al. 2018
1358_L92	m.139378	not_sex-linked	not_sex-linked	Muyle et al. 2018
1368_L92	m.133561	not_sex-linked	not_sex-linked	Muyle et al. 2018
1376_L92	m.49098	not_sex-linked	not_sex-linked	Muyle et al. 2018
1394_L92	m.134063	not_sex-linked	not_sex-linked	Muyle et al. 2018
1418_L98	m.52561	not_sex-linked	not_sex-linked	Muyle et al. 2018
1425_L92	m.98230	not_sex-linked	not_sex-linked	Muyle et al. 2018
1446_L92	m.28850	not_sex-linked	not_sex-linked	Muyle et al. 2018
1469_L101	comp34067_CAP3_contig_1	not_sex-linked	not_sex-linked	Muyle et al. 2018
1491_L93	KC978927.1	not_sex-linked	sex-linked	Blavet et al. 2015
1496_L92	m.42033	not_sex-linked	not_sex-linked	Muyle et al. 2018
1507_L92	m.142865	not_sex-linked	not_sex-linked	Muyle et al. 2018
1508_L92	m.31429	not_sex-linked	not_sex-linked	Muyle et al. 2018
1511_L135	m.56213	not_sex-linked	not_sex-linked	Muyle et al. 2018
1515_L92	m.61850	not_sex-linked	not_sex-linked	Muyle et al. 2018
1521_L92	m.21688	not_sex-linked	not_sex-linked	Muyle et al. 2018
1537_L105	m.89811	not_sex-linked	not_sex-linked	Muyle et al. 2018
1541_L92	m.35795	not_sex-linked	not_sex-linked	Muyle et al. 2018
1563_L101	comp67079_CAP3_contig_1	not_sex-linked	not_sex-linked	Muyle et al. 2018
1584_L92	comp63342_CAP3_contig_2	not_sex-linked	not_sex-linked	Muyle et al. 2018
1610_L92	m.91804	not_sex-linked	not_sex-linked	Muyle et al. 2018
1618_L107	m.37551	not_sex-linked	not_sex-linked	Muyle et al. 2018
1628_L104	m.73676	not_sex-linked	not_sex-linked	Muyle et al. 2018
1638_L128	comp67052_CAP3_contig_2	not_sex-linked	not_sex-linked	Muyle et al. 2018
1655_L92	m.15796	not_sex-linked	not_sex-linked	Muyle et al. 2018
1658_L96	JQ289121.1	not_sex-linked	sex-linked	Blavet et al. 2015
1668_L92	comp30257_CAP3_contig_1	not_sex-linked	not_sex-linked	Muyle et al. 2018
1669_L92	m.83203	not_sex-linked	not_sex-linked	Muyle et al. 2018
1681_L92	m.25751	not_sex-linked	not_sex-linked	Muyle et al. 2018
1700_L92	m.31874	not_sex-linked	not_sex-linked	Muyle et al. 2018
1711_L92	m.113155	not_sex-linked	not_sex-linked	Muyle et al. 2018
1715_L95	comp64636_CAP3_contig_1	not_sex-linked	not_sex-linked	Muyle et al. 2018
1731_L92	m.112781	not_sex-linked	not_sex-linked	Muyle et al. 2018
1733_L107	m.33030	not_sex-linked	not_sex-linked	Muyle et al. 2018
1753_L92	m.86378	not_sex-linked	not_sex-linked	Muyle et al. 2018
1762_L92	m.105503	not_sex-linked	not_sex-linked	Muyle et al. 2018
1800_L92	m.164	not_sex-linked	not_sex-linked	Muyle et al. 2018
1805_L92	comp64278_CAP3_contig_1	not_sex-linked	not_sex-linked	Muyle et al. 2018
1821_L92	m.6152	not_sex-linked	not_sex-linked	Muyle et al. 2018
1823_L92	comp46335_CAP3_contig_1	not_sex-linked	not_sex-linked	Muyle et al. 2018
1869_L92	m.142260	not_sex-linked	sex-linked	Muyle et al. 2018
1873_L92	comp28700_CAP3_contig_1	not_sex-linked	not_sex-linked	Muyle et al. 2018
1878_L94	m.55110	not_sex-linked	not_sex-linked	Muyle et al. 2018
1885_L92	comp43454_CAP3_contig_1	not_sex-linked	not_sex-linked	Muyle et al. 2018
1912_L95	comp66511_CAP3_contig_1	not_sex-linked	sex-linked	Muyle et al. 2018
1917_L122	m.138047	sex-linked	sex-linked	Muyle et al. 2018
1944_L92	m.101221	not_sex-linked	not_sex-linked	Muyle et al. 2018
1945_L92	m.135414	not_sex-linked	not_sex-linked	Muyle et al. 2018
1955_L95	m.93521	not_sex-linked	not_sex-linked	Muyle et al. 2018
1960_L92	m.141272	not_sex-linked	not_sex-linked	Muyle et al. 2018
1962_L95	m.133788	not_sex-linked	not_sex-linked	Muyle et al. 2018
1965_L92	comp61354_CAP3_contig_1	sex-linked	not_sex-linked	Muyle et al. 2018
1989_L96	m.47561	not_sex-linked	not_sex-linked	Muyle et al. 2018
1996_L145	m.93442	not_sex-linked	not_sex-linked	Muyle et al. 2018
2034_L98	m.142977	not_sex-linked	not_sex-linked	Muyle et al. 2018
2040_L95	m.127902	not_sex-linked	not_sex-linked	Muyle et al. 2018
2044_L92	m.56793	not_sex-linked	not_sex-linked	Muyle et al. 2018
2053_L92	m.42254	not_sex-linked	not_sex-linked	Muyle et al. 2018
2071_L110	comp67196_CAP3_contig_1	not_sex-linked	not_sex-linked	Muyle et al. 2018
2082_L152	m.120767	not_sex-linked	not_sex-linked	Muyle et al. 2018
2098_L125	JQ289124.1	not_sex-linked	sex-linked	Blavet et al. 2015
2104_L107	comp66449_CAP3_contig_4	not_sex-linked	not_sex-linked	Muyle et al. 2018
2137_L93	m.53108	not_sex-linked	not_sex-linked	Muyle et al. 2018
2141_L92	m.141526	not_sex-linked	not_sex-linked	Muyle et al. 2018
2171_L92	m.60868	not_sex-linked	not_sex-linked	Muyle et al. 2018
2225_L140	comp63912_CAP3_contig_1	not_sex-linked	not_sex-linked	Muyle et al. 2018
2233_L104	comp64579_CAP3_contig_1	not_sex-linked	not_sex-linked	Muyle et al. 2018
2246_L95	m.41393	not_sex-linked	not_sex-linked	Muyle et al. 2018
2253_L198	m.93442	not_sex-linked	not_sex-linked	Muyle et al. 2018
2259_L102	m.16894	not_sex-linked	not_sex-linked	Muyle et al. 2018
2260_L100	m.129979	not_sex-linked	not_sex-linked	Muyle et al. 2018
2283_L92	comp424977_CAP3_contig_1	not_sex-linked	not_sex-linked	Muyle et al. 2018
2299_L92	m.143317	not_sex-linked	not_sex-linked	Muyle et al. 2018
2302_L92	comp31637_CAP3_contig_1	not_sex-linked	not_sex-linked	Muyle et al. 2018
2330_L101	m.43318	not_sex-linked	not_sex-linked	Muyle et al. 2018
2347_L92	m.137090	sex-linked	not_sex-linked	Muyle et al. 2018
2348_L95	m.78056	not_sex-linked	not_sex-linked	Muyle et al. 2018
2373_L102	m.116322	not_sex-linked	not_sex-linked	Muyle et al. 2018
2375_L92	m.21507	not_sex-linked	sex-linked	Muyle et al. 2018
2378_L92	comp29512_CAP3_contig_1	not_sex-linked	not_sex-linked	Muyle et al. 2018
2396_L95	m.80662	not_sex-linked	not_sex-linked	Muyle et al. 2018
2416_L117	m.53687	not_sex-linked	not_sex-linked	Muyle et al. 2018
2426_L107	m.51063	not_sex-linked	not_sex-linked	Muyle et al. 2018
2430_L92	JQ289124.1	not_sex-linked	sex-linked	Blavet et al. 2015
2431_L95	comp29242_CAP3_contig_1	not_sex-linked	not_sex-linked	Muyle et al. 2018
2458_L92	comp50990_CAP3_contig_1	not_sex-linked	not_sex-linked	Muyle et al. 2018
2461_L92	m.29867	not_sex-linked	not_sex-linked	Muyle et al. 2018
2480_L92	m.91652	not_sex-linked	not_sex-linked	Muyle et al. 2018
2502_L92	m.44605	not_sex-linked	not_sex-linked	Muyle et al. 2018
2531_L92	m.26621	not_sex-linked	not_sex-linked	Muyle et al. 2018
2546_L92	m.108001	not_sex-linked	not_sex-linked	Muyle et al. 2018
2554_L95	m.136942	not_sex-linked	not_sex-linked	Muyle et al. 2018
2559_L106	m.18335	not_sex-linked	not_sex-linked	Muyle et al. 2018
2575_L112	m.52631	not_sex-linked	not_sex-linked	Muyle et al. 2018
2583_L92	m.24296	not_sex-linked	not_sex-linked	Muyle et al. 2018
2604_L92	m.112491	not_sex-linked	not_sex-linked	Muyle et al. 2018
2613_L104	comp58522_CAP3_contig_1	not_sex-linked	not_sex-linked	Muyle et al. 2018
2615_L95	m.82699	not_sex-linked	not_sex-linked	Muyle et al. 2018
2625_L98	m.34614	not_sex-linked	not_sex-linked	Muyle et al. 2018
2629_L92	m.35019	not_sex-linked	not_sex-linked	Muyle et al. 2018
2644_L92	m.106363	not_sex-linked	not_sex-linked	Muyle et al. 2018
2672_L100	comp63813_CAP3_contig_1	not_sex-linked	not_sex-linked	Muyle et al. 2018
2678_L92	comp66923_CAP3_contig_1	not_sex-linked	sex-linked	Muyle et al. 2018
2681_L95	JQ289120.1	not_sex-linked	sex-linked	Blavet et al. 2015
2705_L92	m.101108	not_sex-linked	not_sex-linked	Muyle et al. 2018
2706_L92	m.140595	not_sex-linked	not_sex-linked	Muyle et al. 2018
2719_L155	m.40491	not_sex-linked	not_sex-linked	Muyle et al. 2018
2722_L95	comp63817_CAP3_contig_1	not_sex-linked	not_sex-linked	Muyle et al. 2018
2728_L92	m.53982	not_sex-linked	not_sex-linked	Muyle et al. 2018
2729_L92	m.131209	not_sex-linked	not_sex-linked	Muyle et al. 2018
2735_L95	m.30344	not_sex-linked	not_sex-linked	Muyle et al. 2018
2739_L92	m.143414	not_sex-linked	not_sex-linked	Muyle et al. 2018
2788_L92	m.59538	not_sex-linked	not_sex-linked	Muyle et al. 2018
2797_L95	m.50949	not_sex-linked	not_sex-linked	Muyle et al. 2018
2885_L92	comp63419_CAP3_contig_1	not_sex-linked	not_sex-linked	Muyle et al. 2018
2890_L110	comp30972_CAP3_contig_1	not_sex-linked	not_sex-linked	Muyle et al. 2018
2891_L92	m.37923	not_sex-linked	not_sex-linked	Muyle et al. 2018
2903_L95	comp65260_CAP3_contig_1	not_sex-linked	not_sex-linked	Muyle et al. 2018
2908_L92	comp67649_CAP3_contig_2	not_sex-linked	not_sex-linked	Muyle et al. 2018
2921_L92	m.20657	not_sex-linked	not_sex-linked	Muyle et al. 2018
2981_L92	comp47824_CAP3_contig_1	not_sex-linked	not_sex-linked	Muyle et al. 2018
2982_L92	comp44193_CAP3_contig_1	not_sex-linked	not_sex-linked	Muyle et al. 2018
2988_L92	comp67483_CAP3_contig_4	not_sex-linked	not_sex-linked	Muyle et al. 2018
3019_L95	comp31192_CAP3_contig_1	not_sex-linked	not_sex-linked	Muyle et al. 2018
3037_L92	m.12785	not_sex-linked	not_sex-linked	Muyle et al. 2018
3040_L95	comp45100_CAP3_contig_1	not_sex-linked	not_sex-linked	Muyle et al. 2018
3053_L92	m.8879	not_sex-linked	not_sex-linked	Muyle et al. 2018
3058_L115	m.97168	not_sex-linked	not_sex-linked	Muyle et al. 2018
3070_L92	comp56843_CAP3_contig_3	not_sex-linked	not_sex-linked	Muyle et al. 2018
3071_L103	comp64492_CAP3_contig_1	not_sex-linked	not_sex-linked	Muyle et al. 2018
3076_L95	m.84822	not_sex-linked	not_sex-linked	Muyle et al. 2018
3084_L107	m.34901	not_sex-linked	not_sex-linked	Muyle et al. 2018
3100_L92	m.72142	not_sex-linked	not_sex-linked	Muyle et al. 2018
3109_L92	m.123633	not_sex-linked	not_sex-linked	Muyle et al. 2018
3123_L92	m.23449	not_sex-linked	not_sex-linked	Muyle et al. 2018
3142_L129	comp67262_CAP3_contig_1	not_sex-linked	not_sex-linked	Muyle et al. 2018
3146_L92	m.66173	not_sex-linked	not_sex-linked	Muyle et al. 2018
3149_L92	comp44042_CAP3_contig_1	not_sex-linked	not_sex-linked	Muyle et al. 2018
3151_L92	comp31459_CAP3_contig_1	not_sex-linked	not_sex-linked	Muyle et al. 2018
3178_L92	m.21908	not_sex-linked	not_sex-linked	Muyle et al. 2018
3182_L98	m.134152	not_sex-linked	not_sex-linked	Muyle et al. 2018
3184_L107	m.40820	not_sex-linked	not_sex-linked	Muyle et al. 2018
3187_L92	m.101380	not_sex-linked	not_sex-linked	Muyle et al. 2018
3220_L92	m.109951	not_sex-linked	not_sex-linked	Muyle et al. 2018
3250_L92	m.31818	not_sex-linked	not_sex-linked	Muyle et al. 2018
3256_L92	JQ289124.1	not_sex-linked	sex-linked	Blavet et al. 2015
3314_L147	m.141567	not_sex-linked	not_sex-linked	Muyle et al. 2018
3320_L92	m.63426	not_sex-linked	not_sex-linked	Muyle et al. 2018
3329_L141	comp66387_CAP3_contig_1	not_sex-linked	not_sex-linked	Muyle et al. 2018
3335_L95	comp63673_CAP3_contig_1	not_sex-linked	not_sex-linked	Muyle et al. 2018
3338_L92	m.44075	not_sex-linked	not_sex-linked	Muyle et al. 2018
3342_L98	m.33098	not_sex-linked	not_sex-linked	Muyle et al. 2018
3349_L92	m.144193	not_sex-linked	not_sex-linked	Muyle et al. 2018
3350_L92	m.76490	not_sex-linked	not_sex-linked	Muyle et al. 2018
3358_L92	comp53659_CAP3_contig_2	not_sex-linked	not_sex-linked	Muyle et al. 2018
3379_L92	m.46927	not_sex-linked	not_sex-linked	Muyle et al. 2018
3428_L107	m.122256	not_sex-linked	not_sex-linked	Muyle et al. 2018
3432_L92	comp46777_CAP3_contig_1	not_sex-linked	not_sex-linked	Muyle et al. 2018
3459_L92	m.18698	not_sex-linked	not_sex-linked	Muyle et al. 2018
3460_L92	m.73876	not_sex-linked	not_sex-linked	Muyle et al. 2018
3477_L98	m.104707	not_sex-linked	not_sex-linked	Muyle et al. 2018
3485_L93	comp67703_CAP3_contig_3	not_sex-linked	not_sex-linked	Muyle et al. 2018
3490_L92	m.28570	not_sex-linked	not_sex-linked	Muyle et al. 2018
3498_L105	m.19463	not_sex-linked	not_sex-linked	Muyle et al. 2018
3506_L95	m.83704	not_sex-linked	not_sex-linked	Muyle et al. 2018
3519_L93	m.52698	not_sex-linked	not_sex-linked	Muyle et al. 2018
3534_L92	JQ289125.1	not_sex-linked	sex-linked	Blavet et al. 2015
3559_L92	m.39336	not_sex-linked	not_sex-linked	Muyle et al. 2018
3570_L95	comp56929_CAP3_contig_1	not_sex-linked	sex-linked	Muyle et al. 2018
3582_L92	m.139469	not_sex-linked	not_sex-linked	Muyle et al. 2018
3597_L92	m.90346	not_sex-linked	not_sex-linked	Muyle et al. 2018
3598_L92	m.139089	not_sex-linked	not_sex-linked	Muyle et al. 2018
3602_L133	JQ289124.1	not_sex-linked	sex-linked	Blavet et al. 2015
3603_L102	comp53647_CAP3_contig_1	not_sex-linked	not_sex-linked	Muyle et al. 2018
3610_L92	comp59618_CAP3_contig_1	not_sex-linked	not_sex-linked	Muyle et al. 2018
3616_L92	comp66779_CAP3_contig_1	not_sex-linked	sex-linked	Muyle et al. 2018
3619_L92	m.25105	not_sex-linked	not_sex-linked	Muyle et al. 2018
3638_L92	comp57169_CAP3_contig_1	not_sex-linked	not_sex-linked	Muyle et al. 2018
3643_L92	m.122245	not_sex-linked	not_sex-linked	Muyle et al. 2018
3650_L92	m.21403	not_sex-linked	not_sex-linked	Muyle et al. 2018
3682_L95	m.30151	not_sex-linked	not_sex-linked	Muyle et al. 2018
3684_L92	m.112129	not_sex-linked	not_sex-linked	Muyle et al. 2018
3693_L92	m.23661	not_sex-linked	not_sex-linked	Muyle et al. 2018
3701_L92	comp51573_CAP3_contig_1	not_sex-linked	not_sex-linked	Muyle et al. 2018
3714_L95	comp31717_CAP3_contig_1	not_sex-linked	not_sex-linked	Muyle et al. 2018
3715_L92	m.116248	not_sex-linked	not_sex-linked	Muyle et al. 2018
3745_L92	m.96842	not_sex-linked	not_sex-linked	Muyle et al. 2018
3749_L96	m.107585	not_sex-linked	not_sex-linked	Muyle et al. 2018
3769_L93	m.12183	not_sex-linked	not_sex-linked	Muyle et al. 2018
3772_L92	m.40738	not_sex-linked	not_sex-linked	Muyle et al. 2018
3794_L136	m.88046	not_sex-linked	not_sex-linked	Muyle et al. 2018
3804_L122	m.100921	not_sex-linked	not_sex-linked	Muyle et al. 2018
3834_L92	comp61670_CAP3_contig_1	not_sex-linked	not_sex-linked	Muyle et al. 2018
3837_L92	JQ289124.1	not_sex-linked	sex-linked	Blavet et al. 2015
3875_L92	comp59512_CAP3_contig_1	not_sex-linked	not_sex-linked	Muyle et al. 2018
3876_L92	comp61841_CAP3_contig_1	not_sex-linked	not_sex-linked	Muyle et al. 2018
3883_L92	comp66834_CAP3_contig_1	not_sex-linked	not_sex-linked	Muyle et al. 2018
3913_L141	m.133698	not_sex-linked	not_sex-linked	Muyle et al. 2018
3927_L92	comp66691_CAP3_contig_2	not_sex-linked	not_sex-linked	Muyle et al. 2018
3950_L92	m.135496	not_sex-linked	sex-linked	Muyle et al. 2018
3969_L92	comp45607_CAP3_contig_1	not_sex-linked	not_sex-linked	Muyle et al. 2018
3979_L103	m.74587	not_sex-linked	not_sex-linked	Muyle et al. 2018
3986_L92	comp67389_CAP3_contig_2	not_sex-linked	not_sex-linked	Muyle et al. 2018
4037_L140	comp64197_CAP3_contig_2	not_sex-linked	not_sex-linked	Muyle et al. 2018
4051_L98	m.141586	not_sex-linked	not_sex-linked	Muyle et al. 2018
4088_L92	m.20604	not_sex-linked	not_sex-linked	Muyle et al. 2018
4093_L92	m.26057	not_sex-linked	not_sex-linked	Muyle et al. 2018
4100_L92	m.142805	not_sex-linked	not_sex-linked	Muyle et al. 2018
4102_L144	m.38188	not_sex-linked	not_sex-linked	Muyle et al. 2018
4107_L92	m.31319	not_sex-linked	not_sex-linked	Muyle et al. 2018
4111_L92	comp109358_CAP3_contig_1	not_sex-linked	not_sex-linked	Muyle et al. 2018
4129_L92	comp57832_CAP3_contig_1	not_sex-linked	not_sex-linked	Muyle et al. 2018
4142_L95	m.84865	not_sex-linked	not_sex-linked	Muyle et al. 2018
4161_L92	comp65253_CAP3_contig_1	not_sex-linked	not_sex-linked	Muyle et al. 2018
4163_L92	comp45567_CAP3_contig_1	not_sex-linked	not_sex-linked	Muyle et al. 2018
4185_L92	m.92606	not_sex-linked	not_sex-linked	Muyle et al. 2018
4197_L92	comp63502_CAP3_contig_1	not_sex-linked	not_sex-linked	Muyle et al. 2018
4215_L95	m.29867	sex-linked	not_sex-linked	Muyle et al. 2018
4256_L92	m.51687	not_sex-linked	not_sex-linked	Muyle et al. 2018
4298_L92	m.2704	not_sex-linked	not_sex-linked	Muyle et al. 2018
4323_L92	m.66173	not_sex-linked	not_sex-linked	Muyle et al. 2018
4364_L95	m.49908	not_sex-linked	not_sex-linked	Muyle et al. 2018
4408_L124	m.139502	not_sex-linked	not_sex-linked	Muyle et al. 2018
4452_L92	m.97211	not_sex-linked	not_sex-linked	Muyle et al. 2018
4473_L122	m.138268	not_sex-linked	not_sex-linked	Muyle et al. 2018
4476_L92	comp59420_CAP3_contig_1	not_sex-linked	not_sex-linked	Muyle et al. 2018
4484_L92	comp67385_CAP3_contig_1	not_sex-linked	not_sex-linked	Muyle et al. 2018
4492_L95	comp30836_CAP3_contig_1	not_sex-linked	not_sex-linked	Muyle et al. 2018
4496_L92	comp62593_CAP3_contig_1	not_sex-linked	sex-linked	Muyle et al. 2018
4497_L99	m.142361	not_sex-linked	not_sex-linked	Muyle et al. 2018
4499_L92	m.39993	not_sex-linked	not_sex-linked	Muyle et al. 2018
4505_L92	m.54666	not_sex-linked	not_sex-linked	Muyle et al. 2018
4523_L92	m.54703	sex-linked	not_sex-linked	Muyle et al. 2018
4525_L92	m.6202	not_sex-linked	not_sex-linked	Muyle et al. 2018
4543_L92	m.1823	not_sex-linked	sex-linked	Muyle et al. 2018
4558_L98	m.132256	not_sex-linked	not_sex-linked	Muyle et al. 2018
4566_L92	comp66118_CAP3_contig_1	not_sex-linked	not_sex-linked	Muyle et al. 2018
4573_L92	m.87796	not_sex-linked	not_sex-linked	Muyle et al. 2018
4610_L95	comp67726_CAP3_contig_9	not_sex-linked	not_sex-linked	Muyle et al. 2018
4678_L92	m.28183	not_sex-linked	not_sex-linked	Muyle et al. 2018
4687_L122	comp26686_CAP3_contig_1	not_sex-linked	not_sex-linked	Muyle et al. 2018
4698_L92	m.126413	not_sex-linked	not_sex-linked	Muyle et al. 2018
4707_L92	m.6913	not_sex-linked	not_sex-linked	Muyle et al. 2018
4708_L119	comp63327_CAP3_contig_1	not_sex-linked	not_sex-linked	Muyle et al. 2018
4710_L101	m.109600	not_sex-linked	not_sex-linked	Muyle et al. 2018
4717_L92	m.115966	not_sex-linked	not_sex-linked	Muyle et al. 2018
4760_L106	m.121816	not_sex-linked	not_sex-linked	Muyle et al. 2018
4784_L95	comp52044_CAP3_contig_1	not_sex-linked	not_sex-linked	Muyle et al. 2018
4785_L139	comp65486_CAP3_contig_1	not_sex-linked	not_sex-linked	Muyle et al. 2018
4801_L92	comp47943_CAP3_contig_1	not_sex-linked	not_sex-linked	Muyle et al. 2018
4815_L95	comp63737_CAP3_contig_2	not_sex-linked	not_sex-linked	Muyle et al. 2018
4846_L104	m.12574	not_sex-linked	not_sex-linked	Muyle et al. 2018
4848_L98	m.101819	not_sex-linked	not_sex-linked	Muyle et al. 2018
4870_L92	m.80797	not_sex-linked	not_sex-linked	Muyle et al. 2018
4880_L92	comp66140_CAP3_contig_1	not_sex-linked	not_sex-linked	Muyle et al. 2018
4884_L92	m.18965	not_sex-linked	not_sex-linked	Muyle et al. 2018
4903_L92	m.133419	not_sex-linked	not_sex-linked	Muyle et al. 2018
4921_L92	m.69329	not_sex-linked	not_sex-linked	Muyle et al. 2018
4922_L99	comp31192_CAP3_contig_1	not_sex-linked	not_sex-linked	Muyle et al. 2018
4933_L92	comp67332_CAP3_contig_1	not_sex-linked	not_sex-linked	Muyle et al. 2018
4967_L92	m.130600	not_sex-linked	not_sex-linked	Muyle et al. 2018
5003_L92	comp59563_CAP3_contig_1	not_sex-linked	not_sex-linked	Muyle et al. 2018
5024_L92	comp67001_CAP3_contig_1	not_sex-linked	not_sex-linked	Muyle et al. 2018
5029_L110	comp7924_CAP3_contig_1	not_sex-linked	not_sex-linked	Muyle et al. 2018
5037_L92	m.76680	not_sex-linked	not_sex-linked	Muyle et al. 2018
5048_L93	m.142107	not_sex-linked	not_sex-linked	Muyle et al. 2018
5073_L117	comp64913_CAP3_contig_3	not_sex-linked	not_sex-linked	Muyle et al. 2018
5077_L92	comp56326_CAP3_contig_1	not_sex-linked	not_sex-linked	Muyle et al. 2018
5087_L92	m.107628	not_sex-linked	not_sex-linked	Muyle et al. 2018
5092_L92	comp45264_CAP3_contig_1	not_sex-linked	not_sex-linked	Muyle et al. 2018
5099_L92	m.125427	not_sex-linked	not_sex-linked	Muyle et al. 2018
5114_L95	m.10551	not_sex-linked	not_sex-linked	Muyle et al. 2018
5140_L95	comp37495_CAP3_contig_1	not_sex-linked	not_sex-linked	Muyle et al. 2018
5143_L92	m.67325	not_sex-linked	not_sex-linked	Muyle et al. 2018
5160_L92	m.70095	not_sex-linked	not_sex-linked	Muyle et al. 2018
5166_L92	m.56268	not_sex-linked	not_sex-linked	Muyle et al. 2018
5192_L92	m.977	not_sex-linked	not_sex-linked	Muyle et al. 2018
5231_L101	m.14904	not_sex-linked	not_sex-linked	Muyle et al. 2018
5233_L105	m.51607	not_sex-linked	not_sex-linked	Muyle et al. 2018
5234_L92	m.76017	not_sex-linked	not_sex-linked	Muyle et al. 2018
5235_L92	m.46737	not_sex-linked	not_sex-linked	Muyle et al. 2018
5239_L107	m.26041	not_sex-linked	not_sex-linked	Muyle et al. 2018
5250_L92	m.119754	not_sex-linked	not_sex-linked	Muyle et al. 2018
5262_L92	comp64556_CAP3_contig_1	not_sex-linked	not_sex-linked	Muyle et al. 2018
5264_L95	comp63553_CAP3_contig_1	not_sex-linked	not_sex-linked	Muyle et al. 2018
5268_L92	comp56314_CAP3_contig_1	not_sex-linked	not_sex-linked	Muyle et al. 2018
5282_L92	m.28505	not_sex-linked	not_sex-linked	Muyle et al. 2018
5286_L92	m.69437	not_sex-linked	not_sex-linked	Muyle et al. 2018
5289_L92	m.43756	not_sex-linked	not_sex-linked	Muyle et al. 2018
5305_L92	comp66710_CAP3_contig_2	not_sex-linked	not_sex-linked	Muyle et al. 2018
5317_L92	m.13779	not_sex-linked	not_sex-linked	Muyle et al. 2018
5327_L96	KC978932.1	not_sex-linked	sex-linked	Blavet et al. 2015
5328_L95	m.143885	not_sex-linked	not_sex-linked	Muyle et al. 2018
5349_L119	m.75963	not_sex-linked	not_sex-linked	Muyle et al. 2018
5360_L94	m.114425	not_sex-linked	not_sex-linked	Muyle et al. 2018
5422_L130	comp58593_CAP3_contig_1	not_sex-linked	not_sex-linked	Muyle et al. 2018
5437_L92	comp66955_CAP3_contig_1	not_sex-linked	not_sex-linked	Muyle et al. 2018
5443_L142	m.92260	not_sex-linked	not_sex-linked	Muyle et al. 2018
5464_L131	m.49843	not_sex-linked	not_sex-linked	Muyle et al. 2018
5491_L92	m.86205	not_sex-linked	not_sex-linked	Muyle et al. 2018
5503_L92	m.76881	not_sex-linked	not_sex-linked	Muyle et al. 2018
5525_L106	m.27913	not_sex-linked	not_sex-linked	Muyle et al. 2018
5536_L98	m.133116	not_sex-linked	not_sex-linked	Muyle et al. 2018
5541_L94	KC978928.1	not_sex-linked	sex-linked	Blavet et al. 2015
5595_L99	m.101340	not_sex-linked	not_sex-linked	Muyle et al. 2018
5602_L92	m.140032	not_sex-linked	not_sex-linked	Muyle et al. 2018
5626_L92	m.137358	not_sex-linked	not_sex-linked	Muyle et al. 2018
5631_L92	m.94664	not_sex-linked	not_sex-linked	Muyle et al. 2018
5679_L95	comp63778_CAP3_contig_1	not_sex-linked	not_sex-linked	Muyle et al. 2018
5687_L92	m.141013	not_sex-linked	not_sex-linked	Muyle et al. 2018
5692_L92	m.43292	not_sex-linked	not_sex-linked	Muyle et al. 2018
5713_L95	comp60901_CAP3_contig_1	not_sex-linked	not_sex-linked	Muyle et al. 2018
5741_L92	m.141889	not_sex-linked	sex-linked	Muyle et al. 2018
5747_L92	m.65983	not_sex-linked	not_sex-linked	Muyle et al. 2018
5778_L95	comp45503_CAP3_contig_1	not_sex-linked	not_sex-linked	Muyle et al. 2018
5791_L143	comp67561_CAP3_contig_2	not_sex-linked	not_sex-linked	Muyle et al. 2018
5813_L92	comp65293_CAP3_contig_1	not_sex-linked	not_sex-linked	Muyle et al. 2018
5858_L92	m.142041	not_sex-linked	not_sex-linked	Muyle et al. 2018
5876_L95	comp59459_CAP3_contig_2	not_sex-linked	not_sex-linked	Muyle et al. 2018
5885_L92	m.101118	not_sex-linked	not_sex-linked	Muyle et al. 2018
5930_L93	m.81265	not_sex-linked	not_sex-linked	Muyle et al. 2018
5937_L92	comp63867_CAP3_contig_1	not_sex-linked	not_sex-linked	Muyle et al. 2018
5958_L95	m.133652	not_sex-linked	not_sex-linked	Muyle et al. 2018
5979_L92	m.44275	not_sex-linked	not_sex-linked	Muyle et al. 2018
6003_L92	comp65625_CAP3_contig_1	not_sex-linked	not_sex-linked	Muyle et al. 2018
6006_L92	m.133917	not_sex-linked	not_sex-linked	Muyle et al. 2018
6011_L95	m.29419	not_sex-linked	not_sex-linked	Muyle et al. 2018
6020_L92	m.115764	not_sex-linked	not_sex-linked	Muyle et al. 2018
6028_L101	m.50507	not_sex-linked	not_sex-linked	Muyle et al. 2018
6069_L92	m.133659	not_sex-linked	not_sex-linked	Muyle et al. 2018
6083_L92	comp58507_CAP3_contig_2	not_sex-linked	not_sex-linked	Muyle et al. 2018
6096_L92	m.34249	not_sex-linked	not_sex-linked	Muyle et al. 2018
6107_L95	m.105875	not_sex-linked	not_sex-linked	Muyle et al. 2018
6138_L92	m.94783	not_sex-linked	not_sex-linked	Muyle et al. 2018
6167_L131	m.137222	not_sex-linked	not_sex-linked	Muyle et al. 2018
6200_L95	m.133201	not_sex-linked	not_sex-linked	Muyle et al. 2018
6203_L92	comp1642942_CAP3_contig_1	not_sex-linked	not_sex-linked	Muyle et al. 2018
6208_L92	m.29863	not_sex-linked	not_sex-linked	Muyle et al. 2018
6221_L92	comp62831_CAP3_contig_1	not_sex-linked	not_sex-linked	Muyle et al. 2018
6244_L92	m.4972	not_sex-linked	not_sex-linked	Muyle et al. 2018
6247_L126	m.42187	not_sex-linked	not_sex-linked	Muyle et al. 2018
6248_L100	m.87679	not_sex-linked	not_sex-linked	Muyle et al. 2018
6255_L100	comp175542_CAP3_contig_1	not_sex-linked	not_sex-linked	Muyle et al. 2018
6270_L95	m.100187	not_sex-linked	not_sex-linked	Muyle et al. 2018
6297_L98	comp61931_CAP3_contig_1	not_sex-linked	not_sex-linked	Muyle et al. 2018
6351_L92	comp65656_CAP3_contig_5	not_sex-linked	not_sex-linked	Muyle et al. 2018
6377_L92	m.4098	not_sex-linked	not_sex-linked	Muyle et al. 2018
6444_L128	KC978925.1	not_sex-linked	sex-linked	Blavet et al. 2015
6459_L92	comp43826_CAP3_contig_1	not_sex-linked	not_sex-linked	Muyle et al. 2018
6471_L92	comp64521_CAP3_contig_1	not_sex-linked	not_sex-linked	Muyle et al. 2018
6477_L92	m.98561	not_sex-linked	not_sex-linked	Muyle et al. 2018
6500_L92	m.3541	not_sex-linked	not_sex-linked	Muyle et al. 2018
6510_L92	m.134367	sex-linked	sex-linked	Muyle et al. 2018
6511_L92	m.24296	not_sex-linked	not_sex-linked	Muyle et al. 2018
6527_L92	m.18664	not_sex-linked	not_sex-linked	Muyle et al. 2018
6532_L92	m.6440	not_sex-linked	not_sex-linked	Muyle et al. 2018
6534_L92	m.103780	not_sex-linked	not_sex-linked	Muyle et al. 2018
6538_L95	m.6980	not_sex-linked	not_sex-linked	Muyle et al. 2018
6542_L92	m.137719	not_sex-linked	not_sex-linked	Muyle et al. 2018
6546_L92	m.127679	not_sex-linked	not_sex-linked	Muyle et al. 2018
6549_L95	m.91769	not_sex-linked	not_sex-linked	Muyle et al. 2018
6573_L95	m.22491	not_sex-linked	not_sex-linked	Muyle et al. 2018
6576_L92	m.141786	not_sex-linked	not_sex-linked	Muyle et al. 2018
6594_L123	KC978927.1	not_sex-linked	sex-linked	Blavet et al. 2015
6612_L92	m.25137	not_sex-linked	not_sex-linked	Muyle et al. 2018
6618_L95	m.99446	not_sex-linked	not_sex-linked	Muyle et al. 2018
6639_L92	comp62891_CAP3_contig_1	not_sex-linked	not_sex-linked	Muyle et al. 2018
6640_L92	m.122321	not_sex-linked	not_sex-linked	Muyle et al. 2018
6644_L92	m.23411	not_sex-linked	not_sex-linked	Muyle et al. 2018
6648_L92	m.76633	not_sex-linked	not_sex-linked	Muyle et al. 2018
6650_L92	m.30376	not_sex-linked	not_sex-linked	Muyle et al. 2018
6657_L110	KC978932.1	not_sex-linked	sex-linked	Blavet et al. 2015
6658_L92	m.24213	not_sex-linked	not_sex-linked	Muyle et al. 2018
6660_L122	m.40013	not_sex-linked	not_sex-linked	Muyle et al. 2018
6678_L92	m.36307	not_sex-linked	not_sex-linked	Muyle et al. 2018
6687_L95	comp65724_CAP3_contig_2	not_sex-linked	not_sex-linked	Muyle et al. 2018
6699_L115	m.14606	not_sex-linked	not_sex-linked	Muyle et al. 2018
6702_L92	m.120741	not_sex-linked	not_sex-linked	Muyle et al. 2018
6723_L93	m.133146	not_sex-linked	not_sex-linked	Muyle et al. 2018
6736_L96	m.89788	not_sex-linked	not_sex-linked	Muyle et al. 2018
6751_L92	comp61996_CAP3_contig_1	not_sex-linked	not_sex-linked	Muyle et al. 2018
6774_L92	m.511	not_sex-linked	not_sex-linked	Muyle et al. 2018
6776_L92	m.1498	not_sex-linked	not_sex-linked	Muyle et al. 2018
6780_L92	m.21500	not_sex-linked	not_sex-linked	Muyle et al. 2018
6799_L92	m.24237	not_sex-linked	not_sex-linked	Muyle et al. 2018
6810_L92	m.26604	not_sex-linked	not_sex-linked	Muyle et al. 2018
6814_L92	m.3539	not_sex-linked	not_sex-linked	Muyle et al. 2018
6830_L92	comp66596_CAP3_contig_2	not_sex-linked	not_sex-linked	Muyle et al. 2018
6833_L122	m.121423	not_sex-linked	not_sex-linked	Muyle et al. 2018
6843_L95	comp67524_CAP3_contig_1	not_sex-linked	not_sex-linked	Muyle et al. 2018
6847_L95	comp67549_CAP3_contig_3	not_sex-linked	not_sex-linked	Muyle et al. 2018
6857_L92	m.96350	not_sex-linked	not_sex-linked	Muyle et al. 2018
6867_L107	m.73205	not_sex-linked	not_sex-linked	Muyle et al. 2018
6875_L92	m.136087	not_sex-linked	not_sex-linked	Muyle et al. 2018
6911_L92	m.104232	not_sex-linked	not_sex-linked	Muyle et al. 2018
6912_L92	m.101595	sex-linked	not_sex-linked	Muyle et al. 2018
6924_L92	comp43530_CAP3_contig_1	not_sex-linked	not_sex-linked	Muyle et al. 2018
6927_L101	comp62142_CAP3_contig_2	not_sex-linked	not_sex-linked	Muyle et al. 2018
6941_L92	m.100360	not_sex-linked	not_sex-linked	Muyle et al. 2018
6954_L92	m.82699	not_sex-linked	not_sex-linked	Muyle et al. 2018
6978_L107	comp57874_CAP3_contig_1	not_sex-linked	not_sex-linked	Muyle et al. 2018
6990_L92	m.57851	not_sex-linked	not_sex-linked	Muyle et al. 2018
7006_L92	m.59405	not_sex-linked	not_sex-linked	Muyle et al. 2018
7027_L124	m.135749	not_sex-linked	not_sex-linked	Muyle et al. 2018
7049_L131	comp56153_CAP3_contig_1	not_sex-linked	not_sex-linked	Muyle et al. 2018
7058_L92	m.80793	not_sex-linked	not_sex-linked	Muyle et al. 2018
7110_L92	comp67030_CAP3_contig_1	not_sex-linked	not_sex-linked	Muyle et al. 2018
7113_L92	m.23656	not_sex-linked	not_sex-linked	Muyle et al. 2018
7120_L92	comp67262_CAP3_contig_1	not_sex-linked	not_sex-linked	Muyle et al. 2018
7164_L92	comp55843_CAP3_contig_1	not_sex-linked	not_sex-linked	Muyle et al. 2018
7169_L92	m.1545	not_sex-linked	not_sex-linked	Muyle et al. 2018
7172_L95	m.55974	not_sex-linked	not_sex-linked	Muyle et al. 2018
7176_L95	m.72532	not_sex-linked	not_sex-linked	Muyle et al. 2018
7177_L92	m.131123	not_sex-linked	not_sex-linked	Muyle et al. 2018
7200_L98	comp62261_CAP3_contig_3	not_sex-linked	not_sex-linked	Muyle et al. 2018
7212_L92	m.21462	not_sex-linked	not_sex-linked	Muyle et al. 2018
7224_L92	m.92293	not_sex-linked	not_sex-linked	Muyle et al. 2018
7227_L92	m.128083	not_sex-linked	not_sex-linked	Muyle et al. 2018
7232_L92	m.47200	not_sex-linked	not_sex-linked	Muyle et al. 2018
7251_L92	comp66308_CAP3_contig_1	not_sex-linked	not_sex-linked	Muyle et al. 2018
7260_L95	m.23844	not_sex-linked	not_sex-linked	Muyle et al. 2018
7272_L92	m.33663	not_sex-linked	not_sex-linked	Muyle et al. 2018
7285_L92	comp61395_CAP3_contig_2	not_sex-linked	not_sex-linked	Muyle et al. 2018
7325_L92	m.21896	not_sex-linked	not_sex-linked	Muyle et al. 2018
7378_L92	m.18690	not_sex-linked	not_sex-linked	Muyle et al. 2018
7379_L145	m.92352	not_sex-linked	not_sex-linked	Muyle et al. 2018
7380_L92	m.143175	not_sex-linked	not_sex-linked	Muyle et al. 2018
7399_L133	KC978928.1	not_sex-linked	sex-linked	Blavet et al. 2015
7407_L92	JQ289124.1	not_sex-linked	sex-linked	Blavet et al. 2015
7409_L95	comp66112_CAP3_contig_1	not_sex-linked	not_sex-linked	Muyle et al. 2018
7421_L147	m.131490	not_sex-linked	not_sex-linked	Muyle et al. 2018
7447_L92	m.41895	not_sex-linked	not_sex-linked	Muyle et al. 2018
7491_L105	m.102174	sex-linked	not_sex-linked	Muyle et al. 2018
7499_L92	m.33060	not_sex-linked	not_sex-linked	Muyle et al. 2018
7511_L92	comp66870_CAP3_contig_2	not_sex-linked	not_sex-linked	Muyle et al. 2018
7514_L115	m.142693	not_sex-linked	sex-linked	Muyle et al. 2018
7530_L92	comp66574_CAP3_contig_1	not_sex-linked	not_sex-linked	Muyle et al. 2018
7539_L92	m.27347	not_sex-linked	not_sex-linked	Muyle et al. 2018
7553_L92	m.44337	not_sex-linked	not_sex-linked	Muyle et al. 2018
7556_L92	comp65066_CAP3_contig_1	not_sex-linked	not_sex-linked	Muyle et al. 2018
7561_L98	comp30163_CAP3_contig_1	not_sex-linked	sex-linked	Muyle et al. 2018
7615_L92	m.70104	not_sex-linked	not_sex-linked	Muyle et al. 2018
7621_L95	m.18860	not_sex-linked	not_sex-linked	Muyle et al. 2018
7663_L107	comp60733_CAP3_contig_3	not_sex-linked	not_sex-linked	Muyle et al. 2018
7667_L92	m.1267	not_sex-linked	not_sex-linked	Muyle et al. 2018
7712_L92	m.29041	not_sex-linked	not_sex-linked	Muyle et al. 2018
7736_L92	m.133539	not_sex-linked	not_sex-linked	Muyle et al. 2018
7738_L92	comp57840_CAP3_contig_1	not_sex-linked	not_sex-linked	Muyle et al. 2018
7766_L92	m.22530	not_sex-linked	not_sex-linked	Muyle et al. 2018
7767_L110	m.26278	not_sex-linked	not_sex-linked	Muyle et al. 2018
7774_L92	comp64538_CAP3_contig_1	not_sex-linked	not_sex-linked	Muyle et al. 2018
7793_L92	m.134869	not_sex-linked	not_sex-linked	Muyle et al. 2018
7799_L92	comp59618_CAP3_contig_1	not_sex-linked	not_sex-linked	Muyle et al. 2018
7829_L92	comp64938_CAP3_contig_1	not_sex-linked	not_sex-linked	Muyle et al. 2018
7861_L104	m.119277	not_sex-linked	not_sex-linked	Muyle et al. 2018
7925_L92	m.141754	not_sex-linked	not_sex-linked	Muyle et al. 2018
7945_L92	m.129658	not_sex-linked	not_sex-linked	Muyle et al. 2018
7959_L95	m.140349	not_sex-linked	not_sex-linked	Muyle et al. 2018
7966_L93	m.29242	not_sex-linked	not_sex-linked	Muyle et al. 2018
7976_L95	comp52755_CAP3_contig_1	not_sex-linked	not_sex-linked	Muyle et al. 2018
7998_L122	m.76492	not_sex-linked	not_sex-linked	Muyle et al. 2018
8004_L92	m.19375	not_sex-linked	not_sex-linked	Muyle et al. 2018
8007_L124	m.2335	not_sex-linked	not_sex-linked	Muyle et al. 2018
8023_L92	m.141410	not_sex-linked	not_sex-linked	Muyle et al. 2018
8034_L95	comp64186_CAP3_contig_2	not_sex-linked	not_sex-linked	Muyle et al. 2018
8038_L92	m.141376	not_sex-linked	not_sex-linked	Muyle et al. 2018
8045_L92	m.29679	not_sex-linked	not_sex-linked	Muyle et al. 2018
8051_L92	m.47097	not_sex-linked	not_sex-linked	Muyle et al. 2018
8057_L102	comp25911_CAP3_contig_1	not_sex-linked	not_sex-linked	Muyle et al. 2018
8063_L92	KC978922.1	not_sex-linked	sex-linked	Blavet et al. 2015
8077_L92	m.7262	not_sex-linked	not_sex-linked	Muyle et al. 2018
8086_L92	comp67593_CAP3_contig_3	not_sex-linked	not_sex-linked	Muyle et al. 2018
8103_L130	comp67742_CAP3_contig_2	not_sex-linked	not_sex-linked	Muyle et al. 2018
8108_L95	comp19436_CAP3_contig_1	not_sex-linked	not_sex-linked	Muyle et al. 2018
8118_L92	KC978931.1	not_sex-linked	sex-linked	Blavet et al. 2015
8142_L92	m.82806	not_sex-linked	not_sex-linked	Muyle et al. 2018
8149_L95	m.91827	not_sex-linked	not_sex-linked	Muyle et al. 2018
8158_L98	m.120609	not_sex-linked	not_sex-linked	Muyle et al. 2018
8194_L92	comp65426_CAP3_contig_3	not_sex-linked	not_sex-linked	Muyle et al. 2018
8203_L92	m.94364	not_sex-linked	not_sex-linked	Muyle et al. 2018
8208_L92	m.45400	not_sex-linked	not_sex-linked	Muyle et al. 2018
8224_L92	m.105590	not_sex-linked	not_sex-linked	Muyle et al. 2018
8227_L113	m.60868	not_sex-linked	not_sex-linked	Muyle et al. 2018
8239_L92	comp65382_CAP3_contig_1	not_sex-linked	not_sex-linked	Muyle et al. 2018
8241_L92	comp63537_CAP3_contig_1	not_sex-linked	not_sex-linked	Muyle et al. 2018
8245_L92	m.15998	not_sex-linked	not_sex-linked	Muyle et al. 2018
8250_L92	m.33131	not_sex-linked	not_sex-linked	Muyle et al. 2018
8260_L92	m.133715	not_sex-linked	not_sex-linked	Muyle et al. 2018
8276_L92	m.5049	not_sex-linked	not_sex-linked	Muyle et al. 2018
8277_L92	m.115222	not_sex-linked	not_sex-linked	Muyle et al. 2018
8286_L92	comp45871_CAP3_contig_1	not_sex-linked	not_sex-linked	Muyle et al. 2018
8302_L92	comp55723_CAP3_contig_1	not_sex-linked	not_sex-linked	Muyle et al. 2018
8308_L92	comp63734_CAP3_contig_1	not_sex-linked	not_sex-linked	Muyle et al. 2018
8327_L92	comp67732_CAP3_contig_6	not_sex-linked	sex-linked	Muyle et al. 2018
8330_L92	m.135811	not_sex-linked	not_sex-linked	Muyle et al. 2018
8331_L92	m.19041	not_sex-linked	not_sex-linked	Muyle et al. 2018
8353_L92	comp152275_CAP3_contig_1	not_sex-linked	not_sex-linked	Muyle et al. 2018
8369_L92	m.33745	not_sex-linked	not_sex-linked	Muyle et al. 2018
8376_L92	m.25456	sex-linked	not_sex-linked	Muyle et al. 2018
8382_L92	m.23366	not_sex-linked	not_sex-linked	Muyle et al. 2018
8384_L107	m.77981	not_sex-linked	not_sex-linked	Muyle et al. 2018
8390_L92	m.128083	not_sex-linked	not_sex-linked	Muyle et al. 2018
8392_L95	comp69471_CAP3_contig_1	not_sex-linked	not_sex-linked	Muyle et al. 2018
8436_L92	m.133046	not_sex-linked	not_sex-linked	Muyle et al. 2018
8468_L92	m.46778	not_sex-linked	not_sex-linked	Muyle et al. 2018
8477_L92	comp31162_CAP3_contig_1	not_sex-linked	not_sex-linked	Muyle et al. 2018
8488_L92	m.124134	not_sex-linked	not_sex-linked	Muyle et al. 2018
8493_L92	m.120784	not_sex-linked	not_sex-linked	Muyle et al. 2018
8499_L92	comp66803_CAP3_contig_1	not_sex-linked	not_sex-linked	Muyle et al. 2018
8508_L92	m.62693	not_sex-linked	not_sex-linked	Muyle et al. 2018
8566_L92	m.103938	not_sex-linked	not_sex-linked	Muyle et al. 2018
8569_L92	m.98725	not_sex-linked	not_sex-linked	Muyle et al. 2018
8583_L92	comp66449_CAP3_contig_8	not_sex-linked	not_sex-linked	Muyle et al. 2018
8624_L92	comp67580_CAP3_contig_1	not_sex-linked	not_sex-linked	Muyle et al. 2018
8647_L95	m.114876	not_sex-linked	not_sex-linked	Muyle et al. 2018
8655_L134	m.43358	not_sex-linked	not_sex-linked	Muyle et al. 2018
8656_L92	comp63224_CAP3_contig_1	not_sex-linked	not_sex-linked	Muyle et al. 2018
8661_L92	m.86557	not_sex-linked	not_sex-linked	Muyle et al. 2018
8674_L92	m.21129	not_sex-linked	not_sex-linked	Muyle et al. 2018
8675_L92	comp67636_CAP3_contig_1	not_sex-linked	not_sex-linked	Muyle et al. 2018
8687_L92	m.73562	not_sex-linked	not_sex-linked	Muyle et al. 2018
8695_L101	KC978927.1	not_sex-linked	sex-linked	Blavet et al. 2015
8709_L126	m.28183	not_sex-linked	not_sex-linked	Muyle et al. 2018
8756_L97	m.56915	not_sex-linked	not_sex-linked	Muyle et al. 2018
8766_L92	m.45278	not_sex-linked	not_sex-linked	Muyle et al. 2018
8770_L122	m.86408	not_sex-linked	not_sex-linked	Muyle et al. 2018
8799_L92	m.113587	not_sex-linked	not_sex-linked	Muyle et al. 2018
8807_L92	m.135177	not_sex-linked	not_sex-linked	Muyle et al. 2018
8810_L95	m.69119	not_sex-linked	not_sex-linked	Muyle et al. 2018
8833_L92	KC978929.1	not_sex-linked	sex-linked	Blavet et al. 2015
8834_L92	comp61318_CAP3_contig_1	not_sex-linked	not_sex-linked	Muyle et al. 2018
8844_L92	m.112753	not_sex-linked	not_sex-linked	Muyle et al. 2018
8847_L92	m.32018	not_sex-linked	not_sex-linked	Muyle et al. 2018
8856_L92	m.137936	not_sex-linked	not_sex-linked	Muyle et al. 2018
8880_L92	m.69446	not_sex-linked	not_sex-linked	Muyle et al. 2018
8948_L157	comp66042_CAP3_contig_1	not_sex-linked	not_sex-linked	Muyle et al. 2018
8978_L92	m.21191	not_sex-linked	not_sex-linked	Muyle et al. 2018
8982_L95	m.117728	not_sex-linked	not_sex-linked	Muyle et al. 2018
8989_L92	m.57773	not_sex-linked	not_sex-linked	Muyle et al. 2018
9023_L92	comp62715_CAP3_contig_1	not_sex-linked	not_sex-linked	Muyle et al. 2018
9041_L104	m.118210	not_sex-linked	not_sex-linked	Muyle et al. 2018
9042_L92	m.64795	not_sex-linked	not_sex-linked	Muyle et al. 2018
9044_L92	comp64796_CAP3_contig_1	not_sex-linked	not_sex-linked	Muyle et al. 2018
9051_L92	comp48385_CAP3_contig_1	not_sex-linked	not_sex-linked	Muyle et al. 2018
9093_L92	m.18212	not_sex-linked	not_sex-linked	Muyle et al. 2018
9112_L92	m.126860	not_sex-linked	not_sex-linked	Muyle et al. 2018
9133_L92	m.14876	not_sex-linked	not_sex-linked	Muyle et al. 2018
9137_L92	m.124518	not_sex-linked	not_sex-linked	Muyle et al. 2018
9146_L92	comp66084_CAP3_contig_1	not_sex-linked	not_sex-linked	Muyle et al. 2018
9149_L92	comp30105_CAP3_contig_1	not_sex-linked	not_sex-linked	Muyle et al. 2018
9156_L92	m.122452	not_sex-linked	not_sex-linked	Muyle et al. 2018
9169_L95	m.17429	not_sex-linked	not_sex-linked	Muyle et al. 2018
9177_L95	comp66816_CAP3_contig_2	not_sex-linked	not_sex-linked	Muyle et al. 2018
9210_L92	m.104811	not_sex-linked	not_sex-linked	Muyle et al. 2018
9251_L92	m.1267	not_sex-linked	not_sex-linked	Muyle et al. 2018
9264_L122	comp64932_CAP3_contig_1	not_sex-linked	sex-linked	Muyle et al. 2018
9316_L95	m.36344	not_sex-linked	not_sex-linked	Muyle et al. 2018
9321_L92	m.30563	not_sex-linked	not_sex-linked	Muyle et al. 2018
9351_L92	m.106565	not_sex-linked	not_sex-linked	Muyle et al. 2018
9361_L112	m.90611	not_sex-linked	not_sex-linked	Muyle et al. 2018
9369_L101	comp66066_CAP3_contig_3	not_sex-linked	not_sex-linked	Muyle et al. 2018
9394_L104	m.110613	not_sex-linked	not_sex-linked	Muyle et al. 2018
9397_L98	m.127435	not_sex-linked	not_sex-linked	Muyle et al. 2018
9411_L92	m.139649	not_sex-linked	not_sex-linked	Muyle et al. 2018
9415_L92	comp56309_CAP3_contig_1	not_sex-linked	not_sex-linked	Muyle et al. 2018
9455_L92	KC978928.1	not_sex-linked	sex-linked	Blavet et al. 2015
9500_L92	KC978932.1	not_sex-linked	sex-linked	Blavet et al. 2015
9518_L98	m.10430	not_sex-linked	not_sex-linked	Muyle et al. 2018
9520_L92	m.22296	not_sex-linked	not_sex-linked	Muyle et al. 2018
9530_L139	comp61549_CAP3_contig_1	not_sex-linked	not_sex-linked	Muyle et al. 2018
9562_L92	comp67255_CAP3_contig_1	not_sex-linked	not_sex-linked	Muyle et al. 2018
9572_L95	m.8131	not_sex-linked	not_sex-linked	Muyle et al. 2018
9574_L92	m.98233	not_sex-linked	not_sex-linked	Muyle et al. 2018
9602_L149	comp65112_CAP3_contig_1	not_sex-linked	not_sex-linked	Muyle et al. 2018
9608_L95	m.35972	not_sex-linked	not_sex-linked	Muyle et al. 2018
9625_L92	comp63537_CAP3_contig_1	not_sex-linked	not_sex-linked	Muyle et al. 2018
9644_L95	m.43677	not_sex-linked	not_sex-linked	Muyle et al. 2018
9653_L92	KC978932.1	not_sex-linked	sex-linked	Blavet et al. 2015
9674_L92	m.131337	not_sex-linked	not_sex-linked	Muyle et al. 2018
9685_L93	comp67555_CAP3_contig_4	not_sex-linked	not_sex-linked	Muyle et al. 2018
9692_L92	m.49339	not_sex-linked	not_sex-linked	Muyle et al. 2018
9709_L92	m.69937	not_sex-linked	not_sex-linked	Muyle et al. 2018
9724_L95	m.33129	not_sex-linked	not_sex-linked	Muyle et al. 2018
9758_L92	comp55668_CAP3_contig_1	not_sex-linked	not_sex-linked	Muyle et al. 2018
9767_L137	comp67715_CAP3_contig_2	not_sex-linked	not_sex-linked	Muyle et al. 2018
9825_L116	m.55996	not_sex-linked	not_sex-linked	Muyle et al. 2018
9830_L92	m.6926	not_sex-linked	not_sex-linked	Muyle et al. 2018
9838_L103	comp58191_CAP3_contig_1	not_sex-linked	not_sex-linked	Muyle et al. 2018
9856_L95	m.82321	not_sex-linked	not_sex-linked	Muyle et al. 2018
9867_L103	m.99024	not_sex-linked	not_sex-linked	Muyle et al. 2018
9877_L92	m.54286	not_sex-linked	not_sex-linked	Muyle et al. 2018
9891_L92	comp65812_CAP3_contig_2	not_sex-linked	not_sex-linked	Muyle et al. 2018
9947_L92	m.68226	not_sex-linked	not_sex-linked	Muyle et al. 2018
9948_L92	m.98498	not_sex-linked	not_sex-linked	Muyle et al. 2018
9954_L92	m.20358	not_sex-linked	not_sex-linked	Muyle et al. 2018
9958_L92	comp65425_CAP3_contig_1	not_sex-linked	not_sex-linked	Muyle et al. 2018
9960_L92	m.103808	not_sex-linked	not_sex-linked	Muyle et al. 2018
9984_L92	comp61755_CAP3_contig_1	not_sex-linked	not_sex-linked	Muyle et al. 2018
10002_L92	comp67017_CAP3_contig_1	not_sex-linked	not_sex-linked	Muyle et al. 2018
10014_L95	comp61405_CAP3_contig_1	not_sex-linked	not_sex-linked	Muyle et al. 2018
10023_L92	m.43336	not_sex-linked	not_sex-linked	Muyle et al. 2018
10024_L93	m.19929	not_sex-linked	not_sex-linked	Muyle et al. 2018
10036_L92	m.7426	not_sex-linked	not_sex-linked	Muyle et al. 2018
10044_L92	m.127285	not_sex-linked	not_sex-linked	Muyle et al. 2018
10048_L92	m.40820	not_sex-linked	not_sex-linked	Muyle et al. 2018
10065_L92	comp66066_CAP3_contig_3	not_sex-linked	not_sex-linked	Muyle et al. 2018
10075_L145	m.87027	not_sex-linked	not_sex-linked	Muyle et al. 2018
10085_L92	m.124451	not_sex-linked	not_sex-linked	Muyle et al. 2018
10090_L92	m.83480	not_sex-linked	not_sex-linked	Muyle et al. 2018
10091_L92	m.88832	not_sex-linked	not_sex-linked	Muyle et al. 2018
10109_L134	m.143690	not_sex-linked	not_sex-linked	Muyle et al. 2018
10135_L95	comp46202_CAP3_contig_1	not_sex-linked	not_sex-linked	Muyle et al. 2018
10153_L92	comp58737_CAP3_contig_2	not_sex-linked	not_sex-linked	Muyle et al. 2018
10166_L99	m.141657	not_sex-linked	not_sex-linked	Muyle et al. 2018
10171_L92	m.21129	not_sex-linked	not_sex-linked	Muyle et al. 2018
10177_L92	comp64735_CAP3_contig_1	not_sex-linked	not_sex-linked	Muyle et al. 2018
10180_L95	comp48685_CAP3_contig_1	not_sex-linked	not_sex-linked	Muyle et al. 2018
10188_L95	comp67725_CAP3_contig_3	not_sex-linked	not_sex-linked	Muyle et al. 2018
10190_L141	m.83824	not_sex-linked	not_sex-linked	Muyle et al. 2018
10200_L97	m.57089	not_sex-linked	not_sex-linked	Muyle et al. 2018
10225_L92	KC978922.1	not_sex-linked	sex-linked	Blavet et al. 2015
10226_L92	m.97747	not_sex-linked	not_sex-linked	Muyle et al. 2018
10237_L92	m.19414	not_sex-linked	not_sex-linked	Muyle et al. 2018
10266_L92	m.123686	not_sex-linked	not_sex-linked	Muyle et al. 2018
10286_L92	m.24319	sex-linked	sex-linked	Muyle et al. 2018
10291_L92	m.119975	not_sex-linked	not_sex-linked	Muyle et al. 2018
10299_L93	m.23411	not_sex-linked	not_sex-linked	Muyle et al. 2018
10311_L92	comp59618_CAP3_contig_1	not_sex-linked	not_sex-linked	Muyle et al. 2018
10324_L119	m.135379	not_sex-linked	not_sex-linked	Muyle et al. 2018
10326_L97	KC978932.1	not_sex-linked	sex-linked	Blavet et al. 2015
10354_L92	comp61405_CAP3_contig_1	not_sex-linked	not_sex-linked	Muyle et al. 2018
10357_L92	m.31185	not_sex-linked	not_sex-linked	Muyle et al. 2018
10376_L92	m.48161	not_sex-linked	not_sex-linked	Muyle et al. 2018
10386_L92	m.60307	not_sex-linked	not_sex-linked	Muyle et al. 2018
10414_L98	m.73370	not_sex-linked	not_sex-linked	Muyle et al. 2018
10415_L92	m.33730	not_sex-linked	not_sex-linked	Muyle et al. 2018
10425_L92	m.111224	not_sex-linked	not_sex-linked	Muyle et al. 2018
10431_L92	m.26951	not_sex-linked	not_sex-linked	Muyle et al. 2018
10445_L95	comp65803_CAP3_contig_2	not_sex-linked	not_sex-linked	Muyle et al. 2018
10456_L92	comp58477_CAP3_contig_2	not_sex-linked	not_sex-linked	Muyle et al. 2018
10477_L97	m.74509	not_sex-linked	sex-linked	Muyle et al. 2018
10478_L92	m.94409	not_sex-linked	not_sex-linked	Muyle et al. 2018
10481_L92	comp52044_CAP3_contig_1	not_sex-linked	not_sex-linked	Muyle et al. 2018
10483_L92	comp63624_CAP3_contig_1	not_sex-linked	not_sex-linked	Muyle et al. 2018
10505_L92	m.134962	not_sex-linked	not_sex-linked	Muyle et al. 2018
10516_L95	m.99456	not_sex-linked	not_sex-linked	Muyle et al. 2018
10519_L92	m.97818	not_sex-linked	not_sex-linked	Muyle et al. 2018
10521_L92	comp65612_CAP3_contig_1	not_sex-linked	not_sex-linked	Muyle et al. 2018
10564_L92	m.96579	not_sex-linked	not_sex-linked	Muyle et al. 2018
10582_L92	m.138392	not_sex-linked	not_sex-linked	Muyle et al. 2018
10597_L92	m.94918	not_sex-linked	not_sex-linked	Muyle et al. 2018
10608_L137	comp67312_CAP3_contig_1	not_sex-linked	not_sex-linked	Muyle et al. 2018
10615_L107	comp14863_CAP3_contig_1	not_sex-linked	not_sex-linked	Muyle et al. 2018
10622_L104	m.141631	not_sex-linked	not_sex-linked	Muyle et al. 2018
10630_L149	comp64849_CAP3_contig_1	not_sex-linked	not_sex-linked	Muyle et al. 2018
10639_L95	m.15195	not_sex-linked	not_sex-linked	Muyle et al. 2018
10653_L95	m.29342	not_sex-linked	not_sex-linked	Muyle et al. 2018
10671_L132	m.138921	not_sex-linked	not_sex-linked	Muyle et al. 2018
10675_L95	m.102973	not_sex-linked	not_sex-linked	Muyle et al. 2018
10712_L92	comp64900_CAP3_contig_2	not_sex-linked	not_sex-linked	Muyle et al. 2018
10728_L92	m.130759	not_sex-linked	not_sex-linked	Muyle et al. 2018
10754_L92	m.59177	not_sex-linked	sex-linked	Muyle et al. 2018
10773_L95	m.42039	not_sex-linked	not_sex-linked	Muyle et al. 2018
10776_L92	m.30016	not_sex-linked	not_sex-linked	Muyle et al. 2018
10787_L92	m.44958	not_sex-linked	not_sex-linked	Muyle et al. 2018
10814_L133	comp45486_CAP3_contig_1	not_sex-linked	not_sex-linked	Muyle et al. 2018
10841_L92	KC978924.1	not_sex-linked	sex-linked	Blavet et al. 2015
10844_L92	m.74508	not_sex-linked	not_sex-linked	Muyle et al. 2018
10846_L92	m.87124	not_sex-linked	not_sex-linked	Muyle et al. 2018
10859_L95	comp66275_CAP3_contig_1	not_sex-linked	not_sex-linked	Muyle et al. 2018
10866_L92	m.98544	not_sex-linked	not_sex-linked	Muyle et al. 2018
10868_L92	m.142286	not_sex-linked	not_sex-linked	Muyle et al. 2018
10878_L92	comp67797_CAP3_contig_1	not_sex-linked	not_sex-linked	Muyle et al. 2018
10923_L92	m.98005	not_sex-linked	not_sex-linked	Muyle et al. 2018
10924_L92	m.83098	not_sex-linked	sex-linked	Muyle et al. 2018
10928_L92	comp64718_CAP3_contig_1	not_sex-linked	not_sex-linked	Muyle et al. 2018
10933_L92	m.53456	not_sex-linked	not_sex-linked	Muyle et al. 2018
10938_L95	m.64127	not_sex-linked	not_sex-linked	Muyle et al. 2018
10958_L128	comp49314_CAP3_contig_1	not_sex-linked	not_sex-linked	Muyle et al. 2018
10959_L92	comp65872_CAP3_contig_1	not_sex-linked	not_sex-linked	Muyle et al. 2018
10983_L122	m.83841	not_sex-linked	not_sex-linked	Muyle et al. 2018
11046_L92	comp45275_CAP3_contig_1	not_sex-linked	not_sex-linked	Muyle et al. 2018
11068_L92	comp67613_CAP3_contig_2	not_sex-linked	not_sex-linked	Muyle et al. 2018
11069_L92	m.133746	not_sex-linked	not_sex-linked	Muyle et al. 2018
11071_L130	m.43478	not_sex-linked	not_sex-linked	Muyle et al. 2018
11074_L92	m.25460	not_sex-linked	not_sex-linked	Muyle et al. 2018
11092_L98	m.101109	not_sex-linked	not_sex-linked	Muyle et al. 2018
11119_L95	comp29573_CAP3_contig_1	not_sex-linked	not_sex-linked	Muyle et al. 2018
11123_L92	m.106460	not_sex-linked	not_sex-linked	Muyle et al. 2018
11144_L92	m.140336	not_sex-linked	not_sex-linked	Muyle et al. 2018
11155_L92	m.79114	not_sex-linked	not_sex-linked	Muyle et al. 2018
11167_L92	m.96437	not_sex-linked	not_sex-linked	Muyle et al. 2018
11172_L92	m.106038	not_sex-linked	not_sex-linked	Muyle et al. 2018
11187_L92	m.30072	not_sex-linked	not_sex-linked	Muyle et al. 2018
11190_L92	m.126045	not_sex-linked	not_sex-linked	Muyle et al. 2018
11193_L95	m.84543	not_sex-linked	not_sex-linked	Muyle et al. 2018
11207_L92	m.9287	not_sex-linked	not_sex-linked	Muyle et al. 2018
11214_L92	m.74984	not_sex-linked	not_sex-linked	Muyle et al. 2018
11216_L92	m.141426	not_sex-linked	not_sex-linked	Muyle et al. 2018
11225_L137	JQ289124.1	not_sex-linked	sex-linked	Blavet et al. 2015
11228_L92	comp30253_CAP3_contig_1	not_sex-linked	not_sex-linked	Muyle et al. 2018
11254_L92	m.21685	not_sex-linked	not_sex-linked	Muyle et al. 2018
11258_L95	m.79473	not_sex-linked	not_sex-linked	Muyle et al. 2018
11267_L92	m.33586	not_sex-linked	not_sex-linked	Muyle et al. 2018
11268_L92	m.96853	not_sex-linked	not_sex-linked	Muyle et al. 2018
11270_L92	m.19856	not_sex-linked	not_sex-linked	Muyle et al. 2018
11271_L95	comp66141_CAP3_contig_1	not_sex-linked	not_sex-linked	Muyle et al. 2018
11291_L92	m.22023	not_sex-linked	sex-linked	Muyle et al. 2018
11292_L113	m.122009	not_sex-linked	not_sex-linked	Muyle et al. 2018
11306_L92	m.27803	not_sex-linked	not_sex-linked	Muyle et al. 2018
11307_L92	m.136087	not_sex-linked	not_sex-linked	Muyle et al. 2018
11341_L92	m.95086	not_sex-linked	not_sex-linked	Muyle et al. 2018
11351_L92	m.44724	not_sex-linked	not_sex-linked	Muyle et al. 2018
11367_L92	m.25397	not_sex-linked	not_sex-linked	Muyle et al. 2018
11407_L146	KC978923.1	not_sex-linked	sex-linked	Blavet et al. 2015
11431_L92	m.138788	not_sex-linked	not_sex-linked	Muyle et al. 2018
11439_L151	JQ289120.1	not_sex-linked	sex-linked	Blavet et al. 2015
11443_L92	comp65178_CAP3_contig_1	not_sex-linked	not_sex-linked	Muyle et al. 2018
11444_L92	m.27344	not_sex-linked	not_sex-linked	Muyle et al. 2018
11459_L92	m.121423	not_sex-linked	not_sex-linked	Muyle et al. 2018
11469_L95	comp30919_CAP3_contig_2	not_sex-linked	not_sex-linked	Muyle et al. 2018
11470_L112	m.56161	not_sex-linked	not_sex-linked	Muyle et al. 2018
11513_L99	m.124389	not_sex-linked	not_sex-linked	Muyle et al. 2018
11555_L173	KC978930.1	not_sex-linked	sex-linked	Blavet et al. 2015
11572_L92	m.43714	not_sex-linked	not_sex-linked	Muyle et al. 2018
11580_L92	m.126297	not_sex-linked	not_sex-linked	Muyle et al. 2018
11615_L92	m.28816	not_sex-linked	not_sex-linked	Muyle et al. 2018
11631_L98	comp35873_CAP3_contig_1	not_sex-linked	not_sex-linked	Muyle et al. 2018
11653_L92	m.45830	not_sex-linked	not_sex-linked	Muyle et al. 2018
11663_L95	m.98834	not_sex-linked	not_sex-linked	Muyle et al. 2018
11674_L92	m.142768	not_sex-linked	not_sex-linked	Muyle et al. 2018
11681_L92	m.109951	not_sex-linked	not_sex-linked	Muyle et al. 2018
11703_L92	comp53608_CAP3_contig_1	not_sex-linked	not_sex-linked	Muyle et al. 2018
11741_L92	m.99129	not_sex-linked	not_sex-linked	Muyle et al. 2018
11743_L92	m.23143	not_sex-linked	not_sex-linked	Muyle et al. 2018
11747_L95	m.81586	not_sex-linked	not_sex-linked	Muyle et al. 2018
11763_L92	m.6202	not_sex-linked	not_sex-linked	Muyle et al. 2018
11774_L95	m.51412	not_sex-linked	not_sex-linked	Muyle et al. 2018
11796_L92	m.1811	not_sex-linked	not_sex-linked	Muyle et al. 2018
11807_L92	m.136422	not_sex-linked	not_sex-linked	Muyle et al. 2018
11816_L92	m.28749	not_sex-linked	not_sex-linked	Muyle et al. 2018
11818_L92	m.103018	not_sex-linked	not_sex-linked	Muyle et al. 2018
11819_L92	m.21477	not_sex-linked	not_sex-linked	Muyle et al. 2018
11826_L92	m.115436	not_sex-linked	not_sex-linked	Muyle et al. 2018
11843_L92	m.27188	not_sex-linked	not_sex-linked	Muyle et al. 2018
11860_L101	m.134081	not_sex-linked	not_sex-linked	Muyle et al. 2018
11863_L92	m.133926	not_sex-linked	not_sex-linked	Muyle et al. 2018
11876_L92	m.123993	not_sex-linked	not_sex-linked	Muyle et al. 2018
11923_L92	m.132700	not_sex-linked	not_sex-linked	Muyle et al. 2018
11926_L92	m.121112	not_sex-linked	not_sex-linked	Muyle et al. 2018
11941_L92	m.135326	not_sex-linked	not_sex-linked	Muyle et al. 2018
11969_L92	comp63249_CAP3_contig_1	not_sex-linked	not_sex-linked	Muyle et al. 2018
12005_L92	m.93248	not_sex-linked	not_sex-linked	Muyle et al. 2018
12010_L92	m.141948	not_sex-linked	not_sex-linked	Muyle et al. 2018
12019_L121	m.43033	not_sex-linked	not_sex-linked	Muyle et al. 2018
12062_L92	m.3813	not_sex-linked	not_sex-linked	Muyle et al. 2018
12090_L92	m.114578	not_sex-linked	sex-linked	Muyle et al. 2018
12119_L123	m.115709	not_sex-linked	not_sex-linked	Muyle et al. 2018
12136_L141	comp58737_CAP3_contig_2	not_sex-linked	not_sex-linked	Muyle et al. 2018
12137_L133	JQ289124.1	not_sex-linked	sex-linked	Blavet et al. 2015
12141_L95	comp64247_CAP3_contig_1	not_sex-linked	not_sex-linked	Muyle et al. 2018
12188_L92	m.6297	not_sex-linked	not_sex-linked	Muyle et al. 2018
12191_L92	m.102484	not_sex-linked	not_sex-linked	Muyle et al. 2018
12198_L100	m.120982	not_sex-linked	not_sex-linked	Muyle et al. 2018
12202_L92	comp65797_CAP3_contig_1	not_sex-linked	not_sex-linked	Muyle et al. 2018
12241_L143	KC978927.1	not_sex-linked	sex-linked	Blavet et al. 2015
12243_L100	KC978923.1	not_sex-linked	sex-linked	Blavet et al. 2015
12287_L92	m.27931	not_sex-linked	not_sex-linked	Muyle et al. 2018
12290_L92	m.5769	not_sex-linked	not_sex-linked	Muyle et al. 2018
12292_L92	m.115470	not_sex-linked	not_sex-linked	Muyle et al. 2018
12294_L92	comp64014_CAP3_contig_1	not_sex-linked	not_sex-linked	Muyle et al. 2018
12318_L92	comp59843_CAP3_contig_1	not_sex-linked	not_sex-linked	Muyle et al. 2018
12334_L92	m.139161	not_sex-linked	not_sex-linked	Muyle et al. 2018
12341_L92	m.142961	not_sex-linked	not_sex-linked	Muyle et al. 2018
12342_L98	comp67238_CAP3_contig_1	not_sex-linked	sex-linked	Muyle et al. 2018
12393_L95	m.75011	not_sex-linked	not_sex-linked	Muyle et al. 2018
12405_L92	m.139358	not_sex-linked	not_sex-linked	Muyle et al. 2018
12430_L92	comp49477_CAP3_contig_1	not_sex-linked	not_sex-linked	Muyle et al. 2018
12450_L92	m.93975	not_sex-linked	not_sex-linked	Muyle et al. 2018
12459_L92	m.124846	not_sex-linked	not_sex-linked	Muyle et al. 2018
12499_L95	m.26611	not_sex-linked	not_sex-linked	Muyle et al. 2018
12500_L92	comp65420_CAP3_contig_1	not_sex-linked	not_sex-linked	Muyle et al. 2018
12504_L92	m.55197	not_sex-linked	not_sex-linked	Muyle et al. 2018
12508_L92	m.114578	not_sex-linked	sex-linked	Muyle et al. 2018
12521_L92	comp54754_CAP3_contig_1	not_sex-linked	not_sex-linked	Muyle et al. 2018
12526_L107	m.96923	not_sex-linked	not_sex-linked	Muyle et al. 2018
12530_L92	comp65470_CAP3_contig_1	not_sex-linked	not_sex-linked	Muyle et al. 2018
12532_L94	KC978923.1	not_sex-linked	sex-linked	Blavet et al. 2015
12543_L92	m.22517	not_sex-linked	not_sex-linked	Muyle et al. 2018
12549_L92	m.136162	not_sex-linked	not_sex-linked	Muyle et al. 2018
12554_L112	comp56308_CAP3_contig_1	not_sex-linked	not_sex-linked	Muyle et al. 2018
12562_L95	m.112221	not_sex-linked	not_sex-linked	Muyle et al. 2018
12580_L94	comp31261_CAP3_contig_1	not_sex-linked	not_sex-linked	Muyle et al. 2018
12581_L92	m.27409	not_sex-linked	not_sex-linked	Muyle et al. 2018
12582_L92	m.21688	not_sex-linked	not_sex-linked	Muyle et al. 2018
12586_L92	m.106664	not_sex-linked	not_sex-linked	Muyle et al. 2018
12597_L92	m.109685	not_sex-linked	not_sex-linked	Muyle et al. 2018
12616_L104	comp45978_CAP3_contig_1	not_sex-linked	not_sex-linked	Muyle et al. 2018
12624_L92	m.34486	not_sex-linked	not_sex-linked	Muyle et al. 2018
12648_L92	m.46778	not_sex-linked	not_sex-linked	Muyle et al. 2018
12655_L92	m.40832	not_sex-linked	not_sex-linked	Muyle et al. 2018
12666_L98	m.109523	not_sex-linked	not_sex-linked	Muyle et al. 2018
12697_L95	m.134367	not_sex-linked	sex-linked	Muyle et al. 2018
12703_L92	m.141991	not_sex-linked	not_sex-linked	Muyle et al. 2018
12704_L101	JQ289120.1	not_sex-linked	sex-linked	Blavet et al. 2015
12707_L92	m.7463	not_sex-linked	not_sex-linked	Muyle et al. 2018
12744_L92	m.141869	not_sex-linked	not_sex-linked	Muyle et al. 2018
12805_L113	comp66709_CAP3_contig_1	not_sex-linked	not_sex-linked	Muyle et al. 2018
12835_L95	comp60738_CAP3_contig_1	not_sex-linked	not_sex-linked	Muyle et al. 2018
12836_L92	m.133038	not_sex-linked	not_sex-linked	Muyle et al. 2018
12838_L92	comp29641_CAP3_contig_1	not_sex-linked	not_sex-linked	Muyle et al. 2018
12839_L104	comp35904_CAP3_contig_1	not_sex-linked	not_sex-linked	Muyle et al. 2018
12842_L111	m.53131	not_sex-linked	not_sex-linked	Muyle et al. 2018
12870_L92	m.140364	not_sex-linked	not_sex-linked	Muyle et al. 2018
12875_L92	comp67555_CAP3_contig_4	not_sex-linked	not_sex-linked	Muyle et al. 2018
12895_L92	m.112390	not_sex-linked	not_sex-linked	Muyle et al. 2018
12900_L93	KC978923.1	not_sex-linked	sex-linked	Blavet et al. 2015
12908_L92	m.18936	not_sex-linked	not_sex-linked	Muyle et al. 2018
12947_L92	m.136139	not_sex-linked	not_sex-linked	Muyle et al. 2018
12967_L92	m.142977	not_sex-linked	not_sex-linked	Muyle et al. 2018
12970_L92	m.99446	not_sex-linked	not_sex-linked	Muyle et al. 2018
12983_L143	m.80793	not_sex-linked	not_sex-linked	Muyle et al. 2018
13010_L127	m.87427	not_sex-linked	not_sex-linked	Muyle et al. 2018
13034_L92	comp66117_CAP3_contig_2	not_sex-linked	not_sex-linked	Muyle et al. 2018
13054_L92	m.114873	not_sex-linked	not_sex-linked	Muyle et al. 2018
13058_L92	m.86408	not_sex-linked	not_sex-linked	Muyle et al. 2018
13061_L92	m.28446	not_sex-linked	not_sex-linked	Muyle et al. 2018
13075_L92	comp66085_CAP3_contig_1	not_sex-linked	not_sex-linked	Muyle et al. 2018
13089_L92	comp63123_CAP3_contig_1	not_sex-linked	not_sex-linked	Muyle et al. 2018
13090_L92	m.11922	not_sex-linked	not_sex-linked	Muyle et al. 2018
13096_L92	comp44656_CAP3_contig_1	not_sex-linked	not_sex-linked	Muyle et al. 2018
13112_L98	comp29864_CAP3_contig_1	not_sex-linked	not_sex-linked	Muyle et al. 2018
13115_L92	m.54769	not_sex-linked	not_sex-linked	Muyle et al. 2018
13128_L92	comp53533_CAP3_contig_1	not_sex-linked	not_sex-linked	Muyle et al. 2018
13130_L92	comp29754_CAP3_contig_1	not_sex-linked	not_sex-linked	Muyle et al. 2018
13150_L120	m.137461	not_sex-linked	not_sex-linked	Muyle et al. 2018
13156_L95	comp67389_CAP3_contig_2	not_sex-linked	not_sex-linked	Muyle et al. 2018
13157_L92	m.83110	not_sex-linked	not_sex-linked	Muyle et al. 2018
13170_L92	m.48545	not_sex-linked	not_sex-linked	Muyle et al. 2018
13175_L92	m.133590	not_sex-linked	not_sex-linked	Muyle et al. 2018
13191_L95	comp92184_CAP3_contig_1	not_sex-linked	not_sex-linked	Muyle et al. 2018
13198_L92	m.136634	not_sex-linked	sex-linked	Muyle et al. 2018
13206_L92	comp26466_CAP3_contig_1	not_sex-linked	not_sex-linked	Muyle et al. 2018
13213_L92	m.38453	not_sex-linked	not_sex-linked	Muyle et al. 2018
13217_L92	comp62809_CAP3_contig_1	not_sex-linked	not_sex-linked	Muyle et al. 2018
13219_L92	m.44958	not_sex-linked	not_sex-linked	Muyle et al. 2018
13232_L92	m.86066	not_sex-linked	not_sex-linked	Muyle et al. 2018
13238_L138	m.87885	not_sex-linked	not_sex-linked	Muyle et al. 2018
13263_L92	comp63655_CAP3_contig_1	not_sex-linked	not_sex-linked	Muyle et al. 2018
13276_L134	comp49490_CAP3_contig_1	not_sex-linked	not_sex-linked	Muyle et al. 2018
13278_L92	comp64597_CAP3_contig_1	not_sex-linked	not_sex-linked	Muyle et al. 2018
13284_L92	m.70044	not_sex-linked	not_sex-linked	Muyle et al. 2018
13292_L92	m.22262	not_sex-linked	not_sex-linked	Muyle et al. 2018
13293_L92	comp65599_CAP3_contig_1	not_sex-linked	not_sex-linked	Muyle et al. 2018
13297_L92	m.65542	not_sex-linked	not_sex-linked	Muyle et al. 2018
13299_L92	m.87679	not_sex-linked	not_sex-linked	Muyle et al. 2018
13315_L92	m.10036	not_sex-linked	not_sex-linked	Muyle et al. 2018
13316_L92	m.82553	not_sex-linked	not_sex-linked	Muyle et al. 2018
13334_L92	m.56407	not_sex-linked	not_sex-linked	Muyle et al. 2018
13354_L92	m.82699	not_sex-linked	not_sex-linked	Muyle et al. 2018
13382_L92	m.97678	not_sex-linked	sex-linked	Muyle et al. 2018
13383_L92	comp67501_CAP3_contig_2	not_sex-linked	not_sex-linked	Muyle et al. 2018
13401_L92	comp45778_CAP3_contig_1	not_sex-linked	not_sex-linked	Muyle et al. 2018
13410_L92	m.48968	not_sex-linked	not_sex-linked	Muyle et al. 2018
13421_L92	m.2292	not_sex-linked	not_sex-linked	Muyle et al. 2018
13424_L92	m.54914	not_sex-linked	not_sex-linked	Muyle et al. 2018
13440_L92	comp63552_CAP3_contig_1	not_sex-linked	not_sex-linked	Muyle et al. 2018
13455_L149	m.139719	not_sex-linked	not_sex-linked	Muyle et al. 2018
13476_L92	m.1772	not_sex-linked	not_sex-linked	Muyle et al. 2018
13516_L127	m.45222	not_sex-linked	not_sex-linked	Muyle et al. 2018
13520_L92	m.80354	not_sex-linked	not_sex-linked	Muyle et al. 2018
13521_L92	m.77123	not_sex-linked	not_sex-linked	Muyle et al. 2018
13555_L92	m.44830	not_sex-linked	not_sex-linked	Muyle et al. 2018
13563_L92	m.84739	not_sex-linked	not_sex-linked	Muyle et al. 2018
13580_L92	comp66546_CAP3_contig_2	not_sex-linked	not_sex-linked	Muyle et al. 2018
13586_L93	m.25958	not_sex-linked	not_sex-linked	Muyle et al. 2018
13587_L92	m.2714	not_sex-linked	not_sex-linked	Muyle et al. 2018
13595_L92	m.125590	not_sex-linked	not_sex-linked	Muyle et al. 2018
13629_L92	m.103325	not_sex-linked	not_sex-linked	Muyle et al. 2018
13631_L99	m.131103	not_sex-linked	not_sex-linked	Muyle et al. 2018
13642_L92	m.6845	not_sex-linked	not_sex-linked	Muyle et al. 2018
13655_L92	comp59317_CAP3_contig_1	not_sex-linked	not_sex-linked	Muyle et al. 2018
13671_L92	m.130445	not_sex-linked	not_sex-linked	Muyle et al. 2018
13674_L146	comp45206_CAP3_contig_2	not_sex-linked	not_sex-linked	Muyle et al. 2018
13675_L92	m.132728	not_sex-linked	not_sex-linked	Muyle et al. 2018
13692_L92	comp66226_CAP3_contig_2	not_sex-linked	not_sex-linked	Muyle et al. 2018
13720_L92	m.128748	not_sex-linked	not_sex-linked	Muyle et al. 2018
13726_L92	m.87426	not_sex-linked	not_sex-linked	Muyle et al. 2018
13742_L92	m.105381	not_sex-linked	not_sex-linked	Muyle et al. 2018
13763_L92	m.91056	not_sex-linked	not_sex-linked	Muyle et al. 2018
13767_L92	m.10850	not_sex-linked	not_sex-linked	Muyle et al. 2018
13770_L92	comp62934_CAP3_contig_1	not_sex-linked	not_sex-linked	Muyle et al. 2018
13793_L109	m.6549	not_sex-linked	not_sex-linked	Muyle et al. 2018
13819_L92	comp102155_CAP3_contig_1	not_sex-linked	not_sex-linked	Muyle et al. 2018
13828_L92	KC978927.1	not_sex-linked	sex-linked	Blavet et al. 2015
13843_L92	comp31549_CAP3_contig_1	not_sex-linked	not_sex-linked	Muyle et al. 2018
13852_L92	m.16566	not_sex-linked	not_sex-linked	Muyle et al. 2018
13891_L92	comp64853_CAP3_contig_2	not_sex-linked	not_sex-linked	Muyle et al. 2018
13895_L92	comp56114_CAP3_contig_1	not_sex-linked	not_sex-linked	Muyle et al. 2018
13898_L99	m.26079	not_sex-linked	not_sex-linked	Muyle et al. 2018
13902_L116	m.105602	not_sex-linked	not_sex-linked	Muyle et al. 2018
13937_L92	comp65270_CAP3_contig_1	not_sex-linked	sex-linked	Muyle et al. 2018
13975_L92	m.26951	not_sex-linked	not_sex-linked	Muyle et al. 2018
13981_L95	m.76921	not_sex-linked	not_sex-linked	Muyle et al. 2018
14009_L92	comp34231_CAP3_contig_1	not_sex-linked	not_sex-linked	Muyle et al. 2018
14025_L92	m.65901	not_sex-linked	not_sex-linked	Muyle et al. 2018
14090_L146	KC978928.1	not_sex-linked	sex-linked	Blavet et al. 2015
14098_L92	comp52530_CAP3_contig_1	not_sex-linked	not_sex-linked	Muyle et al. 2018
14124_L92	m.84287	not_sex-linked	not_sex-linked	Muyle et al. 2018
14137_L92	m.10202	not_sex-linked	not_sex-linked	Muyle et al. 2018
14164_L92	m.103012	not_sex-linked	not_sex-linked	Muyle et al. 2018
14201_L106	m.2349	not_sex-linked	not_sex-linked	Muyle et al. 2018
14212_L98	m.110329	not_sex-linked	not_sex-linked	Muyle et al. 2018
14213_L92	m.71596	not_sex-linked	not_sex-linked	Muyle et al. 2018
14222_L101	comp49076_CAP3_contig_1	not_sex-linked	not_sex-linked	Muyle et al. 2018
14262_L92	comp66308_CAP3_contig_1	not_sex-linked	not_sex-linked	Muyle et al. 2018
14263_L92	m.124960	not_sex-linked	not_sex-linked	Muyle et al. 2018
14270_L92	m.92835	not_sex-linked	not_sex-linked	Muyle et al. 2018
14286_L92	m.93442	not_sex-linked	not_sex-linked	Muyle et al. 2018
14291_L92	m.134146	not_sex-linked	not_sex-linked	Muyle et al. 2018
14306_L92	m.29882	not_sex-linked	not_sex-linked	Muyle et al. 2018
14326_L126	m.50731	not_sex-linked	not_sex-linked	Muyle et al. 2018
14333_L92	comp34231_CAP3_contig_1	not_sex-linked	not_sex-linked	Muyle et al. 2018
14340_L92	comp67584_CAP3_contig_4	not_sex-linked	not_sex-linked	Muyle et al. 2018
14342_L92	KC978928.1	not_sex-linked	sex-linked	Blavet et al. 2015
14346_L92	m.116743	not_sex-linked	not_sex-linked	Muyle et al. 2018
14352_L92	m.70620	not_sex-linked	not_sex-linked	Muyle et al. 2018
14357_L92	m.109920	not_sex-linked	not_sex-linked	Muyle et al. 2018
14360_L92	m.67925	not_sex-linked	not_sex-linked	Muyle et al. 2018
14363_L92	comp44042_CAP3_contig_1	not_sex-linked	not_sex-linked	Muyle et al. 2018
14367_L92	m.59177	not_sex-linked	sex-linked	Muyle et al. 2018
14378_L92	m.73292	not_sex-linked	not_sex-linked	Muyle et al. 2018
14400_L92	m.23621	not_sex-linked	not_sex-linked	Muyle et al. 2018
14431_L92	comp29102_CAP3_contig_1	not_sex-linked	not_sex-linked	Muyle et al. 2018
14433_L105	KC978932.1	not_sex-linked	sex-linked	Blavet et al. 2015
14435_L92	m.138872	not_sex-linked	not_sex-linked	Muyle et al. 2018
14437_L92	m.52175	not_sex-linked	not_sex-linked	Muyle et al. 2018
14444_L92	m.125022	not_sex-linked	not_sex-linked	Muyle et al. 2018
14448_L92	m.397	not_sex-linked	not_sex-linked	Muyle et al. 2018
14456_L96	m.6978	not_sex-linked	not_sex-linked	Muyle et al. 2018
14463_L92	comp65654_CAP3_contig_1	not_sex-linked	not_sex-linked	Muyle et al. 2018
14474_L92	comp47824_CAP3_contig_1	not_sex-linked	not_sex-linked	Muyle et al. 2018
14490_L133	m.20084	not_sex-linked	not_sex-linked	Muyle et al. 2018
14507_L95	m.39444	not_sex-linked	not_sex-linked	Muyle et al. 2018
14510_L92	JQ289124.1	not_sex-linked	sex-linked	Blavet et al. 2015
14512_L92	m.44487	not_sex-linked	not_sex-linked	Muyle et al. 2018
14526_L92	m.75404	not_sex-linked	not_sex-linked	Muyle et al. 2018
14536_L92	m.28991	not_sex-linked	not_sex-linked	Muyle et al. 2018
14543_L92	comp37487_CAP3_contig_1	not_sex-linked	not_sex-linked	Muyle et al. 2018
14545_L92	m.117472	not_sex-linked	not_sex-linked	Muyle et al. 2018
14558_L92	comp57874_CAP3_contig_2	not_sex-linked	not_sex-linked	Muyle et al. 2018
14592_L131	KC978927.1	not_sex-linked	sex-linked	Blavet et al. 2015
14600_L92	m.71224	not_sex-linked	not_sex-linked	Muyle et al. 2018
14631_L92	m.12935	not_sex-linked	not_sex-linked	Muyle et al. 2018
14634_L92	m.138788	not_sex-linked	not_sex-linked	Muyle et al. 2018
14643_L129	comp28826_CAP3_contig_1	not_sex-linked	not_sex-linked	Muyle et al. 2018
14646_L92	m.131954	not_sex-linked	not_sex-linked	Muyle et al. 2018
14650_L92	m.134100	not_sex-linked	not_sex-linked	Muyle et al. 2018
14666_L125	m.132256	not_sex-linked	not_sex-linked	Muyle et al. 2018
14670_L92	m.134266	not_sex-linked	not_sex-linked	Muyle et al. 2018
14685_L92	m.140869	not_sex-linked	not_sex-linked	Muyle et al. 2018
14691_L92	m.141825	not_sex-linked	not_sex-linked	Muyle et al. 2018
14701_L92	comp65354_CAP3_contig_1	not_sex-linked	not_sex-linked	Muyle et al. 2018
14716_L95	m.74397	not_sex-linked	not_sex-linked	Muyle et al. 2018
14720_L143	m.114550	not_sex-linked	not_sex-linked	Muyle et al. 2018
14733_L92	m.24756	not_sex-linked	not_sex-linked	Muyle et al. 2018
14748_L92	m.133513	not_sex-linked	not_sex-linked	Muyle et al. 2018
14790_L92	m.139397	not_sex-linked	not_sex-linked	Muyle et al. 2018
14814_L92	comp53293_CAP3_contig_1	not_sex-linked	not_sex-linked	Muyle et al. 2018
14816_L95	m.93176	not_sex-linked	not_sex-linked	Muyle et al. 2018
14822_L92	comp66417_CAP3_contig_1	not_sex-linked	not_sex-linked	Muyle et al. 2018
14831_L92	m.58410	not_sex-linked	not_sex-linked	Muyle et al. 2018
14843_L93	comp67747_CAP3_contig_1	not_sex-linked	sex-linked	Muyle et al. 2018
14844_L92	m.115330	not_sex-linked	not_sex-linked	Muyle et al. 2018
14847_L141	m.57943	not_sex-linked	not_sex-linked	Muyle et al. 2018
14849_L92	m.135994	not_sex-linked	not_sex-linked	Muyle et al. 2018
14875_L98	m.135835	not_sex-linked	not_sex-linked	Muyle et al. 2018
14886_L92	m.102066	not_sex-linked	not_sex-linked	Muyle et al. 2018
14898_L92	m.104224	not_sex-linked	not_sex-linked	Muyle et al. 2018
14907_L92	comp305486_CAP3_contig_1	not_sex-linked	not_sex-linked	Muyle et al. 2018
14940_L97	comp64313_CAP3_contig_1	not_sex-linked	not_sex-linked	Muyle et al. 2018
14953_L176	JQ289124.1	not_sex-linked	sex-linked	Blavet et al. 2015
14955_L92	m.56803	not_sex-linked	not_sex-linked	Muyle et al. 2018
15001_L92	m.133369	sex-linked	sex-linked	Muyle et al. 2018
15051_L92	m.26552	not_sex-linked	not_sex-linked	Muyle et al. 2018
15075_L92	m.77241	not_sex-linked	not_sex-linked	Muyle et al. 2018
15096_L155	m.107681	not_sex-linked	not_sex-linked	Muyle et al. 2018
15134_L118	KC978922.1	not_sex-linked	sex-linked	Blavet et al. 2015
15195_L98	m.17946	not_sex-linked	not_sex-linked	Muyle et al. 2018
15205_L92	m.60246	not_sex-linked	sex-linked	Muyle et al. 2018
15210_L92	m.25986	not_sex-linked	not_sex-linked	Muyle et al. 2018
15240_L92	m.79574	not_sex-linked	not_sex-linked	Muyle et al. 2018
15248_L95	comp58434_CAP3_contig_1	not_sex-linked	not_sex-linked	Muyle et al. 2018
15250_L140	comp65396_CAP3_contig_1	not_sex-linked	not_sex-linked	Muyle et al. 2018
15255_L95	m.115761	not_sex-linked	not_sex-linked	Muyle et al. 2018
15279_L92	m.58619	not_sex-linked	not_sex-linked	Muyle et al. 2018
15295_L95	comp46950_CAP3_contig_1	not_sex-linked	not_sex-linked	Muyle et al. 2018
15296_L92	comp66941_CAP3_contig_1	not_sex-linked	not_sex-linked	Muyle et al. 2018
15299_L92	comp58593_CAP3_contig_1	not_sex-linked	not_sex-linked	Muyle et al. 2018
15300_L95	m.137530	not_sex-linked	not_sex-linked	Muyle et al. 2018
15314_L151	comp59943_CAP3_contig_2	not_sex-linked	not_sex-linked	Muyle et al. 2018
15317_L92	m.140534	not_sex-linked	not_sex-linked	Muyle et al. 2018
15327_L92	comp59943_CAP3_contig_2	not_sex-linked	not_sex-linked	Muyle et al. 2018
15337_L126	comp80564_CAP3_contig_1	not_sex-linked	not_sex-linked	Muyle et al. 2018
15348_L92	m.57549	not_sex-linked	not_sex-linked	Muyle et al. 2018
15356_L92	m.134428	not_sex-linked	not_sex-linked	Muyle et al. 2018
15367_L92	m.91929	not_sex-linked	not_sex-linked	Muyle et al. 2018
15376_L95	comp65780_CAP3_contig_1	not_sex-linked	not_sex-linked	Muyle et al. 2018
15380_L92	comp30938_CAP3_contig_1	not_sex-linked	not_sex-linked	Muyle et al. 2018
15403_L92	m.132345	not_sex-linked	not_sex-linked	Muyle et al. 2018
15419_L92	m.44851	not_sex-linked	not_sex-linked	Muyle et al. 2018
15424_L92	m.22094	not_sex-linked	not_sex-linked	Muyle et al. 2018
15441_L92	comp67555_CAP3_contig_2	not_sex-linked	not_sex-linked	Muyle et al. 2018
15442_L107	m.133462	not_sex-linked	not_sex-linked	Muyle et al. 2018
15464_L92	m.46401	not_sex-linked	not_sex-linked	Muyle et al. 2018
15475_L151	JQ289124.1	not_sex-linked	sex-linked	Blavet et al. 2015
15488_L92	m.28501	not_sex-linked	not_sex-linked	Muyle et al. 2018
15497_L92	m.101439	not_sex-linked	not_sex-linked	Muyle et al. 2018
15502_L114	m.39501	not_sex-linked	not_sex-linked	Muyle et al. 2018
15503_L92	m.134810	not_sex-linked	not_sex-linked	Muyle et al. 2018
15520_L92	m.126739	not_sex-linked	not_sex-linked	Muyle et al. 2018
15525_L92	m.28001	not_sex-linked	not_sex-linked	Muyle et al. 2018
15532_L92	JQ289125.1	not_sex-linked	sex-linked	Blavet et al. 2015
15534_L98	comp62042_CAP3_contig_2	not_sex-linked	not_sex-linked	Muyle et al. 2018
15538_L92	m.72279	not_sex-linked	not_sex-linked	Muyle et al. 2018
15561_L143	m.107403	not_sex-linked	not_sex-linked	Muyle et al. 2018
15573_L152	m.65555	not_sex-linked	not_sex-linked	Muyle et al. 2018
15578_L95	m.44975	not_sex-linked	not_sex-linked	Muyle et al. 2018
15599_L92	m.18748	not_sex-linked	not_sex-linked	Muyle et al. 2018
15607_L92	m.99587	not_sex-linked	not_sex-linked	Muyle et al. 2018
15619_L92	m.36222	not_sex-linked	not_sex-linked	Muyle et al. 2018
15627_L94	comp63858_CAP3_contig_1	not_sex-linked	not_sex-linked	Muyle et al. 2018
15650_L92	m.20803	not_sex-linked	not_sex-linked	Muyle et al. 2018
15692_L161	KC978927.1	not_sex-linked	sex-linked	Blavet et al. 2015
15705_L92	m.110103	not_sex-linked	not_sex-linked	Muyle et al. 2018
15736_L92	m.94972	not_sex-linked	not_sex-linked	Muyle et al. 2018
15740_L92	m.32346	not_sex-linked	sex-linked	Muyle et al. 2018
15745_L100	m.36751	not_sex-linked	not_sex-linked	Muyle et al. 2018
15771_L95	m.64536	not_sex-linked	not_sex-linked	Muyle et al. 2018
15781_L92	comp66686_CAP3_contig_1	not_sex-linked	not_sex-linked	Muyle et al. 2018
15802_L100	comp68707_CAP3_contig_1	not_sex-linked	not_sex-linked	Muyle et al. 2018
15826_L92	m.27352	not_sex-linked	not_sex-linked	Muyle et al. 2018
15830_L131	comp63157_CAP3_contig_1	not_sex-linked	not_sex-linked	Muyle et al. 2018
15852_L95	comp57491_CAP3_contig_1	not_sex-linked	not_sex-linked	Muyle et al. 2018
15882_L95	m.25810	not_sex-linked	not_sex-linked	Muyle et al. 2018
15888_L92	m.131867	not_sex-linked	not_sex-linked	Muyle et al. 2018
15890_L143	m.124134	not_sex-linked	not_sex-linked	Muyle et al. 2018
15894_L92	comp67459_CAP3_contig_3	not_sex-linked	not_sex-linked	Muyle et al. 2018
15901_L92	m.137577	not_sex-linked	not_sex-linked	Muyle et al. 2018
15936_L92	comp44094_CAP3_contig_1	not_sex-linked	not_sex-linked	Muyle et al. 2018
15948_L98	KC978922.1	not_sex-linked	sex-linked	Blavet et al. 2015
15952_L92	comp60114_CAP3_contig_2	sex-linked	not_sex-linked	Muyle et al. 2018
15970_L92	m.89455	not_sex-linked	not_sex-linked	Muyle et al. 2018
15977_L95	comp65353_CAP3_contig_1	not_sex-linked	not_sex-linked	Muyle et al. 2018
15987_L92	comp29822_CAP3_contig_1	not_sex-linked	not_sex-linked	Muyle et al. 2018
15989_L105	KC978932.1	not_sex-linked	sex-linked	Blavet et al. 2015
15994_L92	comp65101_CAP3_contig_1	not_sex-linked	not_sex-linked	Muyle et al. 2018
15996_L92	m.52561	not_sex-linked	not_sex-linked	Muyle et al. 2018
16008_L92	m.114766	not_sex-linked	not_sex-linked	Muyle et al. 2018
16016_L95	m.95657	not_sex-linked	not_sex-linked	Muyle et al. 2018
16039_L92	comp62142_CAP3_contig_2	not_sex-linked	not_sex-linked	Muyle et al. 2018
16052_L92	comp67030_CAP3_contig_1	not_sex-linked	not_sex-linked	Muyle et al. 2018
16076_L92	m.141731	not_sex-linked	not_sex-linked	Muyle et al. 2018
16088_L92	m.81152	not_sex-linked	not_sex-linked	Muyle et al. 2018
16114_L92	comp67350_CAP3_contig_4	not_sex-linked	not_sex-linked	Muyle et al. 2018
16127_L92	comp77048_CAP3_contig_1	not_sex-linked	not_sex-linked	Muyle et al. 2018
16145_L92	m.104020	not_sex-linked	not_sex-linked	Muyle et al. 2018
16146_L92	comp64813_CAP3_contig_1	not_sex-linked	not_sex-linked	Muyle et al. 2018
16152_L92	comp66598_CAP3_contig_1	not_sex-linked	not_sex-linked	Muyle et al. 2018
16184_L95	m.29519	not_sex-linked	not_sex-linked	Muyle et al. 2018
16185_L95	m.21462	not_sex-linked	not_sex-linked	Muyle et al. 2018
16204_L92	comp64404_CAP3_contig_1	sex-linked	not_sex-linked	Muyle et al. 2018
16219_L96	m.138823	not_sex-linked	not_sex-linked	Muyle et al. 2018
16234_L92	m.101788	not_sex-linked	not_sex-linked	Muyle et al. 2018
16240_L94	m.104245	not_sex-linked	not_sex-linked	Muyle et al. 2018
16247_L95	m.130432	not_sex-linked	not_sex-linked	Muyle et al. 2018
16250_L93	m.38393	not_sex-linked	not_sex-linked	Muyle et al. 2018
16253_L92	m.90273	not_sex-linked	not_sex-linked	Muyle et al. 2018
16279_L123	comp66800_CAP3_contig_2	not_sex-linked	not_sex-linked	Muyle et al. 2018
16282_L92	m.98358	not_sex-linked	not_sex-linked	Muyle et al. 2018
16290_L92	comp48457_CAP3_contig_1	not_sex-linked	not_sex-linked	Muyle et al. 2018
16339_L98	m.87644	not_sex-linked	not_sex-linked	Muyle et al. 2018
16344_L92	comp53435_CAP3_contig_2	not_sex-linked	not_sex-linked	Muyle et al. 2018
16357_L95	m.55627	not_sex-linked	not_sex-linked	Muyle et al. 2018
16385_L92	m.14996	not_sex-linked	not_sex-linked	Muyle et al. 2018
16387_L92	m.141392	not_sex-linked	not_sex-linked	Muyle et al. 2018
16388_L92	comp43530_CAP3_contig_1	not_sex-linked	not_sex-linked	Muyle et al. 2018
16396_L92	m.97046	not_sex-linked	not_sex-linked	Muyle et al. 2018
16408_L93	m.71547	not_sex-linked	not_sex-linked	Muyle et al. 2018
16423_L92	m.31273	not_sex-linked	not_sex-linked	Muyle et al. 2018
16450_L116	comp46606_CAP3_contig_1	not_sex-linked	not_sex-linked	Muyle et al. 2018
16457_L92	comp64197_CAP3_contig_2	not_sex-linked	not_sex-linked	Muyle et al. 2018
16461_L92	comp30105_CAP3_contig_1	not_sex-linked	not_sex-linked	Muyle et al. 2018
16503_L92	m.83036	not_sex-linked	not_sex-linked	Muyle et al. 2018
16528_L160	m.123883	not_sex-linked	not_sex-linked	Muyle et al. 2018
16531_L92	m.99994	not_sex-linked	not_sex-linked	Muyle et al. 2018
16565_L92	m.117044	not_sex-linked	not_sex-linked	Muyle et al. 2018
16572_L92	comp51842_CAP3_contig_1	not_sex-linked	not_sex-linked	Muyle et al. 2018
16601_L92	m.8011	not_sex-linked	not_sex-linked	Muyle et al. 2018
16609_L92	comp67580_CAP3_contig_1	not_sex-linked	not_sex-linked	Muyle et al. 2018
16613_L92	comp25978_CAP3_contig_1	not_sex-linked	not_sex-linked	Muyle et al. 2018
16635_L113	m.13452	not_sex-linked	not_sex-linked	Muyle et al. 2018
16650_L150	KC978923.1	not_sex-linked	sex-linked	Blavet et al. 2015
16666_L132	m.25037	not_sex-linked	not_sex-linked	Muyle et al. 2018
16686_L94	m.11392	not_sex-linked	not_sex-linked	Muyle et al. 2018
16692_L92	comp66226_CAP3_contig_2	not_sex-linked	not_sex-linked	Muyle et al. 2018
16706_L92	m.75403	not_sex-linked	not_sex-linked	Muyle et al. 2018
16711_L92	m.138215	not_sex-linked	not_sex-linked	Muyle et al. 2018
16712_L138	m.99219	not_sex-linked	not_sex-linked	Muyle et al. 2018
16714_L92	comp66800_CAP3_contig_2	not_sex-linked	not_sex-linked	Muyle et al. 2018
16718_L92	m.141978	not_sex-linked	not_sex-linked	Muyle et al. 2018
16752_L92	m.87784	not_sex-linked	not_sex-linked	Muyle et al. 2018
16780_L92	comp425760_CAP3_contig_1	not_sex-linked	not_sex-linked	Muyle et al. 2018
16784_L100	m.141376	not_sex-linked	not_sex-linked	Muyle et al. 2018
16787_L92	m.104051	not_sex-linked	not_sex-linked	Muyle et al. 2018
16805_L92	m.79210	not_sex-linked	not_sex-linked	Muyle et al. 2018
16820_L92	m.99024	not_sex-linked	not_sex-linked	Muyle et al. 2018
16835_L102	m.9838	not_sex-linked	not_sex-linked	Muyle et al. 2018
16870_L95	m.128210	not_sex-linked	not_sex-linked	Muyle et al. 2018
16873_L92	m.97046	not_sex-linked	not_sex-linked	Muyle et al. 2018
16885_L104	m.18893	not_sex-linked	not_sex-linked	Muyle et al. 2018
16894_L181	comp64456_CAP3_contig_1	not_sex-linked	not_sex-linked	Muyle et al. 2018
16906_L92	comp62941_CAP3_contig_1	not_sex-linked	not_sex-linked	Muyle et al. 2018
16910_L92	m.51635	not_sex-linked	not_sex-linked	Muyle et al. 2018
16913_L92	comp31506_CAP3_contig_1	not_sex-linked	not_sex-linked	Muyle et al. 2018
16963_L92	m.24646	not_sex-linked	not_sex-linked	Muyle et al. 2018
16964_L98	m.40047	not_sex-linked	not_sex-linked	Muyle et al. 2018
16965_L92	m.130843	not_sex-linked	not_sex-linked	Muyle et al. 2018
16967_L92	comp48869_CAP3_contig_1	not_sex-linked	not_sex-linked	Muyle et al. 2018
16992_L92	m.37545	not_sex-linked	not_sex-linked	Muyle et al. 2018
17011_L92	comp311898_CAP3_contig_1	not_sex-linked	not_sex-linked	Muyle et al. 2018
17027_L97	comp67457_CAP3_contig_4	not_sex-linked	not_sex-linked	Muyle et al. 2018
17040_L93	comp63537_CAP3_contig_1	not_sex-linked	not_sex-linked	Muyle et al. 2018
17064_L93	m.79040	not_sex-linked	not_sex-linked	Muyle et al. 2018
17073_L110	m.136471	not_sex-linked	not_sex-linked	Muyle et al. 2018
17081_L92	m.17507	not_sex-linked	not_sex-linked	Muyle et al. 2018
17086_L92	m.135749	not_sex-linked	not_sex-linked	Muyle et al. 2018
17096_L95	m.74701	not_sex-linked	not_sex-linked	Muyle et al. 2018
17108_L92	m.84238	not_sex-linked	not_sex-linked	Muyle et al. 2018
17122_L92	m.22642	not_sex-linked	not_sex-linked	Muyle et al. 2018
17128_L92	m.112138	not_sex-linked	not_sex-linked	Muyle et al. 2018
17129_L92	m.20332	not_sex-linked	not_sex-linked	Muyle et al. 2018
17131_L95	m.137969	not_sex-linked	not_sex-linked	Muyle et al. 2018
17140_L113	m.112647	not_sex-linked	not_sex-linked	Muyle et al. 2018
17148_L95	comp63727_CAP3_contig_1	not_sex-linked	not_sex-linked	Muyle et al. 2018
17176_L92	m.47731	not_sex-linked	not_sex-linked	Muyle et al. 2018
17184_L92	m.49422	not_sex-linked	not_sex-linked	Muyle et al. 2018
17189_L95	m.30297	not_sex-linked	not_sex-linked	Muyle et al. 2018
17196_L92	m.103089	not_sex-linked	not_sex-linked	Muyle et al. 2018
17203_L92	m.28617	not_sex-linked	not_sex-linked	Muyle et al. 2018
17218_L92	m.136087	not_sex-linked	not_sex-linked	Muyle et al. 2018
17225_L95	m.60572	not_sex-linked	not_sex-linked	Muyle et al. 2018
17226_L92	comp47506_CAP3_contig_1	not_sex-linked	not_sex-linked	Muyle et al. 2018
17257_L122	m.134678	not_sex-linked	not_sex-linked	Muyle et al. 2018
17293_L92	KC978924.1	not_sex-linked	sex-linked	Blavet et al. 2015
17343_L92	m.6334	not_sex-linked	not_sex-linked	Muyle et al. 2018
17369_L92	m.29414	not_sex-linked	not_sex-linked	Muyle et al. 2018
17380_L104	m.29440	not_sex-linked	not_sex-linked	Muyle et al. 2018
17388_L95	m.114091	not_sex-linked	not_sex-linked	Muyle et al. 2018
17411_L111	comp67357_CAP3_contig_2	not_sex-linked	not_sex-linked	Muyle et al. 2018
17430_L92	m.123458	not_sex-linked	not_sex-linked	Muyle et al. 2018
17431_L92	m.120659	not_sex-linked	not_sex-linked	Muyle et al. 2018
17488_L92	comp67462_CAP3_contig_1	not_sex-linked	not_sex-linked	Muyle et al. 2018
17490_L92	comp60738_CAP3_contig_1	not_sex-linked	not_sex-linked	Muyle et al. 2018
17504_L92	m.116828	not_sex-linked	not_sex-linked	Muyle et al. 2018
17518_L92	m.142290	not_sex-linked	not_sex-linked	Muyle et al. 2018
17536_L94	comp66065_CAP3_contig_1	not_sex-linked	not_sex-linked	Muyle et al. 2018
17538_L92	m.26189	not_sex-linked	not_sex-linked	Muyle et al. 2018
17545_L92	comp67085_CAP3_contig_1	not_sex-linked	not_sex-linked	Muyle et al. 2018
17546_L92	comp65772_CAP3_contig_1	not_sex-linked	not_sex-linked	Muyle et al. 2018
17558_L92	m.23477	not_sex-linked	not_sex-linked	Muyle et al. 2018
17585_L137	m.127295	not_sex-linked	not_sex-linked	Muyle et al. 2018
17612_L92	m.21506	not_sex-linked	not_sex-linked	Muyle et al. 2018
17613_L92	m.63835	not_sex-linked	not_sex-linked	Muyle et al. 2018
17634_L92	m.138869	not_sex-linked	not_sex-linked	Muyle et al. 2018
17643_L92	comp59427_CAP3_contig_1	not_sex-linked	not_sex-linked	Muyle et al. 2018
17664_L92	m.86722	not_sex-linked	not_sex-linked	Muyle et al. 2018
17670_L92	m.125990	not_sex-linked	not_sex-linked	Muyle et al. 2018
17673_L92	m.102901	not_sex-linked	not_sex-linked	Muyle et al. 2018
17676_L92	comp57557_CAP3_contig_2	not_sex-linked	not_sex-linked	Muyle et al. 2018
17679_L92	comp66258_CAP3_contig_1	not_sex-linked	not_sex-linked	Muyle et al. 2018
17716_L92	m.28722	not_sex-linked	not_sex-linked	Muyle et al. 2018
17767_L92	comp59420_CAP3_contig_1	not_sex-linked	not_sex-linked	Muyle et al. 2018
17817_L95	m.20506	not_sex-linked	not_sex-linked	Muyle et al. 2018
17821_L142	KC978930.1	not_sex-linked	sex-linked	Blavet et al. 2015
17829_L98	m.29836	not_sex-linked	not_sex-linked	Muyle et al. 2018
17834_L92	m.47455	not_sex-linked	not_sex-linked	Muyle et al. 2018
17838_L95	m.16397	not_sex-linked	not_sex-linked	Muyle et al. 2018
17844_L92	m.15239	not_sex-linked	not_sex-linked	Muyle et al. 2018
17866_L92	comp64232_CAP3_contig_1	not_sex-linked	not_sex-linked	Muyle et al. 2018
17881_L95	KC978932.1	not_sex-linked	sex-linked	Blavet et al. 2015
17888_L92	comp44710_CAP3_contig_1	not_sex-linked	not_sex-linked	Muyle et al. 2018
17916_L92	m.21953	not_sex-linked	not_sex-linked	Muyle et al. 2018
17925_L92	m.1635	not_sex-linked	not_sex-linked	Muyle et al. 2018
17947_L92	m.119291	not_sex-linked	not_sex-linked	Muyle et al. 2018
17951_L128	m.4910	not_sex-linked	not_sex-linked	Muyle et al. 2018
17960_L145	m.109919	not_sex-linked	not_sex-linked	Muyle et al. 2018
17991_L92	m.71906	not_sex-linked	not_sex-linked	Muyle et al. 2018
18005_L92	m.115222	not_sex-linked	not_sex-linked	Muyle et al. 2018
18029_L94	m.71835	not_sex-linked	not_sex-linked	Muyle et al. 2018
18030_L95	m.95871	not_sex-linked	not_sex-linked	Muyle et al. 2018
18031_L92	m.118837	not_sex-linked	not_sex-linked	Muyle et al. 2018
18038_L92	comp66981_CAP3_contig_1	not_sex-linked	not_sex-linked	Muyle et al. 2018
18064_L95	m.138451	not_sex-linked	not_sex-linked	Muyle et al. 2018
18086_L92	m.82063	not_sex-linked	not_sex-linked	Muyle et al. 2018
18088_L92	m.137311	not_sex-linked	not_sex-linked	Muyle et al. 2018
18089_L92	m.136312	not_sex-linked	not_sex-linked	Muyle et al. 2018
18093_L92	KC978927.1	not_sex-linked	sex-linked	Blavet et al. 2015
18094_L92	comp61056_CAP3_contig_1	not_sex-linked	not_sex-linked	Muyle et al. 2018
18100_L92	m.27063	not_sex-linked	not_sex-linked	Muyle et al. 2018
18102_L92	comp29573_CAP3_contig_1	not_sex-linked	not_sex-linked	Muyle et al. 2018
18115_L95	m.113822	not_sex-linked	not_sex-linked	Muyle et al. 2018
18130_L125	m.86572	not_sex-linked	not_sex-linked	Muyle et al. 2018
18136_L92	comp61249_CAP3_contig_2	not_sex-linked	not_sex-linked	Muyle et al. 2018
18137_L92	m.108974	not_sex-linked	not_sex-linked	Muyle et al. 2018
18180_L92	m.108013	not_sex-linked	not_sex-linked	Muyle et al. 2018
18191_L92	m.124131	not_sex-linked	not_sex-linked	Muyle et al. 2018
18213_L92	comp66519_CAP3_contig_3	not_sex-linked	not_sex-linked	Muyle et al. 2018
18225_L92	m.116972	not_sex-linked	not_sex-linked	Muyle et al. 2018
18228_L92	comp29661_CAP3_contig_1	not_sex-linked	not_sex-linked	Muyle et al. 2018
18233_L94	m.109394	not_sex-linked	not_sex-linked	Muyle et al. 2018
18238_L94	m.129322	not_sex-linked	not_sex-linked	Muyle et al. 2018
18249_L92	comp64426_CAP3_contig_1	not_sex-linked	not_sex-linked	Muyle et al. 2018
18263_L92	comp63381_CAP3_contig_1	not_sex-linked	not_sex-linked	Muyle et al. 2018
18268_L92	comp145707_CAP3_contig_1	not_sex-linked	not_sex-linked	Muyle et al. 2018
18320_L92	m.102898	not_sex-linked	not_sex-linked	Muyle et al. 2018
18331_L141	comp39567_CAP3_contig_1	not_sex-linked	sex-linked	Muyle et al. 2018
18357_L92	m.118074	not_sex-linked	not_sex-linked	Muyle et al. 2018
18376_L92	m.32811	not_sex-linked	not_sex-linked	Muyle et al. 2018
18381_L95	m.135082	not_sex-linked	not_sex-linked	Muyle et al. 2018
18392_L92	comp67725_CAP3_contig_1	not_sex-linked	not_sex-linked	Muyle et al. 2018
18396_L92	m.136920	not_sex-linked	not_sex-linked	Muyle et al. 2018
18404_L92	m.44436	not_sex-linked	not_sex-linked	Muyle et al. 2018
18422_L92	comp56463_CAP3_contig_1	not_sex-linked	not_sex-linked	Muyle et al. 2018
18426_L92	m.27623	not_sex-linked	not_sex-linked	Muyle et al. 2018
18451_L128	m.115771	not_sex-linked	not_sex-linked	Muyle et al. 2018
18467_L92	m.51694	not_sex-linked	not_sex-linked	Muyle et al. 2018
18473_L92	KC978932.1	not_sex-linked	sex-linked	Blavet et al. 2015
18479_L92	m.2876	not_sex-linked	not_sex-linked	Muyle et al. 2018
18483_L95	comp43277_CAP3_contig_1	not_sex-linked	not_sex-linked	Muyle et al. 2018
18488_L110	m.122964	not_sex-linked	not_sex-linked	Muyle et al. 2018
18501_L92	comp62256_CAP3_contig_1	not_sex-linked	not_sex-linked	Muyle et al. 2018
18535_L137	m.133771	not_sex-linked	not_sex-linked	Muyle et al. 2018
18542_L97	m.61257	not_sex-linked	not_sex-linked	Muyle et al. 2018
18548_L92	m.23988	not_sex-linked	not_sex-linked	Muyle et al. 2018
18571_L92	comp44806_CAP3_contig_1	not_sex-linked	not_sex-linked	Muyle et al. 2018
18573_L92	m.10202	not_sex-linked	not_sex-linked	Muyle et al. 2018
18625_L92	m.124006	not_sex-linked	not_sex-linked	Muyle et al. 2018
18646_L92	comp59934_CAP3_contig_2	not_sex-linked	not_sex-linked	Muyle et al. 2018
18671_L92	m.90028	not_sex-linked	sex-linked	Muyle et al. 2018
18674_L92	m.58735	not_sex-linked	not_sex-linked	Muyle et al. 2018
18678_L92	comp64140_CAP3_contig_1	not_sex-linked	not_sex-linked	Muyle et al. 2018
18685_L126	m.100535	not_sex-linked	sex-linked	Muyle et al. 2018
18703_L92	comp47095_CAP3_contig_1	not_sex-linked	not_sex-linked	Muyle et al. 2018
18721_L92	m.137484	not_sex-linked	not_sex-linked	Muyle et al. 2018
18730_L92	m.72988	not_sex-linked	not_sex-linked	Muyle et al. 2018
18740_L92	m.47383	not_sex-linked	not_sex-linked	Muyle et al. 2018
18750_L92	m.121815	not_sex-linked	not_sex-linked	Muyle et al. 2018
18770_L99	m.73234	not_sex-linked	not_sex-linked	Muyle et al. 2018
18789_L99	m.48023	not_sex-linked	not_sex-linked	Muyle et al. 2018
18796_L92	comp29084_CAP3_contig_1	not_sex-linked	not_sex-linked	Muyle et al. 2018
18801_L95	m.93521	not_sex-linked	not_sex-linked	Muyle et al. 2018
18810_L92	m.21462	not_sex-linked	not_sex-linked	Muyle et al. 2018
18817_L92	m.33960	not_sex-linked	not_sex-linked	Muyle et al. 2018
18825_L92	m.134530	not_sex-linked	not_sex-linked	Muyle et al. 2018
18842_L92	comp44217_CAP3_contig_1	not_sex-linked	not_sex-linked	Muyle et al. 2018
18863_L92	comp66929_CAP3_contig_1	not_sex-linked	not_sex-linked	Muyle et al. 2018
18874_L134	m.67390	not_sex-linked	not_sex-linked	Muyle et al. 2018
18877_L92	m.73392	not_sex-linked	not_sex-linked	Muyle et al. 2018
18885_L92	m.139397	not_sex-linked	not_sex-linked	Muyle et al. 2018
18886_L92	m.37422	not_sex-linked	not_sex-linked	Muyle et al. 2018
18905_L92	m.57615	not_sex-linked	not_sex-linked	Muyle et al. 2018
18928_L92	comp53734_CAP3_contig_1	not_sex-linked	not_sex-linked	Muyle et al. 2018
18942_L119	m.75589	not_sex-linked	not_sex-linked	Muyle et al. 2018
18946_L101	m.118523	not_sex-linked	not_sex-linked	Muyle et al. 2018
18947_L98	m.48621	not_sex-linked	not_sex-linked	Muyle et al. 2018
18951_L92	m.140646	not_sex-linked	not_sex-linked	Muyle et al. 2018
18952_L92	m.42458	not_sex-linked	not_sex-linked	Muyle et al. 2018
18985_L101	m.114209	not_sex-linked	not_sex-linked	Muyle et al. 2018
18995_L92	comp59238_CAP3_contig_1	not_sex-linked	not_sex-linked	Muyle et al. 2018
19003_L92	m.15805	not_sex-linked	not_sex-linked	Muyle et al. 2018
19023_L95	m.141013	not_sex-linked	not_sex-linked	Muyle et al. 2018
19043_L97	comp64164_CAP3_contig_1	not_sex-linked	not_sex-linked	Muyle et al. 2018
19048_L92	m.7748	not_sex-linked	not_sex-linked	Muyle et al. 2018
19074_L100	m.132769	not_sex-linked	not_sex-linked	Muyle et al. 2018
19087_L92	m.137914	not_sex-linked	not_sex-linked	Muyle et al. 2018
19120_L95	m.56242	not_sex-linked	not_sex-linked	Muyle et al. 2018
19122_L92	m.25198	not_sex-linked	not_sex-linked	Muyle et al. 2018
19128_L96	m.126739	not_sex-linked	not_sex-linked	Muyle et al. 2018
19146_L92	m.69446	not_sex-linked	not_sex-linked	Muyle et al. 2018
19149_L92	comp67736_CAP3_contig_2	not_sex-linked	not_sex-linked	Muyle et al. 2018
19173_L92	m.134100	not_sex-linked	not_sex-linked	Muyle et al. 2018
19189_L92	m.87889	not_sex-linked	not_sex-linked	Muyle et al. 2018
19206_L92	m.91143	not_sex-linked	not_sex-linked	Muyle et al. 2018
19213_L98	comp66449_CAP3_contig_4	not_sex-linked	not_sex-linked	Muyle et al. 2018
19223_L92	m.48161	not_sex-linked	not_sex-linked	Muyle et al. 2018
19228_L92	m.104030	not_sex-linked	not_sex-linked	Muyle et al. 2018
19237_L93	comp63949_CAP3_contig_1	not_sex-linked	not_sex-linked	Muyle et al. 2018
19240_L92	m.74737	not_sex-linked	not_sex-linked	Muyle et al. 2018
19278_L104	m.138278	not_sex-linked	not_sex-linked	Muyle et al. 2018
19289_L92	m.123686	not_sex-linked	not_sex-linked	Muyle et al. 2018
19301_L92	m.98746	not_sex-linked	not_sex-linked	Muyle et al. 2018
19314_L103	m.1703	not_sex-linked	not_sex-linked	Muyle et al. 2018
19322_L92	m.38698	not_sex-linked	not_sex-linked	Muyle et al. 2018
19326_L92	m.78188	not_sex-linked	not_sex-linked	Muyle et al. 2018
19344_L95	m.25580	not_sex-linked	not_sex-linked	Muyle et al. 2018
19347_L92	comp31640_CAP3_contig_1	not_sex-linked	not_sex-linked	Muyle et al. 2018
19348_L92	m.41680	not_sex-linked	not_sex-linked	Muyle et al. 2018
19350_L92	m.12574	not_sex-linked	not_sex-linked	Muyle et al. 2018
19360_L92	m.139364	not_sex-linked	not_sex-linked	Muyle et al. 2018
19365_L107	m.39275	not_sex-linked	not_sex-linked	Muyle et al. 2018
19369_L125	m.139424	not_sex-linked	not_sex-linked	Muyle et al. 2018
19370_L92	comp67055_CAP3_contig_2	not_sex-linked	not_sex-linked	Muyle et al. 2018
19396_L92	m.142423	not_sex-linked	not_sex-linked	Muyle et al. 2018
19403_L92	KC978923.1	not_sex-linked	sex-linked	Blavet et al. 2015
19407_L92	m.105032	not_sex-linked	not_sex-linked	Muyle et al. 2018
19410_L125	m.115175	not_sex-linked	not_sex-linked	Muyle et al. 2018
19425_L92	comp46743_CAP3_contig_1	not_sex-linked	not_sex-linked	Muyle et al. 2018
19429_L92	comp56709_CAP3_contig_1	not_sex-linked	not_sex-linked	Muyle et al. 2018
19430_L101	m.23209	not_sex-linked	not_sex-linked	Muyle et al. 2018
19433_L92	m.36185	not_sex-linked	not_sex-linked	Muyle et al. 2018
19441_L108	m.79274	not_sex-linked	not_sex-linked	Muyle et al. 2018
19476_L92	m.139469	not_sex-linked	not_sex-linked	Muyle et al. 2018
19483_L133	m.142423	not_sex-linked	not_sex-linked	Muyle et al. 2018
19492_L120	m.42458	not_sex-linked	not_sex-linked	Muyle et al. 2018
19494_L92	m.141270	not_sex-linked	not_sex-linked	Muyle et al. 2018
19497_L92	m.135361	not_sex-linked	not_sex-linked	Muyle et al. 2018
19505_L92	m.134502	not_sex-linked	not_sex-linked	Muyle et al. 2018
19525_L92	comp61996_CAP3_contig_1	not_sex-linked	not_sex-linked	Muyle et al. 2018
19535_L154	m.118523	not_sex-linked	not_sex-linked	Muyle et al. 2018
19536_L92	m.27949	not_sex-linked	not_sex-linked	Muyle et al. 2018
19545_L92	comp66686_CAP3_contig_1	not_sex-linked	not_sex-linked	Muyle et al. 2018
19574_L102	m.33803	not_sex-linked	not_sex-linked	Muyle et al. 2018
19585_L92	m.106528	not_sex-linked	not_sex-linked	Muyle et al. 2018
19592_L92	m.79806	not_sex-linked	not_sex-linked	Muyle et al. 2018
19602_L92	comp66692_CAP3_contig_1	not_sex-linked	not_sex-linked	Muyle et al. 2018
19642_L92	m.137450	not_sex-linked	not_sex-linked	Muyle et al. 2018
19653_L136	m.45290	not_sex-linked	not_sex-linked	Muyle et al. 2018
19659_L92	comp67085_CAP3_contig_1	not_sex-linked	not_sex-linked	Muyle et al. 2018
19666_L92	m.80748	not_sex-linked	not_sex-linked	Muyle et al. 2018
19667_L92	m.30125	not_sex-linked	not_sex-linked	Muyle et al. 2018
19683_L113	comp64925_CAP3_contig_2	sex-linked	sex-linked	Muyle et al. 2018
19693_L92	m.62357	not_sex-linked	not_sex-linked	Muyle et al. 2018
19694_L149	m.121642	not_sex-linked	not_sex-linked	Muyle et al. 2018
19698_L92	comp66131_CAP3_contig_1	not_sex-linked	not_sex-linked	Muyle et al. 2018
19706_L92	m.56803	not_sex-linked	not_sex-linked	Muyle et al. 2018
19709_L92	comp35657_CAP3_contig_1	not_sex-linked	not_sex-linked	Muyle et al. 2018
19713_L92	m.134251	not_sex-linked	not_sex-linked	Muyle et al. 2018
19734_L92	m.21266	not_sex-linked	not_sex-linked	Muyle et al. 2018
19744_L92	m.23641	not_sex-linked	not_sex-linked	Muyle et al. 2018
19754_L92	m.88178	not_sex-linked	not_sex-linked	Muyle et al. 2018
19763_L92	m.65552	not_sex-linked	not_sex-linked	Muyle et al. 2018
19775_L95	m.134949	not_sex-linked	not_sex-linked	Muyle et al. 2018
19779_L92	m.65377	not_sex-linked	not_sex-linked	Muyle et al. 2018
19791_L92	m.47126	not_sex-linked	not_sex-linked	Muyle et al. 2018
19839_L92	comp62841_CAP3_contig_1	not_sex-linked	not_sex-linked	Muyle et al. 2018
19841_L92	m.88360	not_sex-linked	not_sex-linked	Muyle et al. 2018
19845_L95	m.134531	not_sex-linked	not_sex-linked	Muyle et al. 2018
19849_L92	m.88790	not_sex-linked	not_sex-linked	Muyle et al. 2018
19855_L143	KC978932.1	not_sex-linked	sex-linked	Blavet et al. 2015
19867_L99	m.83527	not_sex-linked	not_sex-linked	Muyle et al. 2018
19883_L92	comp66469_CAP3_contig_2	not_sex-linked	not_sex-linked	Muyle et al. 2018
19887_L92	m.20606	not_sex-linked	not_sex-linked	Muyle et al. 2018
19927_L92	m.18381	not_sex-linked	not_sex-linked	Muyle et al. 2018
19929_L92	comp61196_CAP3_contig_1	not_sex-linked	not_sex-linked	Muyle et al. 2018
19936_L127	KC978930.1	not_sex-linked	sex-linked	Blavet et al. 2015
19952_L113	comp64197_CAP3_contig_2	not_sex-linked	not_sex-linked	Muyle et al. 2018
19958_L95	m.86041	not_sex-linked	not_sex-linked	Muyle et al. 2018
19959_L92	m.52201	not_sex-linked	not_sex-linked	Muyle et al. 2018
19961_L92	m.76176	not_sex-linked	not_sex-linked	Muyle et al. 2018
19966_L93	comp57557_CAP3_contig_2	not_sex-linked	not_sex-linked	Muyle et al. 2018
19972_L92	m.3195	not_sex-linked	not_sex-linked	Muyle et al. 2018
19994_L96	comp66315_CAP3_contig_1	not_sex-linked	not_sex-linked	Muyle et al. 2018
20037_L92	m.118875	not_sex-linked	not_sex-linked	Muyle et al. 2018
20047_L108	m.86337	sex-linked	not_sex-linked	Muyle et al. 2018
20055_L92	m.1207	not_sex-linked	not_sex-linked	Muyle et al. 2018
20057_L92	m.2704	not_sex-linked	not_sex-linked	Muyle et al. 2018
20065_L92	comp60263_CAP3_contig_1	not_sex-linked	not_sex-linked	Muyle et al. 2018
20074_L113	comp62300_CAP3_contig_1	not_sex-linked	not_sex-linked	Muyle et al. 2018
20076_L92	m.143418	not_sex-linked	not_sex-linked	Muyle et al. 2018
20082_L92	comp61694_CAP3_contig_1	not_sex-linked	not_sex-linked	Muyle et al. 2018
20097_L92	JQ289124.1	not_sex-linked	sex-linked	Blavet et al. 2015
20102_L92	m.103256	not_sex-linked	not_sex-linked	Muyle et al. 2018
20108_L92	m.28722	not_sex-linked	not_sex-linked	Muyle et al. 2018
20122_L92	m.116531	not_sex-linked	not_sex-linked	Muyle et al. 2018
20133_L95	m.82116	not_sex-linked	not_sex-linked	Muyle et al. 2018
20144_L92	m.1462	not_sex-linked	not_sex-linked	Muyle et al. 2018
20145_L92	comp31289_CAP3_contig_1	not_sex-linked	not_sex-linked	Muyle et al. 2018
20153_L92	comp65855_CAP3_contig_2	not_sex-linked	not_sex-linked	Muyle et al. 2018
20165_L125	comp65184_CAP3_contig_1	not_sex-linked	not_sex-linked	Muyle et al. 2018
20167_L95	comp67707_CAP3_contig_2	not_sex-linked	not_sex-linked	Muyle et al. 2018
20180_L92	comp60913_CAP3_contig_1	not_sex-linked	not_sex-linked	Muyle et al. 2018
20222_L92	m.51193	not_sex-linked	not_sex-linked	Muyle et al. 2018
20224_L95	m.21688	not_sex-linked	not_sex-linked	Muyle et al. 2018
20231_L93	comp66161_CAP3_contig_3	not_sex-linked	not_sex-linked	Muyle et al. 2018
20253_L92	m.67389	not_sex-linked	not_sex-linked	Muyle et al. 2018
20257_L92	m.51053	sex-linked	sex-linked	Muyle et al. 2018
20292_L92	comp63502_CAP3_contig_1	not_sex-linked	not_sex-linked	Muyle et al. 2018
20315_L104	comp67609_CAP3_contig_1	not_sex-linked	not_sex-linked	Muyle et al. 2018
20335_L92	comp31929_CAP3_contig_1	not_sex-linked	not_sex-linked	Muyle et al. 2018
20357_L92	comp64517_CAP3_contig_1	not_sex-linked	not_sex-linked	Muyle et al. 2018
20370_L92	comp58974_CAP3_contig_1	not_sex-linked	not_sex-linked	Muyle et al. 2018
20380_L104	m.76304	not_sex-linked	not_sex-linked	Muyle et al. 2018
20393_L115	JQ289124.1	not_sex-linked	sex-linked	Blavet et al. 2015
20404_L92	comp43924_CAP3_contig_1	not_sex-linked	not_sex-linked	Muyle et al. 2018
20406_L92	comp95246_CAP3_contig_1	not_sex-linked	not_sex-linked	Muyle et al. 2018
20410_L92	m.28031	not_sex-linked	not_sex-linked	Muyle et al. 2018
20420_L92	comp67764_CAP3_contig_4	not_sex-linked	not_sex-linked	Muyle et al. 2018
20422_L92	m.42373	not_sex-linked	not_sex-linked	Muyle et al. 2018
20427_L95	comp55432_CAP3_contig_1	not_sex-linked	not_sex-linked	Muyle et al. 2018
20432_L92	m.31429	not_sex-linked	not_sex-linked	Muyle et al. 2018
20459_L92	comp67228_CAP3_contig_1	not_sex-linked	not_sex-linked	Muyle et al. 2018
20478_L92	m.120617	not_sex-linked	not_sex-linked	Muyle et al. 2018
20489_L92	m.117735	not_sex-linked	not_sex-linked	Muyle et al. 2018
20510_L119	m.115175	not_sex-linked	not_sex-linked	Muyle et al. 2018
20517_L92	m.75114	not_sex-linked	not_sex-linked	Muyle et al. 2018
20521_L92	m.115960	not_sex-linked	not_sex-linked	Muyle et al. 2018
20582_L92	m.49876	sex-linked	sex-linked	Muyle et al. 2018
20590_L92	m.22167	not_sex-linked	not_sex-linked	Muyle et al. 2018
20614_L124	m.15971	not_sex-linked	not_sex-linked	Muyle et al. 2018
20618_L92	m.138035	not_sex-linked	not_sex-linked	Muyle et al. 2018
20619_L92	m.50949	not_sex-linked	not_sex-linked	Muyle et al. 2018
20633_L92	m.142427	not_sex-linked	not_sex-linked	Muyle et al. 2018
20647_L92	m.25397	not_sex-linked	not_sex-linked	Muyle et al. 2018
20648_L92	comp63734_CAP3_contig_1	not_sex-linked	not_sex-linked	Muyle et al. 2018
20653_L92	comp58285_CAP3_contig_2	not_sex-linked	not_sex-linked	Muyle et al. 2018
20655_L101	m.22715	not_sex-linked	not_sex-linked	Muyle et al. 2018
20660_L95	m.74017	not_sex-linked	not_sex-linked	Muyle et al. 2018
20688_L92	m.132707	not_sex-linked	not_sex-linked	Muyle et al. 2018
20710_L93	KC978932.1	not_sex-linked	sex-linked	Blavet et al. 2015
20715_L92	comp67704_CAP3_contig_5	not_sex-linked	not_sex-linked	Muyle et al. 2018
20727_L92	m.127623	not_sex-linked	not_sex-linked	Muyle et al. 2018
20753_L92	m.90795	not_sex-linked	not_sex-linked	Muyle et al. 2018
20779_L92	m.104031	not_sex-linked	not_sex-linked	Muyle et al. 2018
20782_L110	m.24849	not_sex-linked	not_sex-linked	Muyle et al. 2018
20797_L92	m.32514	not_sex-linked	not_sex-linked	Muyle et al. 2018
20810_L92	m.73370	not_sex-linked	not_sex-linked	Muyle et al. 2018
20822_L92	comp66417_CAP3_contig_1	not_sex-linked	not_sex-linked	Muyle et al. 2018
20826_L92	m.47125	not_sex-linked	not_sex-linked	Muyle et al. 2018
20830_L92	m.24130	not_sex-linked	not_sex-linked	Muyle et al. 2018
20840_L92	comp67381_CAP3_contig_1	not_sex-linked	not_sex-linked	Muyle et al. 2018
20848_L93	m.113283	not_sex-linked	not_sex-linked	Muyle et al. 2018
20853_L92	m.140598	not_sex-linked	not_sex-linked	Muyle et al. 2018
20859_L92	comp46950_CAP3_contig_1	not_sex-linked	not_sex-linked	Muyle et al. 2018
20869_L92	comp48083_CAP3_contig_1	not_sex-linked	not_sex-linked	Muyle et al. 2018
20876_L92	comp67448_CAP3_contig_1	not_sex-linked	not_sex-linked	Muyle et al. 2018
20883_L92	comp59317_CAP3_contig_1	not_sex-linked	not_sex-linked	Muyle et al. 2018
20885_L114	comp66387_CAP3_contig_1	not_sex-linked	not_sex-linked	Muyle et al. 2018
20887_L92	comp66130_CAP3_contig_1	not_sex-linked	not_sex-linked	Muyle et al. 2018
20892_L130	m.10188	not_sex-linked	not_sex-linked	Muyle et al. 2018
20899_L92	m.10572	not_sex-linked	not_sex-linked	Muyle et al. 2018
20904_L92	m.49955	not_sex-linked	not_sex-linked	Muyle et al. 2018
20950_L92	comp58503_CAP3_contig_1	not_sex-linked	not_sex-linked	Muyle et al. 2018
20951_L92	m.142361	not_sex-linked	not_sex-linked	Muyle et al. 2018
20952_L92	m.49876	not_sex-linked	sex-linked	Muyle et al. 2018
20967_L95	m.23209	not_sex-linked	not_sex-linked	Muyle et al. 2018
20976_L92	m.105872	not_sex-linked	sex-linked	Muyle et al. 2018
20983_L127	m.112221	not_sex-linked	not_sex-linked	Muyle et al. 2018
20999_L93	m.46732	not_sex-linked	not_sex-linked	Muyle et al. 2018
21004_L124	comp47569_CAP3_contig_1	not_sex-linked	not_sex-linked	Muyle et al. 2018
21005_L95	comp46391_CAP3_contig_1	not_sex-linked	not_sex-linked	Muyle et al. 2018
21044_L92	m.94816	not_sex-linked	sex-linked	Muyle et al. 2018
21046_L92	m.76452	not_sex-linked	not_sex-linked	Muyle et al. 2018
21050_L132	m.133038	not_sex-linked	not_sex-linked	Muyle et al. 2018
21057_L92	comp67686_CAP3_contig_3	not_sex-linked	not_sex-linked	Muyle et al. 2018
21100_L92	m.115764	not_sex-linked	not_sex-linked	Muyle et al. 2018
21112_L104	m.44733	not_sex-linked	not_sex-linked	Muyle et al. 2018
21117_L92	m.86656	not_sex-linked	not_sex-linked	Muyle et al. 2018
21130_L92	m.76904	not_sex-linked	not_sex-linked	Muyle et al. 2018
21146_L92	m.87798	not_sex-linked	sex-linked	Muyle et al. 2018
21165_L147	JQ289124.1	not_sex-linked	sex-linked	Blavet et al. 2015
21170_L101	comp50990_CAP3_contig_1	not_sex-linked	not_sex-linked	Muyle et al. 2018
21172_L104	m.66058	not_sex-linked	not_sex-linked	Muyle et al. 2018
21178_L92	m.76068	not_sex-linked	not_sex-linked	Muyle et al. 2018
21198_L95	comp66762_CAP3_contig_5	not_sex-linked	not_sex-linked	Muyle et al. 2018
21236_L116	m.99024	not_sex-linked	not_sex-linked	Muyle et al. 2018
21258_L92	m.112550	not_sex-linked	not_sex-linked	Muyle et al. 2018
21262_L92	comp64324_CAP3_contig_1	not_sex-linked	not_sex-linked	Muyle et al. 2018
21267_L92	KC978922.1	not_sex-linked	sex-linked	Blavet et al. 2015
21273_L117	m.36933	not_sex-linked	not_sex-linked	Muyle et al. 2018
21296_L92	m.98578	not_sex-linked	not_sex-linked	Muyle et al. 2018
21302_L111	m.143194	not_sex-linked	not_sex-linked	Muyle et al. 2018
21313_L92	comp67393_CAP3_contig_3	not_sex-linked	not_sex-linked	Muyle et al. 2018
21314_L113	JQ289124.1	not_sex-linked	sex-linked	Blavet et al. 2015
21322_L111	m.132027	not_sex-linked	not_sex-linked	Muyle et al. 2018
21331_L92	m.49635	not_sex-linked	not_sex-linked	Muyle et al. 2018
21357_L92	m.142290	not_sex-linked	not_sex-linked	Muyle et al. 2018
21358_L92	comp67348_CAP3_contig_2	not_sex-linked	not_sex-linked	Muyle et al. 2018
21372_L99	m.27962	not_sex-linked	sex-linked	Muyle et al. 2018
21373_L92	m.39478	not_sex-linked	not_sex-linked	Muyle et al. 2018
21399_L92	m.84995	not_sex-linked	not_sex-linked	Muyle et al. 2018
21407_L92	m.89889	not_sex-linked	not_sex-linked	Muyle et al. 2018
21451_L92	m.2557	not_sex-linked	not_sex-linked	Muyle et al. 2018
21454_L92	m.32346	sex-linked	sex-linked	Muyle et al. 2018
21466_L92	m.596	not_sex-linked	not_sex-linked	Muyle et al. 2018
21479_L111	m.19580	not_sex-linked	not_sex-linked	Muyle et al. 2018
21494_L92	comp62750_CAP3_contig_1	not_sex-linked	not_sex-linked	Muyle et al. 2018
21502_L119	m.130483	not_sex-linked	not_sex-linked	Muyle et al. 2018
21514_L99	m.55272	not_sex-linked	not_sex-linked	Muyle et al. 2018
21516_L92	m.55798	not_sex-linked	not_sex-linked	Muyle et al. 2018
21544_L92	comp57025_CAP3_contig_1	not_sex-linked	not_sex-linked	Muyle et al. 2018
21562_L92	m.23530	not_sex-linked	not_sex-linked	Muyle et al. 2018
21567_L92	m.64050	not_sex-linked	not_sex-linked	Muyle et al. 2018
21582_L92	m.1892	not_sex-linked	not_sex-linked	Muyle et al. 2018
21584_L95	comp66948_CAP3_contig_3	not_sex-linked	not_sex-linked	Muyle et al. 2018
21611_L92	m.9124	not_sex-linked	not_sex-linked	Muyle et al. 2018
21628_L92	m.115653	not_sex-linked	not_sex-linked	Muyle et al. 2018
21644_L149	comp305486_CAP3_contig_1	not_sex-linked	not_sex-linked	Muyle et al. 2018
21658_L92	comp62505_CAP3_contig_1	not_sex-linked	not_sex-linked	Muyle et al. 2018
21675_L95	m.1507	not_sex-linked	not_sex-linked	Muyle et al. 2018
21712_L95	m.24057	not_sex-linked	sex-linked	Muyle et al. 2018
21732_L122	m.96918	not_sex-linked	not_sex-linked	Muyle et al. 2018
21736_L98	comp64967_CAP3_contig_1	not_sex-linked	not_sex-linked	Muyle et al. 2018
21743_L92	m.88721	not_sex-linked	sex-linked	Muyle et al. 2018
21745_L92	comp66711_CAP3_contig_1	not_sex-linked	not_sex-linked	Muyle et al. 2018
21759_L92	m.76078	not_sex-linked	not_sex-linked	Muyle et al. 2018
21814_L92	m.137021	not_sex-linked	not_sex-linked	Muyle et al. 2018
21815_L92	m.51876	not_sex-linked	not_sex-linked	Muyle et al. 2018
21843_L147	m.52549	not_sex-linked	not_sex-linked	Muyle et al. 2018
21851_L95	m.44085	not_sex-linked	not_sex-linked	Muyle et al. 2018
21861_L92	m.83058	not_sex-linked	not_sex-linked	Muyle et al. 2018
21873_L98	m.77703	not_sex-linked	not_sex-linked	Muyle et al. 2018
21902_L92	comp67718_CAP3_contig_4	not_sex-linked	not_sex-linked	Muyle et al. 2018
21904_L134	m.115436	not_sex-linked	not_sex-linked	Muyle et al. 2018
21928_L92	m.105459	not_sex-linked	not_sex-linked	Muyle et al. 2018
21954_L92	m.3000	not_sex-linked	not_sex-linked	Muyle et al. 2018
21964_L92	comp54994_CAP3_contig_1	not_sex-linked	not_sex-linked	Muyle et al. 2018
21989_L92	comp64735_CAP3_contig_1	not_sex-linked	not_sex-linked	Muyle et al. 2018
21997_L92	comp29829_CAP3_contig_1	not_sex-linked	not_sex-linked	Muyle et al. 2018
22002_L92	comp27472_CAP3_contig_1	not_sex-linked	not_sex-linked	Muyle et al. 2018
22056_L95	comp67387_CAP3_contig_1	not_sex-linked	not_sex-linked	Muyle et al. 2018
22065_L92	comp33295_CAP3_contig_1	not_sex-linked	sex-linked	Muyle et al. 2018
22070_L98	m.78188	not_sex-linked	not_sex-linked	Muyle et al. 2018
22071_L92	comp50680_CAP3_contig_1	not_sex-linked	not_sex-linked	Muyle et al. 2018
22088_L92	m.140107	not_sex-linked	not_sex-linked	Muyle et al. 2018
22099_L92	m.47903	not_sex-linked	not_sex-linked	Muyle et al. 2018
22104_L104	comp66333_CAP3_contig_1	not_sex-linked	not_sex-linked	Muyle et al. 2018
22119_L92	comp54600_CAP3_contig_1	not_sex-linked	not_sex-linked	Muyle et al. 2018
22141_L92	m.1372	not_sex-linked	not_sex-linked	Muyle et al. 2018
22162_L92	m.69800	not_sex-linked	not_sex-linked	Muyle et al. 2018
22189_L92	comp385205_CAP3_contig_1	not_sex-linked	not_sex-linked	Muyle et al. 2018
22193_L102	comp61999_CAP3_contig_1	not_sex-linked	not_sex-linked	Muyle et al. 2018
22213_L92	comp67619_CAP3_contig_1	not_sex-linked	not_sex-linked	Muyle et al. 2018
22237_L92	m.659	not_sex-linked	not_sex-linked	Muyle et al. 2018
22252_L92	m.103602	not_sex-linked	not_sex-linked	Muyle et al. 2018
22265_L131	comp65436_CAP3_contig_1	not_sex-linked	not_sex-linked	Muyle et al. 2018
22294_L92	m.55280	not_sex-linked	not_sex-linked	Muyle et al. 2018
22309_L92	m.142423	not_sex-linked	not_sex-linked	Muyle et al. 2018
22321_L92	comp61405_CAP3_contig_1	not_sex-linked	not_sex-linked	Muyle et al. 2018
22337_L125	comp61249_CAP3_contig_3	not_sex-linked	not_sex-linked	Muyle et al. 2018
22340_L92	m.48064	not_sex-linked	not_sex-linked	Muyle et al. 2018
22359_L92	m.109102	not_sex-linked	not_sex-linked	Muyle et al. 2018
22361_L92	m.136979	not_sex-linked	not_sex-linked	Muyle et al. 2018
22375_L92	m.21178	not_sex-linked	not_sex-linked	Muyle et al. 2018
22377_L92	comp66812_CAP3_contig_2	not_sex-linked	not_sex-linked	Muyle et al. 2018
22380_L93	m.55481	not_sex-linked	not_sex-linked	Muyle et al. 2018
22385_L92	m.136167	not_sex-linked	not_sex-linked	Muyle et al. 2018
22402_L92	m.103595	not_sex-linked	not_sex-linked	Muyle et al. 2018
22457_L92	comp67579_CAP3_contig_1	not_sex-linked	not_sex-linked	Muyle et al. 2018
22460_L95	comp53647_CAP3_contig_1	not_sex-linked	not_sex-linked	Muyle et al. 2018
22481_L92	m.32986	not_sex-linked	not_sex-linked	Muyle et al. 2018
22489_L122	m.71224	not_sex-linked	not_sex-linked	Muyle et al. 2018
22537_L92	comp64538_CAP3_contig_1	not_sex-linked	not_sex-linked	Muyle et al. 2018
22541_L92	m.18808	not_sex-linked	not_sex-linked	Muyle et al. 2018
22569_L95	m.132270	not_sex-linked	not_sex-linked	Muyle et al. 2018
22570_L138	m.16566	not_sex-linked	not_sex-linked	Muyle et al. 2018
22571_L95	m.140869	not_sex-linked	not_sex-linked	Muyle et al. 2018
22580_L92	comp60526_CAP3_contig_1	not_sex-linked	not_sex-linked	Muyle et al. 2018
22621_L92	m.87268	not_sex-linked	not_sex-linked	Muyle et al. 2018
22627_L92	KC978928.1	not_sex-linked	sex-linked	Blavet et al. 2015
22648_L92	m.113773	not_sex-linked	not_sex-linked	Muyle et al. 2018
22660_L93	m.115076	not_sex-linked	not_sex-linked	Muyle et al. 2018
22685_L105	m.136696	not_sex-linked	not_sex-linked	Muyle et al. 2018
22736_L92	comp23279_CAP3_contig_1	not_sex-linked	not_sex-linked	Muyle et al. 2018
22758_L122	comp67352_CAP3_contig_2	not_sex-linked	not_sex-linked	Muyle et al. 2018
22767_L92	m.133729	not_sex-linked	not_sex-linked	Muyle et al. 2018
22793_L92	m.106137	not_sex-linked	sex-linked	Muyle et al. 2018
22794_L143	m.301	not_sex-linked	not_sex-linked	Muyle et al. 2018
22797_L92	JQ289124.1	not_sex-linked	sex-linked	Blavet et al. 2015
22798_L92	m.141002	not_sex-linked	not_sex-linked	Muyle et al. 2018
22801_L92	m.27937	not_sex-linked	not_sex-linked	Muyle et al. 2018
22871_L92	comp66705_CAP3_contig_2	not_sex-linked	not_sex-linked	Muyle et al. 2018
22876_L92	m.43318	not_sex-linked	not_sex-linked	Muyle et al. 2018
22900_L92	m.134678	not_sex-linked	not_sex-linked	Muyle et al. 2018
22924_L92	m.136258	not_sex-linked	not_sex-linked	Muyle et al. 2018
22925_L92	m.139031	not_sex-linked	not_sex-linked	Muyle et al. 2018
22974_L92	m.115771	not_sex-linked	not_sex-linked	Muyle et al. 2018
22975_L92	m.95533	not_sex-linked	not_sex-linked	Muyle et al. 2018
22989_L92	comp65551_CAP3_contig_2	not_sex-linked	not_sex-linked	Muyle et al. 2018
23004_L92	m.106964	not_sex-linked	not_sex-linked	Muyle et al. 2018
23008_L92	m.20636	not_sex-linked	not_sex-linked	Muyle et al. 2018
23033_L92	comp67255_CAP3_contig_1	not_sex-linked	not_sex-linked	Muyle et al. 2018
23036_L92	m.29271	not_sex-linked	not_sex-linked	Muyle et al. 2018
23057_L92	m.41559	not_sex-linked	not_sex-linked	Muyle et al. 2018
23071_L93	comp54708_CAP3_contig_2	not_sex-linked	not_sex-linked	Muyle et al. 2018
23076_L95	m.103664	not_sex-linked	not_sex-linked	Muyle et al. 2018
23077_L92	comp66770_CAP3_contig_1	not_sex-linked	not_sex-linked	Muyle et al. 2018
23096_L92	m.55996	not_sex-linked	not_sex-linked	Muyle et al. 2018
23097_L92	comp67458_CAP3_contig_1	not_sex-linked	not_sex-linked	Muyle et al. 2018
23107_L92	m.85834	not_sex-linked	not_sex-linked	Muyle et al. 2018
23117_L140	KC978922.1	not_sex-linked	sex-linked	Blavet et al. 2015
23119_L92	m.42764	not_sex-linked	not_sex-linked	Muyle et al. 2018
23120_L109	m.98248	not_sex-linked	not_sex-linked	Muyle et al. 2018
23132_L92	comp67163_CAP3_contig_7	not_sex-linked	not_sex-linked	Muyle et al. 2018
23146_L124	m.133754	not_sex-linked	not_sex-linked	Muyle et al. 2018
23158_L92	m.74510	not_sex-linked	not_sex-linked	Muyle et al. 2018
23181_L133	m.130432	not_sex-linked	not_sex-linked	Muyle et al. 2018
23185_L92	m.80665	not_sex-linked	not_sex-linked	Muyle et al. 2018
23190_L92	comp66834_CAP3_contig_3	not_sex-linked	not_sex-linked	Muyle et al. 2018
23211_L92	m.95574	not_sex-linked	not_sex-linked	Muyle et al. 2018
23220_L92	comp66308_CAP3_contig_1	not_sex-linked	not_sex-linked	Muyle et al. 2018
23235_L95	comp45129_CAP3_contig_1	not_sex-linked	not_sex-linked	Muyle et al. 2018
23249_L92	m.53314	not_sex-linked	not_sex-linked	Muyle et al. 2018
23274_L92	comp66584_CAP3_contig_1	not_sex-linked	not_sex-linked	Muyle et al. 2018
23278_L92	m.83841	not_sex-linked	not_sex-linked	Muyle et al. 2018
23299_L92	comp45432_CAP3_contig_2	not_sex-linked	not_sex-linked	Muyle et al. 2018
23303_L92	comp67474_CAP3_contig_1	not_sex-linked	not_sex-linked	Muyle et al. 2018
23305_L92	comp36125_CAP3_contig_1	not_sex-linked	not_sex-linked	Muyle et al. 2018
23309_L166	KC978927.1	not_sex-linked	sex-linked	Blavet et al. 2015
23317_L92	m.37591	not_sex-linked	not_sex-linked	Muyle et al. 2018
23339_L92	comp56906_CAP3_contig_1	not_sex-linked	not_sex-linked	Muyle et al. 2018
23351_L96	m.47056	not_sex-linked	not_sex-linked	Muyle et al. 2018
23357_L92	m.40013	not_sex-linked	not_sex-linked	Muyle et al. 2018
23371_L92	comp66702_CAP3_contig_3	not_sex-linked	not_sex-linked	Muyle et al. 2018
23393_L92	m.14876	not_sex-linked	not_sex-linked	Muyle et al. 2018
23401_L92	comp63200_CAP3_contig_2	not_sex-linked	not_sex-linked	Muyle et al. 2018
23424_L92	JQ289120.1	not_sex-linked	sex-linked	Blavet et al. 2015
23454_L92	comp67578_CAP3_contig_2	not_sex-linked	not_sex-linked	Muyle et al. 2018
23473_L92	comp58025_CAP3_contig_1	not_sex-linked	not_sex-linked	Muyle et al. 2018
23520_L92	m.131359	not_sex-linked	not_sex-linked	Muyle et al. 2018
23551_L101	m.71224	not_sex-linked	not_sex-linked	Muyle et al. 2018
23553_L92	m.119293	not_sex-linked	not_sex-linked	Muyle et al. 2018
23554_L92	m.14758	not_sex-linked	not_sex-linked	Muyle et al. 2018
23566_L98	m.118159	not_sex-linked	not_sex-linked	Muyle et al. 2018
23567_L92	m.80493	not_sex-linked	not_sex-linked	Muyle et al. 2018
23568_L92	comp53083_CAP3_contig_1	not_sex-linked	not_sex-linked	Muyle et al. 2018
23585_L92	m.29728	not_sex-linked	not_sex-linked	Muyle et al. 2018
23596_L99	comp61996_CAP3_contig_1	not_sex-linked	not_sex-linked	Muyle et al. 2018
23633_L92	m.98598	not_sex-linked	not_sex-linked	Muyle et al. 2018
23638_L92	m.52985	not_sex-linked	not_sex-linked	Muyle et al. 2018
23655_L92	comp67448_CAP3_contig_1	not_sex-linked	not_sex-linked	Muyle et al. 2018
23673_L95	m.94299	not_sex-linked	not_sex-linked	Muyle et al. 2018
23680_L92	m.139835	not_sex-linked	sex-linked	Muyle et al. 2018
23681_L92	comp62284_CAP3_contig_1	not_sex-linked	not_sex-linked	Muyle et al. 2018
23684_L105	comp67580_CAP3_contig_2	not_sex-linked	not_sex-linked	Muyle et al. 2018
23713_L92	m.107026	not_sex-linked	not_sex-linked	Muyle et al. 2018
23715_L92	comp67220_CAP3_contig_1	not_sex-linked	not_sex-linked	Muyle et al. 2018
23718_L92	m.44958	not_sex-linked	not_sex-linked	Muyle et al. 2018
23719_L92	m.10785	not_sex-linked	not_sex-linked	Muyle et al. 2018
23733_L94	comp66584_CAP3_contig_1	not_sex-linked	not_sex-linked	Muyle et al. 2018
23734_L92	m.88452	not_sex-linked	not_sex-linked	Muyle et al. 2018
23751_L92	m.93229	not_sex-linked	not_sex-linked	Muyle et al. 2018
23754_L92	m.70937	not_sex-linked	not_sex-linked	Muyle et al. 2018
23755_L92	comp61910_CAP3_contig_1	not_sex-linked	not_sex-linked	Muyle et al. 2018
23760_L151	comp63327_CAP3_contig_1	not_sex-linked	not_sex-linked	Muyle et al. 2018
23771_L95	comp107585_CAP3_contig_1	not_sex-linked	not_sex-linked	Muyle et al. 2018
23787_L95	comp65924_CAP3_contig_1	not_sex-linked	not_sex-linked	Muyle et al. 2018
23793_L101	m.122444	not_sex-linked	not_sex-linked	Muyle et al. 2018
23798_L95	m.121423	not_sex-linked	not_sex-linked	Muyle et al. 2018
23807_L92	m.133031	not_sex-linked	not_sex-linked	Muyle et al. 2018
23830_L93	m.141655	not_sex-linked	not_sex-linked	Muyle et al. 2018
23858_L92	m.71759	not_sex-linked	not_sex-linked	Muyle et al. 2018
23869_L92	comp81044_CAP3_contig_1	not_sex-linked	not_sex-linked	Muyle et al. 2018
23873_L95	m.32676	not_sex-linked	not_sex-linked	Muyle et al. 2018
23875_L110	m.123239	not_sex-linked	not_sex-linked	Muyle et al. 2018
23877_L92	comp63453_CAP3_contig_1	not_sex-linked	not_sex-linked	Muyle et al. 2018
23880_L103	m.103780	not_sex-linked	not_sex-linked	Muyle et al. 2018
23893_L92	KC978930.1	not_sex-linked	sex-linked	Blavet et al. 2015
23902_L92	comp59420_CAP3_contig_1	not_sex-linked	not_sex-linked	Muyle et al. 2018
23906_L92	m.137643	not_sex-linked	not_sex-linked	Muyle et al. 2018
23914_L92	m.2117	not_sex-linked	not_sex-linked	Muyle et al. 2018
23923_L92	m.36686	not_sex-linked	not_sex-linked	Muyle et al. 2018
23927_L102	m.107434	not_sex-linked	not_sex-linked	Muyle et al. 2018
23933_L92	comp67609_CAP3_contig_1	not_sex-linked	not_sex-linked	Muyle et al. 2018
23978_L92	comp54143_CAP3_contig_1	not_sex-linked	not_sex-linked	Muyle et al. 2018
23997_L92	m.56432	not_sex-linked	not_sex-linked	Muyle et al. 2018
24020_L92	m.118837	not_sex-linked	not_sex-linked	Muyle et al. 2018
24022_L98	m.7419	not_sex-linked	not_sex-linked	Muyle et al. 2018
24024_L155	KC978922.1	not_sex-linked	sex-linked	Blavet et al. 2015
24058_L98	m.68971	not_sex-linked	not_sex-linked	Muyle et al. 2018
24063_L113	m.44487	not_sex-linked	not_sex-linked	Muyle et al. 2018
24067_L103	m.33164	not_sex-linked	not_sex-linked	Muyle et al. 2018
24070_L92	m.18072	not_sex-linked	not_sex-linked	Muyle et al. 2018
24092_L95	comp46236_CAP3_contig_1	not_sex-linked	not_sex-linked	Muyle et al. 2018
24101_L92	m.27174	not_sex-linked	not_sex-linked	Muyle et al. 2018
24106_L92	comp1692851_CAP3_contig_1	not_sex-linked	not_sex-linked	Muyle et al. 2018
24108_L152	comp63961_CAP3_contig_1	not_sex-linked	not_sex-linked	Muyle et al. 2018
24129_L92	comp63169_CAP3_contig_1	not_sex-linked	not_sex-linked	Muyle et al. 2018
24151_L92	m.8470	not_sex-linked	not_sex-linked	Muyle et al. 2018
24157_L102	m.55280	not_sex-linked	not_sex-linked	Muyle et al. 2018
24180_L92	comp65892_CAP3_contig_3	not_sex-linked	not_sex-linked	Muyle et al. 2018
24193_L92	m.136156	not_sex-linked	not_sex-linked	Muyle et al. 2018
24209_L92	comp57175_CAP3_contig_2	not_sex-linked	not_sex-linked	Muyle et al. 2018
24215_L92	comp61722_CAP3_contig_1	not_sex-linked	not_sex-linked	Muyle et al. 2018
24228_L98	m.91485	not_sex-linked	not_sex-linked	Muyle et al. 2018
24245_L98	comp60986_CAP3_contig_1	not_sex-linked	not_sex-linked	Muyle et al. 2018
24254_L92	m.73292	not_sex-linked	not_sex-linked	Muyle et al. 2018
24266_L92	m.91925	not_sex-linked	sex-linked	Muyle et al. 2018
24290_L104	comp63699_CAP3_contig_1	not_sex-linked	not_sex-linked	Muyle et al. 2018
24319_L154	m.79210	not_sex-linked	not_sex-linked	Muyle et al. 2018
24334_L101	comp67124_CAP3_contig_1	not_sex-linked	not_sex-linked	Muyle et al. 2018
24364_L92	m.40885	not_sex-linked	not_sex-linked	Muyle et al. 2018
24399_L92	m.99446	not_sex-linked	not_sex-linked	Muyle et al. 2018
24400_L92	m.115653	not_sex-linked	not_sex-linked	Muyle et al. 2018
24413_L92	m.129698	not_sex-linked	not_sex-linked	Muyle et al. 2018
24427_L92	comp66308_CAP3_contig_1	not_sex-linked	not_sex-linked	Muyle et al. 2018
24437_L107	m.114550	not_sex-linked	not_sex-linked	Muyle et al. 2018
24447_L92	m.33071	not_sex-linked	not_sex-linked	Muyle et al. 2018
24469_L92	comp58974_CAP3_contig_1	not_sex-linked	not_sex-linked	Muyle et al. 2018
24480_L92	comp30938_CAP3_contig_1	not_sex-linked	not_sex-linked	Muyle et al. 2018
24515_L92	comp62719_CAP3_contig_1	not_sex-linked	not_sex-linked	Muyle et al. 2018
24520_L125	m.136526	not_sex-linked	not_sex-linked	Muyle et al. 2018
24528_L92	m.113773	not_sex-linked	not_sex-linked	Muyle et al. 2018
24534_L92	m.134859	sex-linked	sex-linked	Muyle et al. 2018
24548_L111	comp63940_CAP3_contig_1	not_sex-linked	not_sex-linked	Muyle et al. 2018
24552_L92	JQ289124.1	not_sex-linked	sex-linked	Blavet et al. 2015
24573_L104	m.130770	not_sex-linked	not_sex-linked	Muyle et al. 2018
24634_L133	m.101338	not_sex-linked	not_sex-linked	Muyle et al. 2018
24643_L92	m.27747	not_sex-linked	not_sex-linked	Muyle et al. 2018
24656_L98	comp64174_CAP3_contig_1	not_sex-linked	not_sex-linked	Muyle et al. 2018
24678_L92	m.70161	not_sex-linked	not_sex-linked	Muyle et al. 2018
24686_L95	comp66308_CAP3_contig_2	not_sex-linked	not_sex-linked	Muyle et al. 2018
24701_L107	m.45177	not_sex-linked	not_sex-linked	Muyle et al. 2018
24706_L92	comp67579_CAP3_contig_1	not_sex-linked	not_sex-linked	Muyle et al. 2018
24710_L92	comp49477_CAP3_contig_1	not_sex-linked	not_sex-linked	Muyle et al. 2018
24762_L92	m.33744	not_sex-linked	not_sex-linked	Muyle et al. 2018
24773_L92	comp67352_CAP3_contig_2	not_sex-linked	not_sex-linked	Muyle et al. 2018
24777_L92	m.1363	not_sex-linked	not_sex-linked	Muyle et al. 2018
24793_L92	m.31874	not_sex-linked	not_sex-linked	Muyle et al. 2018
24806_L92	comp65413_CAP3_contig_1	not_sex-linked	not_sex-linked	Muyle et al. 2018
24817_L92	comp53961_CAP3_contig_3	not_sex-linked	not_sex-linked	Muyle et al. 2018
24840_L92	m.88832	not_sex-linked	not_sex-linked	Muyle et al. 2018
24853_L92	comp65855_CAP3_contig_4	not_sex-linked	not_sex-linked	Muyle et al. 2018
24856_L92	m.78612	not_sex-linked	not_sex-linked	Muyle et al. 2018
24868_L92	m.89367	not_sex-linked	not_sex-linked	Muyle et al. 2018
24881_L126	comp56308_CAP3_contig_1	not_sex-linked	not_sex-linked	Muyle et al. 2018
24895_L95	m.125792	not_sex-linked	not_sex-linked	Muyle et al. 2018
24904_L133	m.101338	not_sex-linked	not_sex-linked	Muyle et al. 2018
24916_L92	KC978922.1	not_sex-linked	sex-linked	Blavet et al. 2015
24923_L108	comp56309_CAP3_contig_1	not_sex-linked	not_sex-linked	Muyle et al. 2018
24925_L102	m.102755	not_sex-linked	not_sex-linked	Muyle et al. 2018
24942_L92	comp35391_CAP3_contig_1	not_sex-linked	not_sex-linked	Muyle et al. 2018
24944_L92	m.103396	not_sex-linked	not_sex-linked	Muyle et al. 2018
24951_L106	m.90346	not_sex-linked	not_sex-linked	Muyle et al. 2018
24968_L95	m.64795	not_sex-linked	not_sex-linked	Muyle et al. 2018
24973_L92	comp61926_CAP3_contig_1	sex-linked	sex-linked	Muyle et al. 2018
24975_L92	m.31319	not_sex-linked	not_sex-linked	Muyle et al. 2018
24977_L92	m.139481	not_sex-linked	not_sex-linked	Muyle et al. 2018
24996_L102	m.76559	not_sex-linked	not_sex-linked	Muyle et al. 2018
25010_L92	m.133561	not_sex-linked	not_sex-linked	Muyle et al. 2018
25046_L95	m.137936	not_sex-linked	not_sex-linked	Muyle et al. 2018
25124_L92	m.8332	not_sex-linked	not_sex-linked	Muyle et al. 2018
25150_L92	JQ289125.1	not_sex-linked	sex-linked	Blavet et al. 2015
25158_L95	comp55424_CAP3_contig_2	not_sex-linked	not_sex-linked	Muyle et al. 2018
25159_L101	comp59941_CAP3_contig_1	not_sex-linked	not_sex-linked	Muyle et al. 2018
25172_L92	m.132769	not_sex-linked	not_sex-linked	Muyle et al. 2018
25228_L92	m.47176	not_sex-linked	not_sex-linked	Muyle et al. 2018
25239_L102	comp29588_CAP3_contig_1	not_sex-linked	not_sex-linked	Muyle et al. 2018
25251_L92	m.142686	not_sex-linked	not_sex-linked	Muyle et al. 2018
25320_L104	m.75589	not_sex-linked	not_sex-linked	Muyle et al. 2018
25337_L92	m.55284	not_sex-linked	not_sex-linked	Muyle et al. 2018
25353_L93	JQ289121.1	not_sex-linked	sex-linked	Blavet et al. 2015
25361_L92	m.72620	not_sex-linked	not_sex-linked	Muyle et al. 2018
25394_L95	m.53965	not_sex-linked	sex-linked	Muyle et al. 2018
25422_L129	JQ289125.1	not_sex-linked	sex-linked	Blavet et al. 2015
25448_L92	m.50639	not_sex-linked	not_sex-linked	Muyle et al. 2018
25467_L92	m.1768	not_sex-linked	not_sex-linked	Muyle et al. 2018
25472_L92	comp64579_CAP3_contig_1	not_sex-linked	not_sex-linked	Muyle et al. 2018
25474_L92	m.133521	not_sex-linked	not_sex-linked	Muyle et al. 2018
25482_L92	m.43919	not_sex-linked	not_sex-linked	Muyle et al. 2018
25508_L95	comp67459_CAP3_contig_3	not_sex-linked	not_sex-linked	Muyle et al. 2018
25512_L92	m.99941	not_sex-linked	not_sex-linked	Muyle et al. 2018
25518_L92	comp64466_CAP3_contig_3	not_sex-linked	not_sex-linked	Muyle et al. 2018
25521_L92	comp66964_CAP3_contig_2	not_sex-linked	not_sex-linked	Muyle et al. 2018
25538_L92	m.19033	not_sex-linked	not_sex-linked	Muyle et al. 2018
25540_L92	m.1058	not_sex-linked	not_sex-linked	Muyle et al. 2018
25542_L92	m.87889	not_sex-linked	not_sex-linked	Muyle et al. 2018
25546_L93	m.115960	not_sex-linked	not_sex-linked	Muyle et al. 2018
25568_L92	comp45442_CAP3_contig_1	not_sex-linked	not_sex-linked	Muyle et al. 2018
25579_L92	comp28724_CAP3_contig_1	not_sex-linked	not_sex-linked	Muyle et al. 2018
25591_L92	m.104669	not_sex-linked	not_sex-linked	Muyle et al. 2018
25594_L95	m.73292	not_sex-linked	not_sex-linked	Muyle et al. 2018
25609_L92	m.71038	not_sex-linked	not_sex-linked	Muyle et al. 2018
25616_L92	m.73392	not_sex-linked	not_sex-linked	Muyle et al. 2018
25625_L123	KC978928.1	not_sex-linked	sex-linked	Blavet et al. 2015
25628_L102	comp65493_CAP3_contig_1	not_sex-linked	not_sex-linked	Muyle et al. 2018
25636_L92	m.134316	not_sex-linked	not_sex-linked	Muyle et al. 2018
25638_L92	m.2007	not_sex-linked	not_sex-linked	Muyle et al. 2018
25651_L92	comp45513_CAP3_contig_1	not_sex-linked	sex-linked	Muyle et al. 2018
25658_L92	m.142126	not_sex-linked	not_sex-linked	Muyle et al. 2018
25662_L92	m.120618	not_sex-linked	not_sex-linked	Muyle et al. 2018
25667_L92	comp59459_CAP3_contig_2	not_sex-linked	not_sex-linked	Muyle et al. 2018
25671_L92	m.132905	not_sex-linked	not_sex-linked	Muyle et al. 2018
25674_L92	m.102009	not_sex-linked	not_sex-linked	Muyle et al. 2018
25681_L93	comp67507_CAP3_contig_3	not_sex-linked	not_sex-linked	Muyle et al. 2018
25687_L92	comp49314_CAP3_contig_1	not_sex-linked	not_sex-linked	Muyle et al. 2018
25694_L95	comp36454_CAP3_contig_1	not_sex-linked	not_sex-linked	Muyle et al. 2018
25711_L92	m.47104	not_sex-linked	not_sex-linked	Muyle et al. 2018
25715_L92	comp60738_CAP3_contig_1	not_sex-linked	not_sex-linked	Muyle et al. 2018
25720_L92	m.26554	not_sex-linked	not_sex-linked	Muyle et al. 2018
25721_L92	m.121038	not_sex-linked	not_sex-linked	Muyle et al. 2018
25745_L92	m.26444	not_sex-linked	not_sex-linked	Muyle et al. 2018
25748_L92	m.133899	not_sex-linked	not_sex-linked	Muyle et al. 2018
25773_L95	comp67483_CAP3_contig_4	not_sex-linked	not_sex-linked	Muyle et al. 2018
25779_L95	m.107689	not_sex-linked	not_sex-linked	Muyle et al. 2018
25810_L92	m.84967	not_sex-linked	not_sex-linked	Muyle et al. 2018
25818_L92	m.47775	not_sex-linked	not_sex-linked	Muyle et al. 2018
25823_L92	m.100265	not_sex-linked	not_sex-linked	Muyle et al. 2018
25828_L92	m.139012	not_sex-linked	not_sex-linked	Muyle et al. 2018
25834_L92	m.141986	not_sex-linked	not_sex-linked	Muyle et al. 2018
25835_L98	m.130132	not_sex-linked	not_sex-linked	Muyle et al. 2018
25877_L92	comp66749_CAP3_contig_2	not_sex-linked	not_sex-linked	Muyle et al. 2018
25909_L102	m.139542	not_sex-linked	not_sex-linked	Muyle et al. 2018
25912_L93	m.59249	not_sex-linked	not_sex-linked	Muyle et al. 2018
25926_L92	m.85785	not_sex-linked	not_sex-linked	Muyle et al. 2018
25927_L92	comp63953_CAP3_contig_1	not_sex-linked	not_sex-linked	Muyle et al. 2018
25962_L92	comp59672_CAP3_contig_1	not_sex-linked	not_sex-linked	Muyle et al. 2018
25965_L92	comp61196_CAP3_contig_1	not_sex-linked	not_sex-linked	Muyle et al. 2018
25974_L92	m.24170	not_sex-linked	not_sex-linked	Muyle et al. 2018
25993_L146	m.6920	not_sex-linked	not_sex-linked	Muyle et al. 2018
26028_L106	m.87288	not_sex-linked	not_sex-linked	Muyle et al. 2018
26040_L92	m.48135	not_sex-linked	not_sex-linked	Muyle et al. 2018
26043_L92	m.141417	not_sex-linked	not_sex-linked	Muyle et al. 2018
26048_L92	m.127457	not_sex-linked	not_sex-linked	Muyle et al. 2018
26058_L92	comp63855_CAP3_contig_1	not_sex-linked	not_sex-linked	Muyle et al. 2018
26072_L146	comp64753_CAP3_contig_1	not_sex-linked	not_sex-linked	Muyle et al. 2018
26087_L92	m.57572	sex-linked	not_sex-linked	Muyle et al. 2018
26106_L191	comp67715_CAP3_contig_8	not_sex-linked	not_sex-linked	Muyle et al. 2018
26135_L92	m.141396	not_sex-linked	not_sex-linked	Muyle et al. 2018
26138_L95	m.95512	not_sex-linked	not_sex-linked	Muyle et al. 2018
26145_L92	m.142271	not_sex-linked	not_sex-linked	Muyle et al. 2018
26161_L92	m.111784	not_sex-linked	not_sex-linked	Muyle et al. 2018
26170_L92	m.131366	not_sex-linked	sex-linked	Muyle et al. 2018
26174_L92	comp57445_CAP3_contig_2	not_sex-linked	not_sex-linked	Muyle et al. 2018
26198_L92	comp63552_CAP3_contig_1	not_sex-linked	not_sex-linked	Muyle et al. 2018
26203_L92	m.126684	not_sex-linked	not_sex-linked	Muyle et al. 2018
26207_L92	m.59265	not_sex-linked	not_sex-linked	Muyle et al. 2018
26232_L92	m.140859	not_sex-linked	not_sex-linked	Muyle et al. 2018
26243_L92	m.48842	not_sex-linked	not_sex-linked	Muyle et al. 2018
26247_L92	m.44406	not_sex-linked	not_sex-linked	Muyle et al. 2018
26269_L92	m.114306	not_sex-linked	not_sex-linked	Muyle et al. 2018
26271_L92	m.1770	not_sex-linked	not_sex-linked	Muyle et al. 2018
26278_L92	m.93442	not_sex-linked	not_sex-linked	Muyle et al. 2018
26305_L94	comp60055_CAP3_contig_1	not_sex-linked	not_sex-linked	Muyle et al. 2018
26306_L92	m.1093	not_sex-linked	not_sex-linked	Muyle et al. 2018
26311_L92	m.88691	not_sex-linked	not_sex-linked	Muyle et al. 2018
26314_L92	JQ289124.1	not_sex-linked	sex-linked	Blavet et al. 2015
26321_L92	m.104118	sex-linked	not_sex-linked	Muyle et al. 2018
26323_L92	comp57832_CAP3_contig_1	not_sex-linked	not_sex-linked	Muyle et al. 2018
26335_L92	m.39855	not_sex-linked	not_sex-linked	Muyle et al. 2018
26340_L92	m.107539	not_sex-linked	not_sex-linked	Muyle et al. 2018
26351_L92	comp66180_CAP3_contig_5	not_sex-linked	not_sex-linked	Muyle et al. 2018
26357_L92	comp67725_CAP3_contig_13	not_sex-linked	not_sex-linked	Muyle et al. 2018
26391_L92	m.42103	not_sex-linked	not_sex-linked	Muyle et al. 2018
26401_L92	m.124853	not_sex-linked	not_sex-linked	Muyle et al. 2018
26410_L92	comp62992_CAP3_contig_1	not_sex-linked	not_sex-linked	Muyle et al. 2018
26442_L92	m.28416	not_sex-linked	not_sex-linked	Muyle et al. 2018
26444_L92	m.53959	not_sex-linked	not_sex-linked	Muyle et al. 2018
26447_L92	m.32914	not_sex-linked	not_sex-linked	Muyle et al. 2018
26469_L95	m.93078	not_sex-linked	not_sex-linked	Muyle et al. 2018
26476_L92	m.71059	not_sex-linked	not_sex-linked	Muyle et al. 2018
26484_L92	m.109951	not_sex-linked	not_sex-linked	Muyle et al. 2018
26518_L92	m.118182	not_sex-linked	not_sex-linked	Muyle et al. 2018
26578_L92	m.20269	not_sex-linked	not_sex-linked	Muyle et al. 2018
26585_L98	m.95657	not_sex-linked	not_sex-linked	Muyle et al. 2018
26589_L92	comp67725_CAP3_contig_3	not_sex-linked	not_sex-linked	Muyle et al. 2018
26614_L92	comp26502_CAP3_contig_1	not_sex-linked	not_sex-linked	Muyle et al. 2018
[truncated: 41,756 more rows]

## Sheet: Y_hemiz_priv-rare
TPR	0.00589391	TPR = TP/(TP+FN) # recovering truth of positives, true positive rate, sensitivity
TNR	0.999328	TNR = TN/(TN+FP) # recovering truth of negatives, true negative rate, specificity
FDR	0.5625	FDR = FP/(FP+TP) # error among positives, false discovery rate
RAD-tag	reference_contig_ID	sex-linked_this_study	sex-linked_reference	reference
1_L92	comp67614_CAP3_contig_1	not_sex-linked	not_sex-linked	Muyle et al. 2018
32_L101	comp67389_CAP3_contig_2	not_sex-linked	not_sex-linked	Muyle et al. 2018
55_L95	comp28624_CAP3_contig_1	not_sex-linked	not_sex-linked	Muyle et al. 2018
81_L97	m.65537	not_sex-linked	not_sex-linked	Muyle et al. 2018
92_L95	m.66303	not_sex-linked	not_sex-linked	Muyle et al. 2018
106_L116	comp43194_CAP3_contig_1	not_sex-linked	not_sex-linked	Muyle et al. 2018
109_L98	m.141312	not_sex-linked	not_sex-linked	Muyle et al. 2018
114_L113	comp61196_CAP3_contig_1	not_sex-linked	not_sex-linked	Muyle et al. 2018
123_L92	comp66809_CAP3_contig_1	not_sex-linked	not_sex-linked	Muyle et al. 2018
140_L92	m.39622	not_sex-linked	not_sex-linked	Muyle et al. 2018
141_L92	m.7873	not_sex-linked	not_sex-linked	Muyle et al. 2018
159_L92	m.2596	not_sex-linked	not_sex-linked	Muyle et al. 2018
164_L92	m.78973	not_sex-linked	not_sex-linked	Muyle et al. 2018
186_L107	m.44727	not_sex-linked	not_sex-linked	Muyle et al. 2018
187_L92	m.102009	not_sex-linked	not_sex-linked	Muyle et al. 2018
189_L92	comp46038_CAP3_contig_1	not_sex-linked	not_sex-linked	Muyle et al. 2018
191_L148	m.49341	not_sex-linked	not_sex-linked	Muyle et al. 2018
196_L92	m.28183	not_sex-linked	not_sex-linked	Muyle et al. 2018
198_L125	comp67584_CAP3_contig_5	not_sex-linked	not_sex-linked	Muyle et al. 2018
202_L92	m.34355	not_sex-linked	not_sex-linked	Muyle et al. 2018
204_L92	m.133533	not_sex-linked	not_sex-linked	Muyle et al. 2018
226_L102	JQ289124.1	not_sex-linked	sex-linked	Blavet et al. 2015
229_L92	m.97604	not_sex-linked	not_sex-linked	Muyle et al. 2018
238_L92	m.109297	not_sex-linked	not_sex-linked	Muyle et al. 2018
240_L93	m.122009	not_sex-linked	not_sex-linked	Muyle et al. 2018
256_L104	m.55727	not_sex-linked	not_sex-linked	Muyle et al. 2018
259_L92	m.36185	not_sex-linked	not_sex-linked	Muyle et al. 2018
274_L92	comp66834_CAP3_contig_3	not_sex-linked	not_sex-linked	Muyle et al. 2018
281_L92	m.57272	not_sex-linked	not_sex-linked	Muyle et al. 2018
285_L92	KC978932.1	not_sex-linked	sex-linked	Blavet et al. 2015
315_L95	m.55684	not_sex-linked	not_sex-linked	Muyle et al. 2018
346_L92	m.99151	not_sex-linked	not_sex-linked	Muyle et al. 2018
354_L95	m.7933	not_sex-linked	not_sex-linked	Muyle et al. 2018
359_L103	m.35696	not_sex-linked	not_sex-linked	Muyle et al. 2018
369_L95	m.2593	not_sex-linked	not_sex-linked	Muyle et al. 2018
398_L95	comp242511_CAP3_contig_1	not_sex-linked	not_sex-linked	Muyle et al. 2018
402_L109	comp7924_CAP3_contig_1	not_sex-linked	not_sex-linked	Muyle et al. 2018
416_L92	m.109391	not_sex-linked	not_sex-linked	Muyle et al. 2018
421_L92	m.86039	not_sex-linked	not_sex-linked	Muyle et al. 2018
427_L92	m.125919	not_sex-linked	not_sex-linked	Muyle et al. 2018
454_L92	comp63887_CAP3_contig_1	not_sex-linked	not_sex-linked	Muyle et al. 2018
455_L92	comp33260_CAP3_contig_1	not_sex-linked	not_sex-linked	Muyle et al. 2018
463_L92	m.12542	not_sex-linked	not_sex-linked	Muyle et al. 2018
474_L92	m.115763	not_sex-linked	not_sex-linked	Muyle et al. 2018
483_L110	m.50991	not_sex-linked	not_sex-linked	Muyle et al. 2018
492_L92	m.28641	not_sex-linked	not_sex-linked	Muyle et al. 2018
500_L95	m.102611	not_sex-linked	not_sex-linked	Muyle et al. 2018
501_L92	comp65733_CAP3_contig_1	not_sex-linked	not_sex-linked	Muyle et al. 2018
515_L92	m.52441	not_sex-linked	not_sex-linked	Muyle et al. 2018
516_L92	m.124125	not_sex-linked	not_sex-linked	Muyle et al. 2018
519_L116	comp66800_CAP3_contig_2	not_sex-linked	not_sex-linked	Muyle et al. 2018
524_L92	m.133696	not_sex-linked	not_sex-linked	Muyle et al. 2018
527_L95	m.21131	not_sex-linked	not_sex-linked	Muyle et al. 2018
528_L92	m.50904	not_sex-linked	not_sex-linked	Muyle et al. 2018
536_L95	m.45445	not_sex-linked	not_sex-linked	Muyle et al. 2018
544_L101	KC978922.1	not_sex-linked	sex-linked	Blavet et al. 2015
560_L93	KC978932.1	not_sex-linked	sex-linked	Blavet et al. 2015
564_L92	comp37385_CAP3_contig_1	not_sex-linked	not_sex-linked	Muyle et al. 2018
566_L92	comp67622_CAP3_contig_1	not_sex-linked	sex-linked	Muyle et al. 2018
568_L92	m.29519	not_sex-linked	not_sex-linked	Muyle et al. 2018
607_L92	m.47582	not_sex-linked	not_sex-linked	Muyle et al. 2018
609_L110	comp67406_CAP3_contig_1	not_sex-linked	not_sex-linked	Muyle et al. 2018
618_L92	m.28508	not_sex-linked	not_sex-linked	Muyle et al. 2018
626_L135	comp66711_CAP3_contig_1	not_sex-linked	not_sex-linked	Muyle et al. 2018
647_L92	m.135379	not_sex-linked	not_sex-linked	Muyle et al. 2018
652_L97	m.126597	not_sex-linked	not_sex-linked	Muyle et al. 2018
655_L92	comp66359_CAP3_contig_2	not_sex-linked	not_sex-linked	Muyle et al. 2018
667_L92	m.51222	not_sex-linked	not_sex-linked	Muyle et al. 2018
673_L95	m.109251	not_sex-linked	not_sex-linked	Muyle et al. 2018
675_L92	m.40529	not_sex-linked	not_sex-linked	Muyle et al. 2018
698_L92	comp65134_CAP3_contig_1	not_sex-linked	not_sex-linked	Muyle et al. 2018
727_L97	m.16410	not_sex-linked	not_sex-linked	Muyle et al. 2018
735_L119	m.142809	not_sex-linked	not_sex-linked	Muyle et al. 2018
742_L92	m.116248	not_sex-linked	not_sex-linked	Muyle et al. 2018
743_L92	m.102107	not_sex-linked	not_sex-linked	Muyle et al. 2018
749_L92	m.28991	not_sex-linked	not_sex-linked	Muyle et al. 2018
766_L98	m.75589	not_sex-linked	not_sex-linked	Muyle et al. 2018
768_L101	m.21178	not_sex-linked	not_sex-linked	Muyle et al. 2018
775_L92	KC978932.1	not_sex-linked	sex-linked	Blavet et al. 2015
792_L92	m.2292	not_sex-linked	not_sex-linked	Muyle et al. 2018
836_L95	m.23366	not_sex-linked	not_sex-linked	Muyle et al. 2018
837_L92	comp59760_CAP3_contig_1	not_sex-linked	not_sex-linked	Muyle et al. 2018
843_L92	m.141590	not_sex-linked	not_sex-linked	Muyle et al. 2018
851_L92	comp62451_CAP3_contig_1	sex-linked	sex-linked	Muyle et al. 2018
889_L92	comp67544_CAP3_contig_1	not_sex-linked	not_sex-linked	Muyle et al. 2018
891_L92	m.106131	not_sex-linked	not_sex-linked	Muyle et al. 2018
898_L95	m.51938	not_sex-linked	not_sex-linked	Muyle et al. 2018
920_L93	comp67757_CAP3_contig_4	not_sex-linked	not_sex-linked	Muyle et al. 2018
924_L92	comp57651_CAP3_contig_1	not_sex-linked	not_sex-linked	Muyle et al. 2018
925_L136	m.140518	not_sex-linked	not_sex-linked	Muyle et al. 2018
931_L92	comp67259_CAP3_contig_1	not_sex-linked	not_sex-linked	Muyle et al. 2018
933_L92	comp53083_CAP3_contig_1	not_sex-linked	not_sex-linked	Muyle et al. 2018
948_L92	m.6409	not_sex-linked	not_sex-linked	Muyle et al. 2018
967_L95	comp67712_CAP3_contig_3	not_sex-linked	not_sex-linked	Muyle et al. 2018
981_L92	KC978923.1	not_sex-linked	sex-linked	Blavet et al. 2015
991_L92	m.139364	not_sex-linked	not_sex-linked	Muyle et al. 2018
993_L92	m.142454	not_sex-linked	not_sex-linked	Muyle et al. 2018
1025_L125	KC978932.1	not_sex-linked	sex-linked	Blavet et al. 2015
1035_L92	comp212474_CAP3_contig_1	not_sex-linked	not_sex-linked	Muyle et al. 2018
1049_L92	comp63522_CAP3_contig_2	not_sex-linked	not_sex-linked	Muyle et al. 2018
1065_L92	m.43714	not_sex-linked	not_sex-linked	Muyle et al. 2018
1068_L92	m.111761	not_sex-linked	not_sex-linked	Muyle et al. 2018
1073_L126	comp60270_CAP3_contig_2	not_sex-linked	not_sex-linked	Muyle et al. 2018
1088_L95	KC978928.1	not_sex-linked	sex-linked	Blavet et al. 2015
1098_L92	comp67757_CAP3_contig_3	not_sex-linked	not_sex-linked	Muyle et al. 2018
1137_L92	m.53180	not_sex-linked	not_sex-linked	Muyle et al. 2018
1141_L92	comp65134_CAP3_contig_1	not_sex-linked	not_sex-linked	Muyle et al. 2018
1164_L122	m.123239	not_sex-linked	not_sex-linked	Muyle et al. 2018
1178_L133	m.3446	not_sex-linked	not_sex-linked	Muyle et al. 2018
1195_L92	m.21893	not_sex-linked	not_sex-linked	Muyle et al. 2018
1196_L92	comp65599_CAP3_contig_1	not_sex-linked	not_sex-linked	Muyle et al. 2018
1203_L92	m.28295	not_sex-linked	not_sex-linked	Muyle et al. 2018
1205_L92	m.125919	not_sex-linked	not_sex-linked	Muyle et al. 2018
1208_L92	m.132609	not_sex-linked	not_sex-linked	Muyle et al. 2018
1228_L92	m.39315	not_sex-linked	not_sex-linked	Muyle et al. 2018
1263_L92	m.66173	not_sex-linked	not_sex-linked	Muyle et al. 2018
1268_L137	comp61139_CAP3_contig_1	not_sex-linked	not_sex-linked	Muyle et al. 2018
1272_L92	m.75575	not_sex-linked	not_sex-linked	Muyle et al. 2018
1276_L92	m.68771	not_sex-linked	not_sex-linked	Muyle et al. 2018
1283_L92	m.100655	not_sex-linked	not_sex-linked	Muyle et al. 2018
1288_L92	m.46374	not_sex-linked	not_sex-linked	Muyle et al. 2018
1293_L92	m.133746	not_sex-linked	not_sex-linked	Muyle et al. 2018
1296_L97	m.95975	not_sex-linked	not_sex-linked	Muyle et al. 2018
1306_L92	m.124550	not_sex-linked	not_sex-linked	Muyle et al. 2018
1313_L92	m.123883	not_sex-linked	not_sex-linked	Muyle et al. 2018
1322_L92	comp66979_CAP3_contig_3	not_sex-linked	not_sex-linked	Muyle et al. 2018
1324_L92	m.50001	not_sex-linked	not_sex-linked	Muyle et al. 2018
1327_L96	comp30897_CAP3_contig_1	not_sex-linked	not_sex-linked	Muyle et al. 2018
1342_L92	m.29595	not_sex-linked	not_sex-linked	Muyle et al. 2018
1351_L92	comp46606_CAP3_contig_1	not_sex-linked	not_sex-linked	Muyle et al. 2018
1358_L92	m.139378	not_sex-linked	not_sex-linked	Muyle et al. 2018
1368_L92	m.133561	not_sex-linked	not_sex-linked	Muyle et al. 2018
1376_L92	m.49098	not_sex-linked	not_sex-linked	Muyle et al. 2018
1394_L92	m.134063	not_sex-linked	not_sex-linked	Muyle et al. 2018
1418_L98	m.52561	not_sex-linked	not_sex-linked	Muyle et al. 2018
1425_L92	m.98230	not_sex-linked	not_sex-linked	Muyle et al. 2018
1446_L92	m.28850	not_sex-linked	not_sex-linked	Muyle et al. 2018
1469_L101	comp34067_CAP3_contig_1	not_sex-linked	not_sex-linked	Muyle et al. 2018
1491_L93	KC978927.1	not_sex-linked	sex-linked	Blavet et al. 2015
1496_L92	m.42033	not_sex-linked	not_sex-linked	Muyle et al. 2018
1507_L92	m.142865	not_sex-linked	not_sex-linked	Muyle et al. 2018
1508_L92	m.31429	not_sex-linked	not_sex-linked	Muyle et al. 2018
1511_L135	m.56213	not_sex-linked	not_sex-linked	Muyle et al. 2018
1515_L92	m.61850	not_sex-linked	not_sex-linked	Muyle et al. 2018
1521_L92	m.21688	not_sex-linked	not_sex-linked	Muyle et al. 2018
1537_L105	m.89811	not_sex-linked	not_sex-linked	Muyle et al. 2018
1541_L92	m.35795	not_sex-linked	not_sex-linked	Muyle et al. 2018
1563_L101	comp67079_CAP3_contig_1	not_sex-linked	not_sex-linked	Muyle et al. 2018
1584_L92	comp63342_CAP3_contig_2	not_sex-linked	not_sex-linked	Muyle et al. 2018
1610_L92	m.91804	not_sex-linked	not_sex-linked	Muyle et al. 2018
1618_L107	m.37551	not_sex-linked	not_sex-linked	Muyle et al. 2018
1628_L104	m.73676	not_sex-linked	not_sex-linked	Muyle et al. 2018
1638_L128	comp67052_CAP3_contig_2	not_sex-linked	not_sex-linked	Muyle et al. 2018
1655_L92	m.15796	not_sex-linked	not_sex-linked	Muyle et al. 2018
1658_L96	JQ289121.1	not_sex-linked	sex-linked	Blavet et al. 2015
1668_L92	comp30257_CAP3_contig_1	not_sex-linked	not_sex-linked	Muyle et al. 2018
1669_L92	m.83203	not_sex-linked	not_sex-linked	Muyle et al. 2018
1681_L92	m.25751	not_sex-linked	not_sex-linked	Muyle et al. 2018
1700_L92	m.31874	not_sex-linked	not_sex-linked	Muyle et al. 2018
1711_L92	m.113155	not_sex-linked	not_sex-linked	Muyle et al. 2018
1715_L95	comp64636_CAP3_contig_1	not_sex-linked	not_sex-linked	Muyle et al. 2018
1731_L92	m.112781	not_sex-linked	not_sex-linked	Muyle et al. 2018
1733_L107	m.33030	not_sex-linked	not_sex-linked	Muyle et al. 2018
1753_L92	m.86378	not_sex-linked	not_sex-linked	Muyle et al. 2018
1762_L92	m.105503	not_sex-linked	not_sex-linked	Muyle et al. 2018
1800_L92	m.164	not_sex-linked	not_sex-linked	Muyle et al. 2018
1805_L92	comp64278_CAP3_contig_1	not_sex-linked	not_sex-linked	Muyle et al. 2018
1821_L92	m.6152	not_sex-linked	not_sex-linked	Muyle et al. 2018
1823_L92	comp46335_CAP3_contig_1	not_sex-linked	not_sex-linked	Muyle et al. 2018
1869_L92	m.142260	not_sex-linked	sex-linked	Muyle et al. 2018
1873_L92	comp28700_CAP3_contig_1	not_sex-linked	not_sex-linked	Muyle et al. 2018
1878_L94	m.55110	not_sex-linked	not_sex-linked	Muyle et al. 2018
1885_L92	comp43454_CAP3_contig_1	not_sex-linked	not_sex-linked	Muyle et al. 2018
1912_L95	comp66511_CAP3_contig_1	not_sex-linked	sex-linked	Muyle et al. 2018
1917_L122	m.138047	not_sex-linked	sex-linked	Muyle et al. 2018
1944_L92	m.101221	not_sex-linked	not_sex-linked	Muyle et al. 2018
1945_L92	m.135414	not_sex-linked	not_sex-linked	Muyle et al. 2018
1955_L95	m.93521	not_sex-linked	not_sex-linked	Muyle et al. 2018
1960_L92	m.141272	not_sex-linked	not_sex-linked	Muyle et al. 2018
1962_L95	m.133788	not_sex-linked	not_sex-linked	Muyle et al. 2018
1965_L92	comp61354_CAP3_contig_1	not_sex-linked	not_sex-linked	Muyle et al. 2018
1989_L96	m.47561	not_sex-linked	not_sex-linked	Muyle et al. 2018
1996_L145	m.93442	not_sex-linked	not_sex-linked	Muyle et al. 2018
2034_L98	m.142977	not_sex-linked	not_sex-linked	Muyle et al. 2018
2040_L95	m.127902	not_sex-linked	not_sex-linked	Muyle et al. 2018
2044_L92	m.56793	not_sex-linked	not_sex-linked	Muyle et al. 2018
2053_L92	m.42254	not_sex-linked	not_sex-linked	Muyle et al. 2018
2071_L110	comp67196_CAP3_contig_1	not_sex-linked	not_sex-linked	Muyle et al. 2018
2082_L152	m.120767	not_sex-linked	not_sex-linked	Muyle et al. 2018
2098_L125	JQ289124.1	not_sex-linked	sex-linked	Blavet et al. 2015
2104_L107	comp66449_CAP3_contig_4	not_sex-linked	not_sex-linked	Muyle et al. 2018
2137_L93	m.53108	not_sex-linked	not_sex-linked	Muyle et al. 2018
2141_L92	m.141526	not_sex-linked	not_sex-linked	Muyle et al. 2018
2171_L92	m.60868	not_sex-linked	not_sex-linked	Muyle et al. 2018
2225_L140	comp63912_CAP3_contig_1	not_sex-linked	not_sex-linked	Muyle et al. 2018
2233_L104	comp64579_CAP3_contig_1	not_sex-linked	not_sex-linked	Muyle et al. 2018
2246_L95	m.41393	not_sex-linked	not_sex-linked	Muyle et al. 2018
2253_L198	m.93442	not_sex-linked	not_sex-linked	Muyle et al. 2018
2259_L102	m.16894	not_sex-linked	not_sex-linked	Muyle et al. 2018
2260_L100	m.129979	not_sex-linked	not_sex-linked	Muyle et al. 2018
2283_L92	comp424977_CAP3_contig_1	not_sex-linked	not_sex-linked	Muyle et al. 2018
2299_L92	m.143317	not_sex-linked	not_sex-linked	Muyle et al. 2018
2302_L92	comp31637_CAP3_contig_1	not_sex-linked	not_sex-linked	Muyle et al. 2018
2330_L101	m.43318	not_sex-linked	not_sex-linked	Muyle et al. 2018
2347_L92	m.137090	not_sex-linked	not_sex-linked	Muyle et al. 2018
2348_L95	m.78056	not_sex-linked	not_sex-linked	Muyle et al. 2018
2373_L102	m.116322	not_sex-linked	not_sex-linked	Muyle et al. 2018
2375_L92	m.21507	not_sex-linked	sex-linked	Muyle et al. 2018
2378_L92	comp29512_CAP3_contig_1	not_sex-linked	not_sex-linked	Muyle et al. 2018
2396_L95	m.80662	not_sex-linked	not_sex-linked	Muyle et al. 2018
2416_L117	m.53687	not_sex-linked	not_sex-linked	Muyle et al. 2018
2426_L107	m.51063	not_sex-linked	not_sex-linked	Muyle et al. 2018
2430_L92	JQ289124.1	not_sex-linked	sex-linked	Blavet et al. 2015
2431_L95	comp29242_CAP3_contig_1	not_sex-linked	not_sex-linked	Muyle et al. 2018
2458_L92	comp50990_CAP3_contig_1	not_sex-linked	not_sex-linked	Muyle et al. 2018
2461_L92	m.29867	not_sex-linked	not_sex-linked	Muyle et al. 2018
2480_L92	m.91652	not_sex-linked	not_sex-linked	Muyle et al. 2018
2502_L92	m.44605	not_sex-linked	not_sex-linked	Muyle et al. 2018
2531_L92	m.26621	not_sex-linked	not_sex-linked	Muyle et al. 2018
2546_L92	m.108001	not_sex-linked	not_sex-linked	Muyle et al. 2018
2554_L95	m.136942	not_sex-linked	not_sex-linked	Muyle et al. 2018
2559_L106	m.18335	not_sex-linked	not_sex-linked	Muyle et al. 2018
2575_L112	m.52631	not_sex-linked	not_sex-linked	Muyle et al. 2018
2583_L92	m.24296	not_sex-linked	not_sex-linked	Muyle et al. 2018
2604_L92	m.112491	not_sex-linked	not_sex-linked	Muyle et al. 2018
2613_L104	comp58522_CAP3_contig_1	not_sex-linked	not_sex-linked	Muyle et al. 2018
2615_L95	m.82699	not_sex-linked	not_sex-linked	Muyle et al. 2018
2625_L98	m.34614	not_sex-linked	not_sex-linked	Muyle et al. 2018
2629_L92	m.35019	not_sex-linked	not_sex-linked	Muyle et al. 2018
2644_L92	m.106363	not_sex-linked	not_sex-linked	Muyle et al. 2018
2672_L100	comp63813_CAP3_contig_1	not_sex-linked	not_sex-linked	Muyle et al. 2018
2678_L92	comp66923_CAP3_contig_1	not_sex-linked	sex-linked	Muyle et al. 2018
2681_L95	JQ289120.1	not_sex-linked	sex-linked	Blavet et al. 2015
2705_L92	m.101108	not_sex-linked	not_sex-linked	Muyle et al. 2018
2706_L92	m.140595	not_sex-linked	not_sex-linked	Muyle et al. 2018
2719_L155	m.40491	not_sex-linked	not_sex-linked	Muyle et al. 2018
2722_L95	comp63817_CAP3_contig_1	not_sex-linked	not_sex-linked	Muyle et al. 2018
2728_L92	m.53982	not_sex-linked	not_sex-linked	Muyle et al. 2018
2729_L92	m.131209	not_sex-linked	not_sex-linked	Muyle et al. 2018
2735_L95	m.30344	not_sex-linked	not_sex-linked	Muyle et al. 2018
2739_L92	m.143414	not_sex-linked	not_sex-linked	Muyle et al. 2018
2788_L92	m.59538	not_sex-linked	not_sex-linked	Muyle et al. 2018
2797_L95	m.50949	not_sex-linked	not_sex-linked	Muyle et al. 2018
2885_L92	comp63419_CAP3_contig_1	not_sex-linked	not_sex-linked	Muyle et al. 2018
2890_L110	comp30972_CAP3_contig_1	not_sex-linked	not_sex-linked	Muyle et al. 2018
2891_L92	m.37923	not_sex-linked	not_sex-linked	Muyle et al. 2018
2903_L95	comp65260_CAP3_contig_1	not_sex-linked	not_sex-linked	Muyle et al. 2018
2908_L92	comp67649_CAP3_contig_2	not_sex-linked	not_sex-linked	Muyle et al. 2018
2921_L92	m.20657	not_sex-linked	not_sex-linked	Muyle et al. 2018
2981_L92	comp47824_CAP3_contig_1	not_sex-linked	not_sex-linked	Muyle et al. 2018
2982_L92	comp44193_CAP3_contig_1	not_sex-linked	not_sex-linked	Muyle et al. 2018
2988_L92	comp67483_CAP3_contig_4	not_sex-linked	not_sex-linked	Muyle et al. 2018
3019_L95	comp31192_CAP3_contig_1	not_sex-linked	not_sex-linked	Muyle et al. 2018
3037_L92	m.12785	not_sex-linked	not_sex-linked	Muyle et al. 2018
3040_L95	comp45100_CAP3_contig_1	not_sex-linked	not_sex-linked	Muyle et al. 2018
3053_L92	m.8879	not_sex-linked	not_sex-linked	Muyle et al. 2018
3058_L115	m.97168	not_sex-linked	not_sex-linked	Muyle et al. 2018
3070_L92	comp56843_CAP3_contig_3	not_sex-linked	not_sex-linked	Muyle et al. 2018
3071_L103	comp64492_CAP3_contig_1	not_sex-linked	not_sex-linked	Muyle et al. 2018
3076_L95	m.84822	not_sex-linked	not_sex-linked	Muyle et al. 2018
3084_L107	m.34901	not_sex-linked	not_sex-linked	Muyle et al. 2018
3100_L92	m.72142	not_sex-linked	not_sex-linked	Muyle et al. 2018
3109_L92	m.123633	not_sex-linked	not_sex-linked	Muyle et al. 2018
3123_L92	m.23449	not_sex-linked	not_sex-linked	Muyle et al. 2018
3142_L129	comp67262_CAP3_contig_1	not_sex-linked	not_sex-linked	Muyle et al. 2018
3146_L92	m.66173	not_sex-linked	not_sex-linked	Muyle et al. 2018
3149_L92	comp44042_CAP3_contig_1	not_sex-linked	not_sex-linked	Muyle et al. 2018
3151_L92	comp31459_CAP3_contig_1	not_sex-linked	not_sex-linked	Muyle et al. 2018
3178_L92	m.21908	not_sex-linked	not_sex-linked	Muyle et al. 2018
3182_L98	m.134152	not_sex-linked	not_sex-linked	Muyle et al. 2018
3184_L107	m.40820	not_sex-linked	not_sex-linked	Muyle et al. 2018
3187_L92	m.101380	not_sex-linked	not_sex-linked	Muyle et al. 2018
3220_L92	m.109951	not_sex-linked	not_sex-linked	Muyle et al. 2018
3250_L92	m.31818	not_sex-linked	not_sex-linked	Muyle et al. 2018
3256_L92	JQ289124.1	not_sex-linked	sex-linked	Blavet et al. 2015
3314_L147	m.141567	not_sex-linked	not_sex-linked	Muyle et al. 2018
3320_L92	m.63426	not_sex-linked	not_sex-linked	Muyle et al. 2018
3329_L141	comp66387_CAP3_contig_1	not_sex-linked	not_sex-linked	Muyle et al. 2018
3335_L95	comp63673_CAP3_contig_1	not_sex-linked	not_sex-linked	Muyle et al. 2018
3338_L92	m.44075	not_sex-linked	not_sex-linked	Muyle et al. 2018
3342_L98	m.33098	not_sex-linked	not_sex-linked	Muyle et al. 2018
3349_L92	m.144193	not_sex-linked	not_sex-linked	Muyle et al. 2018
3350_L92	m.76490	not_sex-linked	not_sex-linked	Muyle et al. 2018
3358_L92	comp53659_CAP3_contig_2	not_sex-linked	not_sex-linked	Muyle et al. 2018
3379_L92	m.46927	not_sex-linked	not_sex-linked	Muyle et al. 2018
3428_L107	m.122256	not_sex-linked	not_sex-linked	Muyle et al. 2018
3432_L92	comp46777_CAP3_contig_1	not_sex-linked	not_sex-linked	Muyle et al. 2018
3459_L92	m.18698	not_sex-linked	not_sex-linked	Muyle et al. 2018
3460_L92	m.73876	not_sex-linked	not_sex-linked	Muyle et al. 2018
3477_L98	m.104707	not_sex-linked	not_sex-linked	Muyle et al. 2018
3485_L93	comp67703_CAP3_contig_3	not_sex-linked	not_sex-linked	Muyle et al. 2018
3490_L92	m.28570	not_sex-linked	not_sex-linked	Muyle et al. 2018
3498_L105	m.19463	not_sex-linked	not_sex-linked	Muyle et al. 2018
3506_L95	m.83704	not_sex-linked	not_sex-linked	Muyle et al. 2018
3519_L93	m.52698	not_sex-linked	not_sex-linked	Muyle et al. 2018
3534_L92	JQ289125.1	not_sex-linked	sex-linked	Blavet et al. 2015
3559_L92	m.39336	not_sex-linked	not_sex-linked	Muyle et al. 2018
3570_L95	comp56929_CAP3_contig_1	not_sex-linked	sex-linked	Muyle et al. 2018
3582_L92	m.139469	not_sex-linked	not_sex-linked	Muyle et al. 2018
3597_L92	m.90346	not_sex-linked	not_sex-linked	Muyle et al. 2018
3598_L92	m.139089	not_sex-linked	not_sex-linked	Muyle et al. 2018
3602_L133	JQ289124.1	not_sex-linked	sex-linked	Blavet et al. 2015
3603_L102	comp53647_CAP3_contig_1	not_sex-linked	not_sex-linked	Muyle et al. 2018
3610_L92	comp59618_CAP3_contig_1	not_sex-linked	not_sex-linked	Muyle et al. 2018
3616_L92	comp66779_CAP3_contig_1	not_sex-linked	sex-linked	Muyle et al. 2018
3619_L92	m.25105	not_sex-linked	not_sex-linked	Muyle et al. 2018
3638_L92	comp57169_CAP3_contig_1	not_sex-linked	not_sex-linked	Muyle et al. 2018
3643_L92	m.122245	not_sex-linked	not_sex-linked	Muyle et al. 2018
3650_L92	m.21403	not_sex-linked	not_sex-linked	Muyle et al. 2018
3682_L95	m.30151	not_sex-linked	not_sex-linked	Muyle et al. 2018
3684_L92	m.112129	not_sex-linked	not_sex-linked	Muyle et al. 2018
3693_L92	m.23661	not_sex-linked	not_sex-linked	Muyle et al. 2018
3701_L92	comp51573_CAP3_contig_1	not_sex-linked	not_sex-linked	Muyle et al. 2018
3714_L95	comp31717_CAP3_contig_1	not_sex-linked	not_sex-linked	Muyle et al. 2018
3715_L92	m.116248	not_sex-linked	not_sex-linked	Muyle et al. 2018
3745_L92	m.96842	not_sex-linked	not_sex-linked	Muyle et al. 2018
3749_L96	m.107585	not_sex-linked	not_sex-linked	Muyle et al. 2018
3769_L93	m.12183	not_sex-linked	not_sex-linked	Muyle et al. 2018
3772_L92	m.40738	not_sex-linked	not_sex-linked	Muyle et al. 2018
3794_L136	m.88046	not_sex-linked	not_sex-linked	Muyle et al. 2018
3804_L122	m.100921	not_sex-linked	not_sex-linked	Muyle et al. 2018
3834_L92	comp61670_CAP3_contig_1	not_sex-linked	not_sex-linked	Muyle et al. 2018
3837_L92	JQ289124.1	not_sex-linked	sex-linked	Blavet et al. 2015
3875_L92	comp59512_CAP3_contig_1	not_sex-linked	not_sex-linked	Muyle et al. 2018
3876_L92	comp61841_CAP3_contig_1	not_sex-linked	not_sex-linked	Muyle et al. 2018
3883_L92	comp66834_CAP3_contig_1	not_sex-linked	not_sex-linked	Muyle et al. 2018
3913_L141	m.133698	not_sex-linked	not_sex-linked	Muyle et al. 2018
3927_L92	comp66691_CAP3_contig_2	not_sex-linked	not_sex-linked	Muyle et al. 2018
3950_L92	m.135496	not_sex-linked	sex-linked	Muyle et al. 2018
3969_L92	comp45607_CAP3_contig_1	not_sex-linked	not_sex-linked	Muyle et al. 2018
3979_L103	m.74587	not_sex-linked	not_sex-linked	Muyle et al. 2018
3986_L92	comp67389_CAP3_contig_2	not_sex-linked	not_sex-linked	Muyle et al. 2018
4037_L140	comp64197_CAP3_contig_2	not_sex-linked	not_sex-linked	Muyle et al. 2018
4051_L98	m.141586	not_sex-linked	not_sex-linked	Muyle et al. 2018
4088_L92	m.20604	not_sex-linked	not_sex-linked	Muyle et al. 2018
4093_L92	m.26057	not_sex-linked	not_sex-linked	Muyle et al. 2018
4100_L92	m.142805	not_sex-linked	not_sex-linked	Muyle et al. 2018
4102_L144	m.38188	not_sex-linked	not_sex-linked	Muyle et al. 2018
4107_L92	m.31319	not_sex-linked	not_sex-linked	Muyle et al. 2018
4111_L92	comp109358_CAP3_contig_1	not_sex-linked	not_sex-linked	Muyle et al. 2018
4129_L92	comp57832_CAP3_contig_1	not_sex-linked	not_sex-linked	Muyle et al. 2018
4142_L95	m.84865	not_sex-linked	not_sex-linked	Muyle et al. 2018
4161_L92	comp65253_CAP3_contig_1	not_sex-linked	not_sex-linked	Muyle et al. 2018
4163_L92	comp45567_CAP3_contig_1	not_sex-linked	not_sex-linked	Muyle et al. 2018
4185_L92	m.92606	not_sex-linked	not_sex-linked	Muyle et al. 2018
4197_L92	comp63502_CAP3_contig_1	not_sex-linked	not_sex-linked	Muyle et al. 2018
4215_L95	m.29867	not_sex-linked	not_sex-linked	Muyle et al. 2018
4256_L92	m.51687	not_sex-linked	not_sex-linked	Muyle et al. 2018
4298_L92	m.2704	not_sex-linked	not_sex-linked	Muyle et al. 2018
4323_L92	m.66173	not_sex-linked	not_sex-linked	Muyle et al. 2018
4364_L95	m.49908	not_sex-linked	not_sex-linked	Muyle et al. 2018
4408_L124	m.139502	not_sex-linked	not_sex-linked	Muyle et al. 2018
4452_L92	m.97211	not_sex-linked	not_sex-linked	Muyle et al. 2018
4473_L122	m.138268	not_sex-linked	not_sex-linked	Muyle et al. 2018
4476_L92	comp59420_CAP3_contig_1	not_sex-linked	not_sex-linked	Muyle et al. 2018
4484_L92	comp67385_CAP3_contig_1	not_sex-linked	not_sex-linked	Muyle et al. 2018
4492_L95	comp30836_CAP3_contig_1	not_sex-linked	not_sex-linked	Muyle et al. 2018
4496_L92	comp62593_CAP3_contig_1	not_sex-linked	sex-linked	Muyle et al. 2018
4497_L99	m.142361	not_sex-linked	not_sex-linked	Muyle et al. 2018
4499_L92	m.39993	not_sex-linked	not_sex-linked	Muyle et al. 2018
4505_L92	m.54666	not_sex-linked	not_sex-linked	Muyle et al. 2018
4523_L92	m.54703	not_sex-linked	not_sex-linked	Muyle et al. 2018
4525_L92	m.6202	not_sex-linked	not_sex-linked	Muyle et al. 2018
4543_L92	m.1823	not_sex-linked	sex-linked	Muyle et al. 2018
4558_L98	m.132256	not_sex-linked	not_sex-linked	Muyle et al. 2018
4566_L92	comp66118_CAP3_contig_1	not_sex-linked	not_sex-linked	Muyle et al. 2018
4573_L92	m.87796	not_sex-linked	not_sex-linked	Muyle et al. 2018
4610_L95	comp67726_CAP3_contig_9	not_sex-linked	not_sex-linked	Muyle et al. 2018
4678_L92	m.28183	not_sex-linked	not_sex-linked	Muyle et al. 2018
4687_L122	comp26686_CAP3_contig_1	not_sex-linked	not_sex-linked	Muyle et al. 2018
4698_L92	m.126413	not_sex-linked	not_sex-linked	Muyle et al. 2018
4707_L92	m.6913	not_sex-linked	not_sex-linked	Muyle et al. 2018
4708_L119	comp63327_CAP3_contig_1	not_sex-linked	not_sex-linked	Muyle et al. 2018
4710_L101	m.109600	not_sex-linked	not_sex-linked	Muyle et al. 2018
4717_L92	m.115966	not_sex-linked	not_sex-linked	Muyle et al. 2018
4760_L106	m.121816	not_sex-linked	not_sex-linked	Muyle et al. 2018
4784_L95	comp52044_CAP3_contig_1	not_sex-linked	not_sex-linked	Muyle et al. 2018
4785_L139	comp65486_CAP3_contig_1	not_sex-linked	not_sex-linked	Muyle et al. 2018
4801_L92	comp47943_CAP3_contig_1	not_sex-linked	not_sex-linked	Muyle et al. 2018
4815_L95	comp63737_CAP3_contig_2	not_sex-linked	not_sex-linked	Muyle et al. 2018
4846_L104	m.12574	not_sex-linked	not_sex-linked	Muyle et al. 2018
4848_L98	m.101819	not_sex-linked	not_sex-linked	Muyle et al. 2018
4870_L92	m.80797	not_sex-linked	not_sex-linked	Muyle et al. 2018
4880_L92	comp66140_CAP3_contig_1	not_sex-linked	not_sex-linked	Muyle et al. 2018
4884_L92	m.18965	not_sex-linked	not_sex-linked	Muyle et al. 2018
4903_L92	m.133419	not_sex-linked	not_sex-linked	Muyle et al. 2018
4921_L92	m.69329	not_sex-linked	not_sex-linked	Muyle et al. 2018
4922_L99	comp31192_CAP3_contig_1	not_sex-linked	not_sex-linked	Muyle et al. 2018
4933_L92	comp67332_CAP3_contig_1	not_sex-linked	not_sex-linked	Muyle et al. 2018
4967_L92	m.130600	not_sex-linked	not_sex-linked	Muyle et al. 2018
5003_L92	comp59563_CAP3_contig_1	not_sex-linked	not_sex-linked	Muyle et al. 2018
5024_L92	comp67001_CAP3_contig_1	not_sex-linked	not_sex-linked	Muyle et al. 2018
5029_L110	comp7924_CAP3_contig_1	not_sex-linked	not_sex-linked	Muyle et al. 2018
5037_L92	m.76680	not_sex-linked	not_sex-linked	Muyle et al. 2018
5048_L93	m.142107	not_sex-linked	not_sex-linked	Muyle et al. 2018
5073_L117	comp64913_CAP3_contig_3	not_sex-linked	not_sex-linked	Muyle et al. 2018
5077_L92	comp56326_CAP3_contig_1	not_sex-linked	not_sex-linked	Muyle et al. 2018
5087_L92	m.107628	not_sex-linked	not_sex-linked	Muyle et al. 2018
5092_L92	comp45264_CAP3_contig_1	not_sex-linked	not_sex-linked	Muyle et al. 2018
5099_L92	m.125427	not_sex-linked	not_sex-linked	Muyle et al. 2018
5114_L95	m.10551	not_sex-linked	not_sex-linked	Muyle et al. 2018
5140_L95	comp37495_CAP3_contig_1	not_sex-linked	not_sex-linked	Muyle et al. 2018
5143_L92	m.67325	not_sex-linked	not_sex-linked	Muyle et al. 2018
5160_L92	m.70095	not_sex-linked	not_sex-linked	Muyle et al. 2018
5166_L92	m.56268	not_sex-linked	not_sex-linked	Muyle et al. 2018
5192_L92	m.977	not_sex-linked	not_sex-linked	Muyle et al. 2018
5231_L101	m.14904	not_sex-linked	not_sex-linked	Muyle et al. 2018
5233_L105	m.51607	not_sex-linked	not_sex-linked	Muyle et al. 2018
5234_L92	m.76017	not_sex-linked	not_sex-linked	Muyle et al. 2018
5235_L92	m.46737	not_sex-linked	not_sex-linked	Muyle et al. 2018
5239_L107	m.26041	not_sex-linked	not_sex-linked	Muyle et al. 2018
5250_L92	m.119754	not_sex-linked	not_sex-linked	Muyle et al. 2018
5262_L92	comp64556_CAP3_contig_1	not_sex-linked	not_sex-linked	Muyle et al. 2018
5264_L95	comp63553_CAP3_contig_1	not_sex-linked	not_sex-linked	Muyle et al. 2018
5268_L92	comp56314_CAP3_contig_1	not_sex-linked	not_sex-linked	Muyle et al. 2018
5282_L92	m.28505	not_sex-linked	not_sex-linked	Muyle et al. 2018
5286_L92	m.69437	not_sex-linked	not_sex-linked	Muyle et al. 2018
5289_L92	m.43756	not_sex-linked	not_sex-linked	Muyle et al. 2018
5305_L92	comp66710_CAP3_contig_2	not_sex-linked	not_sex-linked	Muyle et al. 2018
5317_L92	m.13779	not_sex-linked	not_sex-linked	Muyle et al. 2018
5327_L96	KC978932.1	not_sex-linked	sex-linked	Blavet et al. 2015
5328_L95	m.143885	not_sex-linked	not_sex-linked	Muyle et al. 2018
5349_L119	m.75963	not_sex-linked	not_sex-linked	Muyle et al. 2018
5360_L94	m.114425	not_sex-linked	not_sex-linked	Muyle et al. 2018
5422_L130	comp58593_CAP3_contig_1	not_sex-linked	not_sex-linked	Muyle et al. 2018
5437_L92	comp66955_CAP3_contig_1	not_sex-linked	not_sex-linked	Muyle et al. 2018
5443_L142	m.92260	not_sex-linked	not_sex-linked	Muyle et al. 2018
5464_L131	m.49843	not_sex-linked	not_sex-linked	Muyle et al. 2018
5491_L92	m.86205	not_sex-linked	not_sex-linked	Muyle et al. 2018
5503_L92	m.76881	not_sex-linked	not_sex-linked	Muyle et al. 2018
5525_L106	m.27913	not_sex-linked	not_sex-linked	Muyle et al. 2018
5536_L98	m.133116	not_sex-linked	not_sex-linked	Muyle et al. 2018
5541_L94	KC978928.1	not_sex-linked	sex-linked	Blavet et al. 2015
5595_L99	m.101340	not_sex-linked	not_sex-linked	Muyle et al. 2018
5602_L92	m.140032	not_sex-linked	not_sex-linked	Muyle et al. 2018
5626_L92	m.137358	not_sex-linked	not_sex-linked	Muyle et al. 2018
5631_L92	m.94664	not_sex-linked	not_sex-linked	Muyle et al. 2018
5679_L95	comp63778_CAP3_contig_1	not_sex-linked	not_sex-linked	Muyle et al. 2018
5687_L92	m.141013	not_sex-linked	not_sex-linked	Muyle et al. 2018
5692_L92	m.43292	not_sex-linked	not_sex-linked	Muyle et al. 2018
5713_L95	comp60901_CAP3_contig_1	not_sex-linked	not_sex-linked	Muyle et al. 2018
5741_L92	m.141889	not_sex-linked	sex-linked	Muyle et al. 2018
5747_L92	m.65983	not_sex-linked	not_sex-linked	Muyle et al. 2018
5778_L95	comp45503_CAP3_contig_1	not_sex-linked	not_sex-linked	Muyle et al. 2018
5791_L143	comp67561_CAP3_contig_2	not_sex-linked	not_sex-linked	Muyle et al. 2018
5813_L92	comp65293_CAP3_contig_1	not_sex-linked	not_sex-linked	Muyle et al. 2018
5858_L92	m.142041	not_sex-linked	not_sex-linked	Muyle et al. 2018
5876_L95	comp59459_CAP3_contig_2	not_sex-linked	not_sex-linked	Muyle et al. 2018
5885_L92	m.101118	not_sex-linked	not_sex-linked	Muyle et al. 2018
5930_L93	m.81265	not_sex-linked	not_sex-linked	Muyle et al. 2018
5937_L92	comp63867_CAP3_contig_1	not_sex-linked	not_sex-linked	Muyle et al. 2018
5958_L95	m.133652	not_sex-linked	not_sex-linked	Muyle et al. 2018
5979_L92	m.44275	not_sex-linked	not_sex-linked	Muyle et al. 2018
6003_L92	comp65625_CAP3_contig_1	not_sex-linked	not_sex-linked	Muyle et al. 2018
6006_L92	m.133917	not_sex-linked	not_sex-linked	Muyle et al. 2018
6011_L95	m.29419	not_sex-linked	not_sex-linked	Muyle et al. 2018
6020_L92	m.115764	not_sex-linked	not_sex-linked	Muyle et al. 2018
6028_L101	m.50507	not_sex-linked	not_sex-linked	Muyle et al. 2018
6069_L92	m.133659	not_sex-linked	not_sex-linked	Muyle et al. 2018
6083_L92	comp58507_CAP3_contig_2	not_sex-linked	not_sex-linked	Muyle et al. 2018
6096_L92	m.34249	not_sex-linked	not_sex-linked	Muyle et al. 2018
6107_L95	m.105875	not_sex-linked	not_sex-linked	Muyle et al. 2018
6138_L92	m.94783	not_sex-linked	not_sex-linked	Muyle et al. 2018
6167_L131	m.137222	not_sex-linked	not_sex-linked	Muyle et al. 2018
6200_L95	m.133201	not_sex-linked	not_sex-linked	Muyle et al. 2018
6203_L92	comp1642942_CAP3_contig_1	not_sex-linked	not_sex-linked	Muyle et al. 2018
6208_L92	m.29863	not_sex-linked	not_sex-linked	Muyle et al. 2018
6221_L92	comp62831_CAP3_contig_1	not_sex-linked	not_sex-linked	Muyle et al. 2018
6244_L92	m.4972	not_sex-linked	not_sex-linked	Muyle et al. 2018
6247_L126	m.42187	not_sex-linked	not_sex-linked	Muyle et al. 2018
6248_L100	m.87679	not_sex-linked	not_sex-linked	Muyle et al. 2018
6255_L100	comp175542_CAP3_contig_1	not_sex-linked	not_sex-linked	Muyle et al. 2018
6270_L95	m.100187	not_sex-linked	not_sex-linked	Muyle et al. 2018
6297_L98	comp61931_CAP3_contig_1	not_sex-linked	not_sex-linked	Muyle et al. 2018
6351_L92	comp65656_CAP3_contig_5	not_sex-linked	not_sex-linked	Muyle et al. 2018
6377_L92	m.4098	not_sex-linked	not_sex-linked	Muyle et al. 2018
6444_L128	KC978925.1	not_sex-linked	sex-linked	Blavet et al. 2015
6459_L92	comp43826_CAP3_contig_1	not_sex-linked	not_sex-linked	Muyle et al. 2018
6471_L92	comp64521_CAP3_contig_1	not_sex-linked	not_sex-linked	Muyle et al. 2018
6477_L92	m.98561	not_sex-linked	not_sex-linked	Muyle et al. 2018
6500_L92	m.3541	not_sex-linked	not_sex-linked	Muyle et al. 2018
6510_L92	m.134367	not_sex-linked	sex-linked	Muyle et al. 2018
6511_L92	m.24296	not_sex-linked	not_sex-linked	Muyle et al. 2018
6527_L92	m.18664	not_sex-linked	not_sex-linked	Muyle et al. 2018
6532_L92	m.6440	not_sex-linked	not_sex-linked	Muyle et al. 2018
6534_L92	m.103780	not_sex-linked	not_sex-linked	Muyle et al. 2018
6538_L95	m.6980	not_sex-linked	not_sex-linked	Muyle et al. 2018
6542_L92	m.137719	not_sex-linked	not_sex-linked	Muyle et al. 2018
6546_L92	m.127679	not_sex-linked	not_sex-linked	Muyle et al. 2018
6549_L95	m.91769	not_sex-linked	not_sex-linked	Muyle et al. 2018
6573_L95	m.22491	not_sex-linked	not_sex-linked	Muyle et al. 2018
6576_L92	m.141786	not_sex-linked	not_sex-linked	Muyle et al. 2018
6594_L123	KC978927.1	not_sex-linked	sex-linked	Blavet et al. 2015
6612_L92	m.25137	not_sex-linked	not_sex-linked	Muyle et al. 2018
6618_L95	m.99446	not_sex-linked	not_sex-linked	Muyle et al. 2018
6639_L92	comp62891_CAP3_contig_1	not_sex-linked	not_sex-linked	Muyle et al. 2018
6640_L92	m.122321	not_sex-linked	not_sex-linked	Muyle et al. 2018
6644_L92	m.23411	not_sex-linked	not_sex-linked	Muyle et al. 2018
6648_L92	m.76633	not_sex-linked	not_sex-linked	Muyle et al. 2018
6650_L92	m.30376	not_sex-linked	not_sex-linked	Muyle et al. 2018
6657_L110	KC978932.1	not_sex-linked	sex-linked	Blavet et al. 2015
6658_L92	m.24213	not_sex-linked	not_sex-linked	Muyle et al. 2018
6660_L122	m.40013	not_sex-linked	not_sex-linked	Muyle et al. 2018
6678_L92	m.36307	not_sex-linked	not_sex-linked	Muyle et al. 2018
6687_L95	comp65724_CAP3_contig_2	not_sex-linked	not_sex-linked	Muyle et al. 2018
6699_L115	m.14606	not_sex-linked	not_sex-linked	Muyle et al. 2018
6702_L92	m.120741	not_sex-linked	not_sex-linked	Muyle et al. 2018
6723_L93	m.133146	not_sex-linked	not_sex-linked	Muyle et al. 2018
6736_L96	m.89788	not_sex-linked	not_sex-linked	Muyle et al. 2018
6751_L92	comp61996_CAP3_contig_1	not_sex-linked	not_sex-linked	Muyle et al. 2018
6774_L92	m.511	not_sex-linked	not_sex-linked	Muyle et al. 2018
6776_L92	m.1498	not_sex-linked	not_sex-linked	Muyle et al. 2018
6780_L92	m.21500	not_sex-linked	not_sex-linked	Muyle et al. 2018
6799_L92	m.24237	not_sex-linked	not_sex-linked	Muyle et al. 2018
6810_L92	m.26604	not_sex-linked	not_sex-linked	Muyle et al. 2018
6814_L92	m.3539	not_sex-linked	not_sex-linked	Muyle et al. 2018
6830_L92	comp66596_CAP3_contig_2	not_sex-linked	not_sex-linked	Muyle et al. 2018
6833_L122	m.121423	not_sex-linked	not_sex-linked	Muyle et al. 2018
6843_L95	comp67524_CAP3_contig_1	not_sex-linked	not_sex-linked	Muyle et al. 2018
6847_L95	comp67549_CAP3_contig_3	not_sex-linked	not_sex-linked	Muyle et al. 2018
6857_L92	m.96350	not_sex-linked	not_sex-linked	Muyle et al. 2018
6867_L107	m.73205	not_sex-linked	not_sex-linked	Muyle et al. 2018
6875_L92	m.136087	not_sex-linked	not_sex-linked	Muyle et al. 2018
6911_L92	m.104232	not_sex-linked	not_sex-linked	Muyle et al. 2018
6912_L92	m.101595	not_sex-linked	not_sex-linked	Muyle et al. 2018
6924_L92	comp43530_CAP3_contig_1	not_sex-linked	not_sex-linked	Muyle et al. 2018
6927_L101	comp62142_CAP3_contig_2	not_sex-linked	not_sex-linked	Muyle et al. 2018
6941_L92	m.100360	not_sex-linked	not_sex-linked	Muyle et al. 2018
6954_L92	m.82699	not_sex-linked	not_sex-linked	Muyle et al. 2018
6978_L107	comp57874_CAP3_contig_1	not_sex-linked	not_sex-linked	Muyle et al. 2018
6990_L92	m.57851	not_sex-linked	not_sex-linked	Muyle et al. 2018
7006_L92	m.59405	not_sex-linked	not_sex-linked	Muyle et al. 2018
7027_L124	m.135749	not_sex-linked	not_sex-linked	Muyle et al. 2018
7049_L131	comp56153_CAP3_contig_1	not_sex-linked	not_sex-linked	Muyle et al. 2018
7058_L92	m.80793	not_sex-linked	not_sex-linked	Muyle et al. 2018
7110_L92	comp67030_CAP3_contig_1	not_sex-linked	not_sex-linked	Muyle et al. 2018
7113_L92	m.23656	not_sex-linked	not_sex-linked	Muyle et al. 2018
7120_L92	comp67262_CAP3_contig_1	not_sex-linked	not_sex-linked	Muyle et al. 2018
7164_L92	comp55843_CAP3_contig_1	not_sex-linked	not_sex-linked	Muyle et al. 2018
7169_L92	m.1545	not_sex-linked	not_sex-linked	Muyle et al. 2018
7172_L95	m.55974	not_sex-linked	not_sex-linked	Muyle et al. 2018
7176_L95	m.72532	not_sex-linked	not_sex-linked	Muyle et al. 2018
7177_L92	m.131123	not_sex-linked	not_sex-linked	Muyle et al. 2018
7200_L98	comp62261_CAP3_contig_3	not_sex-linked	not_sex-linked	Muyle et al. 2018
7212_L92	m.21462	not_sex-linked	not_sex-linked	Muyle et al. 2018
7224_L92	m.92293	not_sex-linked	not_sex-linked	Muyle et al. 2018
7227_L92	m.128083	not_sex-linked	not_sex-linked	Muyle et al. 2018
7232_L92	m.47200	not_sex-linked	not_sex-linked	Muyle et al. 2018
7251_L92	comp66308_CAP3_contig_1	not_sex-linked	not_sex-linked	Muyle et al. 2018
7260_L95	m.23844	not_sex-linked	not_sex-linked	Muyle et al. 2018
7272_L92	m.33663	not_sex-linked	not_sex-linked	Muyle et al. 2018
7285_L92	comp61395_CAP3_contig_2	not_sex-linked	not_sex-linked	Muyle et al. 2018
7325_L92	m.21896	not_sex-linked	not_sex-linked	Muyle et al. 2018
7378_L92	m.18690	not_sex-linked	not_sex-linked	Muyle et al. 2018
7379_L145	m.92352	not_sex-linked	not_sex-linked	Muyle et al. 2018
7380_L92	m.143175	not_sex-linked	not_sex-linked	Muyle et al. 2018
7399_L133	KC978928.1	not_sex-linked	sex-linked	Blavet et al. 2015
7407_L92	JQ289124.1	not_sex-linked	sex-linked	Blavet et al. 2015
7409_L95	comp66112_CAP3_contig_1	not_sex-linked	not_sex-linked	Muyle et al. 2018
7421_L147	m.131490	not_sex-linked	not_sex-linked	Muyle et al. 2018
7447_L92	m.41895	not_sex-linked	not_sex-linked	Muyle et al. 2018
7491_L105	m.102174	not_sex-linked	not_sex-linked	Muyle et al. 2018
7499_L92	m.33060	not_sex-linked	not_sex-linked	Muyle et al. 2018
7511_L92	comp66870_CAP3_contig_2	not_sex-linked	not_sex-linked	Muyle et al. 2018
7514_L115	m.142693	not_sex-linked	sex-linked	Muyle et al. 2018
7530_L92	comp66574_CAP3_contig_1	not_sex-linked	not_sex-linked	Muyle et al. 2018
7539_L92	m.27347	not_sex-linked	not_sex-linked	Muyle et al. 2018
7553_L92	m.44337	not_sex-linked	not_sex-linked	Muyle et al. 2018
7556_L92	comp65066_CAP3_contig_1	not_sex-linked	not_sex-linked	Muyle et al. 2018
7561_L98	comp30163_CAP3_contig_1	not_sex-linked	sex-linked	Muyle et al. 2018
7615_L92	m.70104	not_sex-linked	not_sex-linked	Muyle et al. 2018
7621_L95	m.18860	not_sex-linked	not_sex-linked	Muyle et al. 2018
7663_L107	comp60733_CAP3_contig_3	not_sex-linked	not_sex-linked	Muyle et al. 2018
7667_L92	m.1267	not_sex-linked	not_sex-linked	Muyle et al. 2018
7712_L92	m.29041	not_sex-linked	not_sex-linked	Muyle et al. 2018
7736_L92	m.133539	not_sex-linked	not_sex-linked	Muyle et al. 2018
7738_L92	comp57840_CAP3_contig_1	not_sex-linked	not_sex-linked	Muyle et al. 2018
7766_L92	m.22530	not_sex-linked	not_sex-linked	Muyle et al. 2018
7767_L110	m.26278	not_sex-linked	not_sex-linked	Muyle et al. 2018
7774_L92	comp64538_CAP3_contig_1	not_sex-linked	not_sex-linked	Muyle et al. 2018
7793_L92	m.134869	not_sex-linked	not_sex-linked	Muyle et al. 2018
7799_L92	comp59618_CAP3_contig_1	not_sex-linked	not_sex-linked	Muyle et al. 2018
7829_L92	comp64938_CAP3_contig_1	not_sex-linked	not_sex-linked	Muyle et al. 2018
7861_L104	m.119277	not_sex-linked	not_sex-linked	Muyle et al. 2018
7925_L92	m.141754	not_sex-linked	not_sex-linked	Muyle et al. 2018
7945_L92	m.129658	not_sex-linked	not_sex-linked	Muyle et al. 2018
7959_L95	m.140349	not_sex-linked	not_sex-linked	Muyle et al. 2018
7966_L93	m.29242	not_sex-linked	not_sex-linked	Muyle et al. 2018
7976_L95	comp52755_CAP3_contig_1	not_sex-linked	not_sex-linked	Muyle et al. 2018
7998_L122	m.76492	not_sex-linked	not_sex-linked	Muyle et al. 2018
8004_L92	m.19375	not_sex-linked	not_sex-linked	Muyle et al. 2018
8007_L124	m.2335	not_sex-linked	not_sex-linked	Muyle et al. 2018
8023_L92	m.141410	not_sex-linked	not_sex-linked	Muyle et al. 2018
8034_L95	comp64186_CAP3_contig_2	not_sex-linked	not_sex-linked	Muyle et al. 2018
8038_L92	m.141376	not_sex-linked	not_sex-linked	Muyle et al. 2018
8045_L92	m.29679	not_sex-linked	not_sex-linked	Muyle et al. 2018
8051_L92	m.47097	not_sex-linked	not_sex-linked	Muyle et al. 2018
8057_L102	comp25911_CAP3_contig_1	not_sex-linked	not_sex-linked	Muyle et al. 2018
8063_L92	KC978922.1	not_sex-linked	sex-linked	Blavet et al. 2015
8077_L92	m.7262	not_sex-linked	not_sex-linked	Muyle et al. 2018
8086_L92	comp67593_CAP3_contig_3	not_sex-linked	not_sex-linked	Muyle et al. 2018
8103_L130	comp67742_CAP3_contig_2	not_sex-linked	not_sex-linked	Muyle et al. 2018
8108_L95	comp19436_CAP3_contig_1	not_sex-linked	not_sex-linked	Muyle et al. 2018
8118_L92	KC978931.1	not_sex-linked	sex-linked	Blavet et al. 2015
8142_L92	m.82806	not_sex-linked	not_sex-linked	Muyle et al. 2018
8149_L95	m.91827	not_sex-linked	not_sex-linked	Muyle et al. 2018
8158_L98	m.120609	not_sex-linked	not_sex-linked	Muyle et al. 2018
8194_L92	comp65426_CAP3_contig_3	not_sex-linked	not_sex-linked	Muyle et al. 2018
8203_L92	m.94364	not_sex-linked	not_sex-linked	Muyle et al. 2018
8208_L92	m.45400	not_sex-linked	not_sex-linked	Muyle et al. 2018
8224_L92	m.105590	not_sex-linked	not_sex-linked	Muyle et al. 2018
8227_L113	m.60868	not_sex-linked	not_sex-linked	Muyle et al. 2018
8239_L92	comp65382_CAP3_contig_1	not_sex-linked	not_sex-linked	Muyle et al. 2018
8241_L92	comp63537_CAP3_contig_1	not_sex-linked	not_sex-linked	Muyle et al. 2018
8245_L92	m.15998	not_sex-linked	not_sex-linked	Muyle et al. 2018
8250_L92	m.33131	not_sex-linked	not_sex-linked	Muyle et al. 2018
8260_L92	m.133715	not_sex-linked	not_sex-linked	Muyle et al. 2018
8276_L92	m.5049	not_sex-linked	not_sex-linked	Muyle et al. 2018
8277_L92	m.115222	not_sex-linked	not_sex-linked	Muyle et al. 2018
8286_L92	comp45871_CAP3_contig_1	not_sex-linked	not_sex-linked	Muyle et al. 2018
8302_L92	comp55723_CAP3_contig_1	not_sex-linked	not_sex-linked	Muyle et al. 2018
8308_L92	comp63734_CAP3_contig_1	not_sex-linked	not_sex-linked	Muyle et al. 2018
8327_L92	comp67732_CAP3_contig_6	not_sex-linked	sex-linked	Muyle et al. 2018
8330_L92	m.135811	not_sex-linked	not_sex-linked	Muyle et al. 2018
8331_L92	m.19041	not_sex-linked	not_sex-linked	Muyle et al. 2018
8353_L92	comp152275_CAP3_contig_1	not_sex-linked	not_sex-linked	Muyle et al. 2018
8369_L92	m.33745	not_sex-linked	not_sex-linked	Muyle et al. 2018
8376_L92	m.25456	not_sex-linked	not_sex-linked	Muyle et al. 2018
8382_L92	m.23366	not_sex-linked	not_sex-linked	Muyle et al. 2018
8384_L107	m.77981	not_sex-linked	not_sex-linked	Muyle et al. 2018
8390_L92	m.128083	not_sex-linked	not_sex-linked	Muyle et al. 2018
8392_L95	comp69471_CAP3_contig_1	not_sex-linked	not_sex-linked	Muyle et al. 2018
8436_L92	m.133046	not_sex-linked	not_sex-linked	Muyle et al. 2018
8468_L92	m.46778	not_sex-linked	not_sex-linked	Muyle et al. 2018
8477_L92	comp31162_CAP3_contig_1	not_sex-linked	not_sex-linked	Muyle et al. 2018
8488_L92	m.124134	not_sex-linked	not_sex-linked	Muyle et al. 2018
8493_L92	m.120784	not_sex-linked	not_sex-linked	Muyle et al. 2018
8499_L92	comp66803_CAP3_contig_1	not_sex-linked	not_sex-linked	Muyle et al. 2018
8508_L92	m.62693	not_sex-linked	not_sex-linked	Muyle et al. 2018
8566_L92	m.103938	not_sex-linked	not_sex-linked	Muyle et al. 2018
8569_L92	m.98725	not_sex-linked	not_sex-linked	Muyle et al. 2018
8583_L92	comp66449_CAP3_contig_8	not_sex-linked	not_sex-linked	Muyle et al. 2018
8624_L92	comp67580_CAP3_contig_1	not_sex-linked	not_sex-linked	Muyle et al. 2018
8647_L95	m.114876	not_sex-linked	not_sex-linked	Muyle et al. 2018
8655_L134	m.43358	not_sex-linked	not_sex-linked	Muyle et al. 2018
8656_L92	comp63224_CAP3_contig_1	not_sex-linked	not_sex-linked	Muyle et al. 2018
8661_L92	m.86557	not_sex-linked	not_sex-linked	Muyle et al. 2018
8674_L92	m.21129	not_sex-linked	not_sex-linked	Muyle et al. 2018
8675_L92	comp67636_CAP3_contig_1	not_sex-linked	not_sex-linked	Muyle et al. 2018
8687_L92	m.73562	not_sex-linked	not_sex-linked	Muyle et al. 2018
8695_L101	KC978927.1	not_sex-linked	sex-linked	Blavet et al. 2015
8709_L126	m.28183	not_sex-linked	not_sex-linked	Muyle et al. 2018
8756_L97	m.56915	not_sex-linked	not_sex-linked	Muyle et al. 2018
8766_L92	m.45278	not_sex-linked	not_sex-linked	Muyle et al. 2018
8770_L122	m.86408	not_sex-linked	not_sex-linked	Muyle et al. 2018
8799_L92	m.113587	not_sex-linked	not_sex-linked	Muyle et al. 2018
8807_L92	m.135177	not_sex-linked	not_sex-linked	Muyle et al. 2018
8810_L95	m.69119	not_sex-linked	not_sex-linked	Muyle et al. 2018
8833_L92	KC978929.1	not_sex-linked	sex-linked	Blavet et al. 2015
8834_L92	comp61318_CAP3_contig_1	not_sex-linked	not_sex-linked	Muyle et al. 2018
8844_L92	m.112753	not_sex-linked	not_sex-linked	Muyle et al. 2018
8847_L92	m.32018	not_sex-linked	not_sex-linked	Muyle et al. 2018
8856_L92	m.137936	not_sex-linked	not_sex-linked	Muyle et al. 2018
8880_L92	m.69446	not_sex-linked	not_sex-linked	Muyle et al. 2018
8948_L157	comp66042_CAP3_contig_1	not_sex-linked	not_sex-linked	Muyle et al. 2018
8978_L92	m.21191	not_sex-linked	not_sex-linked	Muyle et al. 2018
8982_L95	m.117728	not_sex-linked	not_sex-linked	Muyle et al. 2018
8989_L92	m.57773	not_sex-linked	not_sex-linked	Muyle et al. 2018
9023_L92	comp62715_CAP3_contig_1	not_sex-linked	not_sex-linked	Muyle et al. 2018
9041_L104	m.118210	not_sex-linked	not_sex-linked	Muyle et al. 2018
9042_L92	m.64795	not_sex-linked	not_sex-linked	Muyle et al. 2018
9044_L92	comp64796_CAP3_contig_1	not_sex-linked	not_sex-linked	Muyle et al. 2018
9051_L92	comp48385_CAP3_contig_1	not_sex-linked	not_sex-linked	Muyle et al. 2018
9093_L92	m.18212	not_sex-linked	not_sex-linked	Muyle et al. 2018
9112_L92	m.126860	not_sex-linked	not_sex-linked	Muyle et al. 2018
9133_L92	m.14876	not_sex-linked	not_sex-linked	Muyle et al. 2018
9137_L92	m.124518	not_sex-linked	not_sex-linked	Muyle et al. 2018
9146_L92	comp66084_CAP3_contig_1	not_sex-linked	not_sex-linked	Muyle et al. 2018
9149_L92	comp30105_CAP3_contig_1	not_sex-linked	not_sex-linked	Muyle et al. 2018
9156_L92	m.122452	not_sex-linked	not_sex-linked	Muyle et al. 2018
9169_L95	m.17429	not_sex-linked	not_sex-linked	Muyle et al. 2018
9177_L95	comp66816_CAP3_contig_2	not_sex-linked	not_sex-linked	Muyle et al. 2018
9210_L92	m.104811	not_sex-linked	not_sex-linked	Muyle et al. 2018
9251_L92	m.1267	not_sex-linked	not_sex-linked	Muyle et al. 2018
9264_L122	comp64932_CAP3_contig_1	not_sex-linked	sex-linked	Muyle et al. 2018
9316_L95	m.36344	not_sex-linked	not_sex-linked	Muyle et al. 2018
9321_L92	m.30563	not_sex-linked	not_sex-linked	Muyle et al. 2018
9351_L92	m.106565	not_sex-linked	not_sex-linked	Muyle et al. 2018
9361_L112	m.90611	not_sex-linked	not_sex-linked	Muyle et al. 2018
9369_L101	comp66066_CAP3_contig_3	not_sex-linked	not_sex-linked	Muyle et al. 2018
9394_L104	m.110613	not_sex-linked	not_sex-linked	Muyle et al. 2018
9397_L98	m.127435	not_sex-linked	not_sex-linked	Muyle et al. 2018
9411_L92	m.139649	not_sex-linked	not_sex-linked	Muyle et al. 2018
9415_L92	comp56309_CAP3_contig_1	not_sex-linked	not_sex-linked	Muyle et al. 2018
9455_L92	KC978928.1	not_sex-linked	sex-linked	Blavet et al. 2015
9500_L92	KC978932.1	not_sex-linked	sex-linked	Blavet et al. 2015
9518_L98	m.10430	not_sex-linked	not_sex-linked	Muyle et al. 2018
9520_L92	m.22296	not_sex-linked	not_sex-linked	Muyle et al. 2018
9530_L139	comp61549_CAP3_contig_1	not_sex-linked	not_sex-linked	Muyle et al. 2018
9562_L92	comp67255_CAP3_contig_1	not_sex-linked	not_sex-linked	Muyle et al. 2018
9572_L95	m.8131	not_sex-linked	not_sex-linked	Muyle et al. 2018
9574_L92	m.98233	not_sex-linked	not_sex-linked	Muyle et al. 2018
9602_L149	comp65112_CAP3_contig_1	not_sex-linked	not_sex-linked	Muyle et al. 2018
9608_L95	m.35972	not_sex-linked	not_sex-linked	Muyle et al. 2018
9625_L92	comp63537_CAP3_contig_1	not_sex-linked	not_sex-linked	Muyle et al. 2018
9644_L95	m.43677	not_sex-linked	not_sex-linked	Muyle et al. 2018
9653_L92	KC978932.1	not_sex-linked	sex-linked	Blavet et al. 2015
9674_L92	m.131337	not_sex-linked	not_sex-linked	Muyle et al. 2018
9685_L93	comp67555_CAP3_contig_4	not_sex-linked	not_sex-linked	Muyle et al. 2018
9692_L92	m.49339	not_sex-linked	not_sex-linked	Muyle et al. 2018
9709_L92	m.69937	not_sex-linked	not_sex-linked	Muyle et al. 2018
9724_L95	m.33129	not_sex-linked	not_sex-linked	Muyle et al. 2018
9758_L92	comp55668_CAP3_contig_1	not_sex-linked	not_sex-linked	Muyle et al. 2018
9767_L137	comp67715_CAP3_contig_2	not_sex-linked	not_sex-linked	Muyle et al. 2018
9825_L116	m.55996	not_sex-linked	not_sex-linked	Muyle et al. 2018
9830_L92	m.6926	not_sex-linked	not_sex-linked	Muyle et al. 2018
9838_L103	comp58191_CAP3_contig_1	not_sex-linked	not_sex-linked	Muyle et al. 2018
9856_L95	m.82321	not_sex-linked	not_sex-linked	Muyle et al. 2018
9867_L103	m.99024	not_sex-linked	not_sex-linked	Muyle et al. 2018
9877_L92	m.54286	not_sex-linked	not_sex-linked	Muyle et al. 2018
9891_L92	comp65812_CAP3_contig_2	not_sex-linked	not_sex-linked	Muyle et al. 2018
9947_L92	m.68226	not_sex-linked	not_sex-linked	Muyle et al. 2018
9948_L92	m.98498	not_sex-linked	not_sex-linked	Muyle et al. 2018
9954_L92	m.20358	not_sex-linked	not_sex-linked	Muyle et al. 2018
9958_L92	comp65425_CAP3_contig_1	not_sex-linked	not_sex-linked	Muyle et al. 2018
9960_L92	m.103808	not_sex-linked	not_sex-linked	Muyle et al. 2018
9984_L92	comp61755_CAP3_contig_1	not_sex-linked	not_sex-linked	Muyle et al. 2018
10002_L92	comp67017_CAP3_contig_1	not_sex-linked	not_sex-linked	Muyle et al. 2018
10014_L95	comp61405_CAP3_contig_1	not_sex-linked	not_sex-linked	Muyle et al. 2018
10023_L92	m.43336	not_sex-linked	not_sex-linked	Muyle et al. 2018
10024_L93	m.19929	not_sex-linked	not_sex-linked	Muyle et al. 2018
10036_L92	m.7426	not_sex-linked	not_sex-linked	Muyle et al. 2018
10044_L92	m.127285	not_sex-linked	not_sex-linked	Muyle et al. 2018
10048_L92	m.40820	not_sex-linked	not_sex-linked	Muyle et al. 2018
10065_L92	comp66066_CAP3_contig_3	not_sex-linked	not_sex-linked	Muyle et al. 2018
10075_L145	m.87027	not_sex-linked	not_sex-linked	Muyle et al. 2018
10085_L92	m.124451	not_sex-linked	not_sex-linked	Muyle et al. 2018
10090_L92	m.83480	not_sex-linked	not_sex-linked	Muyle et al. 2018
10091_L92	m.88832	not_sex-linked	not_sex-linked	Muyle et al. 2018
10109_L134	m.143690	not_sex-linked	not_sex-linked	Muyle et al. 2018
10135_L95	comp46202_CAP3_contig_1	not_sex-linked	not_sex-linked	Muyle et al. 2018
10153_L92	comp58737_CAP3_contig_2	not_sex-linked	not_sex-linked	Muyle et al. 2018
10166_L99	m.141657	not_sex-linked	not_sex-linked	Muyle et al. 2018
10171_L92	m.21129	not_sex-linked	not_sex-linked	Muyle et al. 2018
10177_L92	comp64735_CAP3_contig_1	not_sex-linked	not_sex-linked	Muyle et al. 2018
10180_L95	comp48685_CAP3_contig_1	not_sex-linked	not_sex-linked	Muyle et al. 2018
10188_L95	comp67725_CAP3_contig_3	not_sex-linked	not_sex-linked	Muyle et al. 2018
10190_L141	m.83824	not_sex-linked	not_sex-linked	Muyle et al. 2018
10200_L97	m.57089	not_sex-linked	not_sex-linked	Muyle et al. 2018
10225_L92	KC978922.1	not_sex-linked	sex-linked	Blavet et al. 2015
10226_L92	m.97747	not_sex-linked	not_sex-linked	Muyle et al. 2018
10237_L92	m.19414	not_sex-linked	not_sex-linked	Muyle et al. 2018
10266_L92	m.123686	not_sex-linked	not_sex-linked	Muyle et al. 2018
10286_L92	m.24319	not_sex-linked	sex-linked	Muyle et al. 2018
10291_L92	m.119975	not_sex-linked	not_sex-linked	Muyle et al. 2018
10299_L93	m.23411	not_sex-linked	not_sex-linked	Muyle et al. 2018
10311_L92	comp59618_CAP3_contig_1	not_sex-linked	not_sex-linked	Muyle et al. 2018
10324_L119	m.135379	not_sex-linked	not_sex-linked	Muyle et al. 2018
10326_L97	KC978932.1	not_sex-linked	sex-linked	Blavet et al. 2015
10354_L92	comp61405_CAP3_contig_1	not_sex-linked	not_sex-linked	Muyle et al. 2018
10357_L92	m.31185	not_sex-linked	not_sex-linked	Muyle et al. 2018
10376_L92	m.48161	not_sex-linked	not_sex-linked	Muyle et al. 2018
10386_L92	m.60307	not_sex-linked	not_sex-linked	Muyle et al. 2018
10414_L98	m.73370	not_sex-linked	not_sex-linked	Muyle et al. 2018
10415_L92	m.33730	not_sex-linked	not_sex-linked	Muyle et al. 2018
10425_L92	m.111224	not_sex-linked	not_sex-linked	Muyle et al. 2018
10431_L92	m.26951	not_sex-linked	not_sex-linked	Muyle et al. 2018
10445_L95	comp65803_CAP3_contig_2	not_sex-linked	not_sex-linked	Muyle et al. 2018
10456_L92	comp58477_CAP3_contig_2	not_sex-linked	not_sex-linked	Muyle et al. 2018
10477_L97	m.74509	not_sex-linked	sex-linked	Muyle et al. 2018
10478_L92	m.94409	not_sex-linked	not_sex-linked	Muyle et al. 2018
10481_L92	comp52044_CAP3_contig_1	not_sex-linked	not_sex-linked	Muyle et al. 2018
10483_L92	comp63624_CAP3_contig_1	not_sex-linked	not_sex-linked	Muyle et al. 2018
10505_L92	m.134962	not_sex-linked	not_sex-linked	Muyle et al. 2018
10516_L95	m.99456	not_sex-linked	not_sex-linked	Muyle et al. 2018
10519_L92	m.97818	not_sex-linked	not_sex-linked	Muyle et al. 2018
10521_L92	comp65612_CAP3_contig_1	not_sex-linked	not_sex-linked	Muyle et al. 2018
10564_L92	m.96579	not_sex-linked	not_sex-linked	Muyle et al. 2018
10582_L92	m.138392	not_sex-linked	not_sex-linked	Muyle et al. 2018
10597_L92	m.94918	not_sex-linked	not_sex-linked	Muyle et al. 2018
10608_L137	comp67312_CAP3_contig_1	not_sex-linked	not_sex-linked	Muyle et al. 2018
10615_L107	comp14863_CAP3_contig_1	not_sex-linked	not_sex-linked	Muyle et al. 2018
10622_L104	m.141631	not_sex-linked	not_sex-linked	Muyle et al. 2018
10630_L149	comp64849_CAP3_contig_1	not_sex-linked	not_sex-linked	Muyle et al. 2018
10639_L95	m.15195	not_sex-linked	not_sex-linked	Muyle et al. 2018
10653_L95	m.29342	not_sex-linked	not_sex-linked	Muyle et al. 2018
10671_L132	m.138921	not_sex-linked	not_sex-linked	Muyle et al. 2018
10675_L95	m.102973	not_sex-linked	not_sex-linked	Muyle et al. 2018
10712_L92	comp64900_CAP3_contig_2	not_sex-linked	not_sex-linked	Muyle et al. 2018
10728_L92	m.130759	not_sex-linked	not_sex-linked	Muyle et al. 2018
10754_L92	m.59177	not_sex-linked	sex-linked	Muyle et al. 2018
10773_L95	m.42039	not_sex-linked	not_sex-linked	Muyle et al. 2018
10776_L92	m.30016	not_sex-linked	not_sex-linked	Muyle et al. 2018
10787_L92	m.44958	not_sex-linked	not_sex-linked	Muyle et al. 2018
10814_L133	comp45486_CAP3_contig_1	not_sex-linked	not_sex-linked	Muyle et al. 2018
10841_L92	KC978924.1	not_sex-linked	sex-linked	Blavet et al. 2015
10844_L92	m.74508	not_sex-linked	not_sex-linked	Muyle et al. 2018
10846_L92	m.87124	not_sex-linked	not_sex-linked	Muyle et al. 2018
10859_L95	comp66275_CAP3_contig_1	not_sex-linked	not_sex-linked	Muyle et al. 2018
10866_L92	m.98544	not_sex-linked	not_sex-linked	Muyle et al. 2018
10868_L92	m.142286	not_sex-linked	not_sex-linked	Muyle et al. 2018
10878_L92	comp67797_CAP3_contig_1	not_sex-linked	not_sex-linked	Muyle et al. 2018
10923_L92	m.98005	not_sex-linked	not_sex-linked	Muyle et al. 2018
10924_L92	m.83098	not_sex-linked	sex-linked	Muyle et al. 2018
10928_L92	comp64718_CAP3_contig_1	not_sex-linked	not_sex-linked	Muyle et al. 2018
10933_L92	m.53456	not_sex-linked	not_sex-linked	Muyle et al. 2018
10938_L95	m.64127	not_sex-linked	not_sex-linked	Muyle et al. 2018
10958_L128	comp49314_CAP3_contig_1	not_sex-linked	not_sex-linked	Muyle et al. 2018
10959_L92	comp65872_CAP3_contig_1	not_sex-linked	not_sex-linked	Muyle et al. 2018
10983_L122	m.83841	not_sex-linked	not_sex-linked	Muyle et al. 2018
11046_L92	comp45275_CAP3_contig_1	not_sex-linked	not_sex-linked	Muyle et al. 2018
11068_L92	comp67613_CAP3_contig_2	not_sex-linked	not_sex-linked	Muyle et al. 2018
11069_L92	m.133746	not_sex-linked	not_sex-linked	Muyle et al. 2018
11071_L130	m.43478	not_sex-linked	not_sex-linked	Muyle et al. 2018
11074_L92	m.25460	not_sex-linked	not_sex-linked	Muyle et al. 2018
11092_L98	m.101109	not_sex-linked	not_sex-linked	Muyle et al. 2018
11119_L95	comp29573_CAP3_contig_1	not_sex-linked	not_sex-linked	Muyle et al. 2018
11123_L92	m.106460	not_sex-linked	not_sex-linked	Muyle et al. 2018
11144_L92	m.140336	not_sex-linked	not_sex-linked	Muyle et al. 2018
11155_L92	m.79114	not_sex-linked	not_sex-linked	Muyle et al. 2018
11167_L92	m.96437	not_sex-linked	not_sex-linked	Muyle et al. 2018
11172_L92	m.106038	not_sex-linked	not_sex-linked	Muyle et al. 2018
11187_L92	m.30072	not_sex-linked	not_sex-linked	Muyle et al. 2018
11190_L92	m.126045	not_sex-linked	not_sex-linked	Muyle et al. 2018
11193_L95	m.84543	not_sex-linked	not_sex-linked	Muyle et al. 2018
11207_L92	m.9287	not_sex-linked	not_sex-linked	Muyle et al. 2018
11214_L92	m.74984	not_sex-linked	not_sex-linked	Muyle et al. 2018
11216_L92	m.141426	not_sex-linked	not_sex-linked	Muyle et al. 2018
11225_L137	JQ289124.1	not_sex-linked	sex-linked	Blavet et al. 2015
11228_L92	comp30253_CAP3_contig_1	not_sex-linked	not_sex-linked	Muyle et al. 2018
11254_L92	m.21685	sex-linked	not_sex-linked	Muyle et al. 2018
11258_L95	m.79473	not_sex-linked	not_sex-linked	Muyle et al. 2018
11267_L92	m.33586	not_sex-linked	not_sex-linked	Muyle et al. 2018
11268_L92	m.96853	not_sex-linked	not_sex-linked	Muyle et al. 2018
11270_L92	m.19856	not_sex-linked	not_sex-linked	Muyle et al. 2018
11271_L95	comp66141_CAP3_contig_1	not_sex-linked	not_sex-linked	Muyle et al. 2018
11291_L92	m.22023	not_sex-linked	sex-linked	Muyle et al. 2018
11292_L113	m.122009	not_sex-linked	not_sex-linked	Muyle et al. 2018
11306_L92	m.27803	not_sex-linked	not_sex-linked	Muyle et al. 2018
11307_L92	m.136087	not_sex-linked	not_sex-linked	Muyle et al. 2018
11341_L92	m.95086	not_sex-linked	not_sex-linked	Muyle et al. 2018
11351_L92	m.44724	not_sex-linked	not_sex-linked	Muyle et al. 2018
11367_L92	m.25397	not_sex-linked	not_sex-linked	Muyle et al. 2018
11407_L146	KC978923.1	not_sex-linked	sex-linked	Blavet et al. 2015
11431_L92	m.138788	not_sex-linked	not_sex-linked	Muyle et al. 2018
11439_L151	JQ289120.1	not_sex-linked	sex-linked	Blavet et al. 2015
11443_L92	comp65178_CAP3_contig_1	not_sex-linked	not_sex-linked	Muyle et al. 2018
11444_L92	m.27344	not_sex-linked	not_sex-linked	Muyle et al. 2018
11459_L92	m.121423	not_sex-linked	not_sex-linked	Muyle et al. 2018
11469_L95	comp30919_CAP3_contig_2	not_sex-linked	not_sex-linked	Muyle et al. 2018
11470_L112	m.56161	not_sex-linked	not_sex-linked	Muyle et al. 2018
11513_L99	m.124389	not_sex-linked	not_sex-linked	Muyle et al. 2018
11555_L173	KC978930.1	not_sex-linked	sex-linked	Blavet et al. 2015
11572_L92	m.43714	not_sex-linked	not_sex-linked	Muyle et al. 2018
11580_L92	m.126297	not_sex-linked	not_sex-linked	Muyle et al. 2018
11615_L92	m.28816	not_sex-linked	not_sex-linked	Muyle et al. 2018
11631_L98	comp35873_CAP3_contig_1	not_sex-linked	not_sex-linked	Muyle et al. 2018
11653_L92	m.45830	not_sex-linked	not_sex-linked	Muyle et al. 2018
11663_L95	m.98834	not_sex-linked	not_sex-linked	Muyle et al. 2018
11674_L92	m.142768	not_sex-linked	not_sex-linked	Muyle et al. 2018
11681_L92	m.109951	not_sex-linked	not_sex-linked	Muyle et al. 2018
11703_L92	comp53608_CAP3_contig_1	not_sex-linked	not_sex-linked	Muyle et al. 2018
11741_L92	m.99129	not_sex-linked	not_sex-linked	Muyle et al. 2018
11743_L92	m.23143	not_sex-linked	not_sex-linked	Muyle et al. 2018
11747_L95	m.81586	not_sex-linked	not_sex-linked	Muyle et al. 2018
11763_L92	m.6202	not_sex-linked	not_sex-linked	Muyle et al. 2018
11774_L95	m.51412	not_sex-linked	not_sex-linked	Muyle et al. 2018
11796_L92	m.1811	not_sex-linked	not_sex-linked	Muyle et al. 2018
11807_L92	m.136422	not_sex-linked	not_sex-linked	Muyle et al. 2018
11816_L92	m.28749	not_sex-linked	not_sex-linked	Muyle et al. 2018
11818_L92	m.103018	not_sex-linked	not_sex-linked	Muyle et al. 2018
11819_L92	m.21477	not_sex-linked	not_sex-linked	Muyle et al. 2018
11826_L92	m.115436	not_sex-linked	not_sex-linked	Muyle et al. 2018
11843_L92	m.27188	not_sex-linked	not_sex-linked	Muyle et al. 2018
11860_L101	m.134081	not_sex-linked	not_sex-linked	Muyle et al. 2018
11863_L92	m.133926	not_sex-linked	not_sex-linked	Muyle et al. 2018
11876_L92	m.123993	not_sex-linked	not_sex-linked	Muyle et al. 2018
11923_L92	m.132700	not_sex-linked	not_sex-linked	Muyle et al. 2018
11926_L92	m.121112	not_sex-linked	not_sex-linked	Muyle et al. 2018
11941_L92	m.135326	not_sex-linked	not_sex-linked	Muyle et al. 2018
11969_L92	comp63249_CAP3_contig_1	not_sex-linked	not_sex-linked	Muyle et al. 2018
12005_L92	m.93248	not_sex-linked	not_sex-linked	Muyle et al. 2018
12010_L92	m.141948	not_sex-linked	not_sex-linked	Muyle et al. 2018
12019_L121	m.43033	not_sex-linked	not_sex-linked	Muyle et al. 2018
12062_L92	m.3813	not_sex-linked	not_sex-linked	Muyle et al. 2018
12090_L92	m.114578	not_sex-linked	sex-linked	Muyle et al. 2018
12119_L123	m.115709	not_sex-linked	not_sex-linked	Muyle et al. 2018
12136_L141	comp58737_CAP3_contig_2	not_sex-linked	not_sex-linked	Muyle et al. 2018
12137_L133	JQ289124.1	not_sex-linked	sex-linked	Blavet et al. 2015
12141_L95	comp64247_CAP3_contig_1	not_sex-linked	not_sex-linked	Muyle et al. 2018
12188_L92	m.6297	not_sex-linked	not_sex-linked	Muyle et al. 2018
12191_L92	m.102484	not_sex-linked	not_sex-linked	Muyle et al. 2018
12198_L100	m.120982	not_sex-linked	not_sex-linked	Muyle et al. 2018
12202_L92	comp65797_CAP3_contig_1	not_sex-linked	not_sex-linked	Muyle et al. 2018
12241_L143	KC978927.1	not_sex-linked	sex-linked	Blavet et al. 2015
12243_L100	KC978923.1	not_sex-linked	sex-linked	Blavet et al. 2015
12287_L92	m.27931	not_sex-linked	not_sex-linked	Muyle et al. 2018
12290_L92	m.5769	not_sex-linked	not_sex-linked	Muyle et al. 2018
12292_L92	m.115470	not_sex-linked	not_sex-linked	Muyle et al. 2018
12294_L92	comp64014_CAP3_contig_1	not_sex-linked	not_sex-linked	Muyle et al. 2018
12318_L92	comp59843_CAP3_contig_1	not_sex-linked	not_sex-linked	Muyle et al. 2018
12334_L92	m.139161	not_sex-linked	not_sex-linked	Muyle et al. 2018
12341_L92	m.142961	not_sex-linked	not_sex-linked	Muyle et al. 2018
12342_L98	comp67238_CAP3_contig_1	not_sex-linked	sex-linked	Muyle et al. 2018
12393_L95	m.75011	not_sex-linked	not_sex-linked	Muyle et al. 2018
12405_L92	m.139358	not_sex-linked	not_sex-linked	Muyle et al. 2018
12430_L92	comp49477_CAP3_contig_1	not_sex-linked	not_sex-linked	Muyle et al. 2018
12450_L92	m.93975	not_sex-linked	not_sex-linked	Muyle et al. 2018
12459_L92	m.124846	not_sex-linked	not_sex-linked	Muyle et al. 2018
12499_L95	m.26611	not_sex-linked	not_sex-linked	Muyle et al. 2018
12500_L92	comp65420_CAP3_contig_1	not_sex-linked	not_sex-linked	Muyle et al. 2018
12504_L92	m.55197	not_sex-linked	not_sex-linked	Muyle et al. 2018
12508_L92	m.114578	not_sex-linked	sex-linked	Muyle et al. 2018
12521_L92	comp54754_CAP3_contig_1	not_sex-linked	not_sex-linked	Muyle et al. 2018
12526_L107	m.96923	not_sex-linked	not_sex-linked	Muyle et al. 2018
12530_L92	comp65470_CAP3_contig_1	not_sex-linked	not_sex-linked	Muyle et al. 2018
12532_L94	KC978923.1	not_sex-linked	sex-linked	Blavet et al. 2015
12543_L92	m.22517	not_sex-linked	not_sex-linked	Muyle et al. 2018
12549_L92	m.136162	not_sex-linked	not_sex-linked	Muyle et al. 2018
12554_L112	comp56308_CAP3_contig_1	not_sex-linked	not_sex-linked	Muyle et al. 2018
12562_L95	m.112221	not_sex-linked	not_sex-linked	Muyle et al. 2018
12580_L94	comp31261_CAP3_contig_1	not_sex-linked	not_sex-linked	Muyle et al. 2018
12581_L92	m.27409	not_sex-linked	not_sex-linked	Muyle et al. 2018
12582_L92	m.21688	not_sex-linked	not_sex-linked	Muyle et al. 2018
12586_L92	m.106664	not_sex-linked	not_sex-linked	Muyle et al. 2018
12597_L92	m.109685	not_sex-linked	not_sex-linked	Muyle et al. 2018
12616_L104	comp45978_CAP3_contig_1	not_sex-linked	not_sex-linked	Muyle et al. 2018
12624_L92	m.34486	not_sex-linked	not_sex-linked	Muyle et al. 2018
12648_L92	m.46778	not_sex-linked	not_sex-linked	Muyle et al. 2018
12655_L92	m.40832	not_sex-linked	not_sex-linked	Muyle et al. 2018
12666_L98	m.109523	not_sex-linked	not_sex-linked	Muyle et al. 2018
12697_L95	m.134367	not_sex-linked	sex-linked	Muyle et al. 2018
12703_L92	m.141991	not_sex-linked	not_sex-linked	Muyle et al. 2018
12704_L101	JQ289120.1	not_sex-linked	sex-linked	Blavet et al. 2015
12707_L92	m.7463	not_sex-linked	not_sex-linked	Muyle et al. 2018
12744_L92	m.141869	not_sex-linked	not_sex-linked	Muyle et al. 2018
12805_L113	comp66709_CAP3_contig_1	not_sex-linked	not_sex-linked	Muyle et al. 2018
12835_L95	comp60738_CAP3_contig_1	not_sex-linked	not_sex-linked	Muyle et al. 2018
12836_L92	m.133038	not_sex-linked	not_sex-linked	Muyle et al. 2018
12838_L92	comp29641_CAP3_contig_1	not_sex-linked	not_sex-linked	Muyle et al. 2018
12839_L104	comp35904_CAP3_contig_1	not_sex-linked	not_sex-linked	Muyle et al. 2018
12842_L111	m.53131	not_sex-linked	not_sex-linked	Muyle et al. 2018
12870_L92	m.140364	not_sex-linked	not_sex-linked	Muyle et al. 2018
12875_L92	comp67555_CAP3_contig_4	not_sex-linked	not_sex-linked	Muyle et al. 2018
12895_L92	m.112390	not_sex-linked	not_sex-linked	Muyle et al. 2018
12900_L93	KC978923.1	not_sex-linked	sex-linked	Blavet et al. 2015
12908_L92	m.18936	not_sex-linked	not_sex-linked	Muyle et al. 2018
12947_L92	m.136139	not_sex-linked	not_sex-linked	Muyle et al. 2018
12967_L92	m.142977	not_sex-linked	not_sex-linked	Muyle et al. 2018
12970_L92	m.99446	not_sex-linked	not_sex-linked	Muyle et al. 2018
12983_L143	m.80793	not_sex-linked	not_sex-linked	Muyle et al. 2018
13010_L127	m.87427	not_sex-linked	not_sex-linked	Muyle et al. 2018
13034_L92	comp66117_CAP3_contig_2	not_sex-linked	not_sex-linked	Muyle et al. 2018
13054_L92	m.114873	not_sex-linked	not_sex-linked	Muyle et al. 2018
13058_L92	m.86408	not_sex-linked	not_sex-linked	Muyle et al. 2018
13061_L92	m.28446	not_sex-linked	not_sex-linked	Muyle et al. 2018
13075_L92	comp66085_CAP3_contig_1	not_sex-linked	not_sex-linked	Muyle et al. 2018
13089_L92	comp63123_CAP3_contig_1	not_sex-linked	not_sex-linked	Muyle et al. 2018
13090_L92	m.11922	not_sex-linked	not_sex-linked	Muyle et al. 2018
13096_L92	comp44656_CAP3_contig_1	not_sex-linked	not_sex-linked	Muyle et al. 2018
13112_L98	comp29864_CAP3_contig_1	not_sex-linked	not_sex-linked	Muyle et al. 2018
13115_L92	m.54769	not_sex-linked	not_sex-linked	Muyle et al. 2018
13128_L92	comp53533_CAP3_contig_1	not_sex-linked	not_sex-linked	Muyle et al. 2018
13130_L92	comp29754_CAP3_contig_1	not_sex-linked	not_sex-linked	Muyle et al. 2018
13150_L120	m.137461	not_sex-linked	not_sex-linked	Muyle et al. 2018
13156_L95	comp67389_CAP3_contig_2	not_sex-linked	not_sex-linked	Muyle et al. 2018
13157_L92	m.83110	not_sex-linked	not_sex-linked	Muyle et al. 2018
13170_L92	m.48545	not_sex-linked	not_sex-linked	Muyle et al. 2018
13175_L92	m.133590	not_sex-linked	not_sex-linked	Muyle et al. 2018
13191_L95	comp92184_CAP3_contig_1	not_sex-linked	not_sex-linked	Muyle et al. 2018
13198_L92	m.136634	not_sex-linked	sex-linked	Muyle et al. 2018
13206_L92	comp26466_CAP3_contig_1	not_sex-linked	not_sex-linked	Muyle et al. 2018
13213_L92	m.38453	not_sex-linked	not_sex-linked	Muyle et al. 2018
13217_L92	comp62809_CAP3_contig_1	not_sex-linked	not_sex-linked	Muyle et al. 2018
13219_L92	m.44958	not_sex-linked	not_sex-linked	Muyle et al. 2018
13232_L92	m.86066	not_sex-linked	not_sex-linked	Muyle et al. 2018
13238_L138	m.87885	not_sex-linked	not_sex-linked	Muyle et al. 2018
13263_L92	comp63655_CAP3_contig_1	not_sex-linked	not_sex-linked	Muyle et al. 2018
13276_L134	comp49490_CAP3_contig_1	not_sex-linked	not_sex-linked	Muyle et al. 2018
13278_L92	comp64597_CAP3_contig_1	not_sex-linked	not_sex-linked	Muyle et al. 2018
13284_L92	m.70044	not_sex-linked	not_sex-linked	Muyle et al. 2018
13292_L92	m.22262	not_sex-linked	not_sex-linked	Muyle et al. 2018
13293_L92	comp65599_CAP3_contig_1	not_sex-linked	not_sex-linked	Muyle et al. 2018
13297_L92	m.65542	not_sex-linked	not_sex-linked	Muyle et al. 2018
13299_L92	m.87679	not_sex-linked	not_sex-linked	Muyle et al. 2018
13315_L92	m.10036	not_sex-linked	not_sex-linked	Muyle et al. 2018
13316_L92	m.82553	not_sex-linked	not_sex-linked	Muyle et al. 2018
13334_L92	m.56407	not_sex-linked	not_sex-linked	Muyle et al. 2018
13354_L92	m.82699	not_sex-linked	not_sex-linked	Muyle et al. 2018
13382_L92	m.97678	not_sex-linked	sex-linked	Muyle et al. 2018
13383_L92	comp67501_CAP3_contig_2	not_sex-linked	not_sex-linked	Muyle et al. 2018
13401_L92	comp45778_CAP3_contig_1	not_sex-linked	not_sex-linked	Muyle et al. 2018
13410_L92	m.48968	not_sex-linked	not_sex-linked	Muyle et al. 2018
13421_L92	m.2292	not_sex-linked	not_sex-linked	Muyle et al. 2018
13424_L92	m.54914	not_sex-linked	not_sex-linked	Muyle et al. 2018
13440_L92	comp63552_CAP3_contig_1	not_sex-linked	not_sex-linked	Muyle et al. 2018
13455_L149	m.139719	not_sex-linked	not_sex-linked	Muyle et al. 2018
13476_L92	m.1772	not_sex-linked	not_sex-linked	Muyle et al. 2018
13516_L127	m.45222	not_sex-linked	not_sex-linked	Muyle et al. 2018
13520_L92	m.80354	not_sex-linked	not_sex-linked	Muyle et al. 2018
13521_L92	m.77123	not_sex-linked	not_sex-linked	Muyle et al. 2018
13555_L92	m.44830	not_sex-linked	not_sex-linked	Muyle et al. 2018
13563_L92	m.84739	not_sex-linked	not_sex-linked	Muyle et al. 2018
13580_L92	comp66546_CAP3_contig_2	not_sex-linked	not_sex-linked	Muyle et al. 2018
13586_L93	m.25958	not_sex-linked	not_sex-linked	Muyle et al. 2018
13587_L92	m.2714	not_sex-linked	not_sex-linked	Muyle et al. 2018
13595_L92	m.125590	not_sex-linked	not_sex-linked	Muyle et al. 2018
13629_L92	m.103325	not_sex-linked	not_sex-linked	Muyle et al. 2018
13631_L99	m.131103	not_sex-linked	not_sex-linked	Muyle et al. 2018
13642_L92	m.6845	not_sex-linked	not_sex-linked	Muyle et al. 2018
13655_L92	comp59317_CAP3_contig_1	not_sex-linked	not_sex-linked	Muyle et al. 2018
13671_L92	m.130445	not_sex-linked	not_sex-linked	Muyle et al. 2018
13674_L146	comp45206_CAP3_contig_2	not_sex-linked	not_sex-linked	Muyle et al. 2018
13675_L92	m.132728	not_sex-linked	not_sex-linked	Muyle et al. 2018
13692_L92	comp66226_CAP3_contig_2	not_sex-linked	not_sex-linked	Muyle et al. 2018
13720_L92	m.128748	not_sex-linked	not_sex-linked	Muyle et al. 2018
13726_L92	m.87426	not_sex-linked	not_sex-linked	Muyle et al. 2018
13742_L92	m.105381	not_sex-linked	not_sex-linked	Muyle et al. 2018
13763_L92	m.91056	not_sex-linked	not_sex-linked	Muyle et al. 2018
13767_L92	m.10850	not_sex-linked	not_sex-linked	Muyle et al. 2018
13770_L92	comp62934_CAP3_contig_1	not_sex-linked	not_sex-linked	Muyle et al. 2018
13793_L109	m.6549	not_sex-linked	not_sex-linked	Muyle et al. 2018
13819_L92	comp102155_CAP3_contig_1	not_sex-linked	not_sex-linked	Muyle et al. 2018
13828_L92	KC978927.1	not_sex-linked	sex-linked	Blavet et al. 2015
13843_L92	comp31549_CAP3_contig_1	not_sex-linked	not_sex-linked	Muyle et al. 2018
13852_L92	m.16566	not_sex-linked	not_sex-linked	Muyle et al. 2018
13891_L92	comp64853_CAP3_contig_2	not_sex-linked	not_sex-linked	Muyle et al. 2018
13895_L92	comp56114_CAP3_contig_1	not_sex-linked	not_sex-linked	Muyle et al. 2018
13898_L99	m.26079	not_sex-linked	not_sex-linked	Muyle et al. 2018
13902_L116	m.105602	not_sex-linked	not_sex-linked	Muyle et al. 2018
13937_L92	comp65270_CAP3_contig_1	not_sex-linked	sex-linked	Muyle et al. 2018
13975_L92	m.26951	not_sex-linked	not_sex-linked	Muyle et al. 2018
13981_L95	m.76921	not_sex-linked	not_sex-linked	Muyle et al. 2018
14009_L92	comp34231_CAP3_contig_1	not_sex-linked	not_sex-linked	Muyle et al. 2018
14025_L92	m.65901	not_sex-linked	not_sex-linked	Muyle et al. 2018
14090_L146	KC978928.1	not_sex-linked	sex-linked	Blavet et al. 2015
14098_L92	comp52530_CAP3_contig_1	not_sex-linked	not_sex-linked	Muyle et al. 2018
14124_L92	m.84287	not_sex-linked	not_sex-linked	Muyle et al. 2018
14137_L92	m.10202	not_sex-linked	not_sex-linked	Muyle et al. 2018
14164_L92	m.103012	not_sex-linked	not_sex-linked	Muyle et al. 2018
14201_L106	m.2349	not_sex-linked	not_sex-linked	Muyle et al. 2018
14212_L98	m.110329	not_sex-linked	not_sex-linked	Muyle et al. 2018
14213_L92	m.71596	not_sex-linked	not_sex-linked	Muyle et al. 2018
14222_L101	comp49076_CAP3_contig_1	not_sex-linked	not_sex-linked	Muyle et al. 2018
14262_L92	comp66308_CAP3_contig_1	not_sex-linked	not_sex-linked	Muyle et al. 2018
14263_L92	m.124960	not_sex-linked	not_sex-linked	Muyle et al. 2018
14270_L92	m.92835	not_sex-linked	not_sex-linked	Muyle et al. 2018
14286_L92	m.93442	not_sex-linked	not_sex-linked	Muyle et al. 2018
14291_L92	m.134146	not_sex-linked	not_sex-linked	Muyle et al. 2018
14306_L92	m.29882	not_sex-linked	not_sex-linked	Muyle et al. 2018
14326_L126	m.50731	not_sex-linked	not_sex-linked	Muyle et al. 2018
14333_L92	comp34231_CAP3_contig_1	not_sex-linked	not_sex-linked	Muyle et al. 2018
14340_L92	comp67584_CAP3_contig_4	not_sex-linked	not_sex-linked	Muyle et al. 2018
14342_L92	KC978928.1	not_sex-linked	sex-linked	Blavet et al. 2015
14346_L92	m.116743	not_sex-linked	not_sex-linked	Muyle et al. 2018
14352_L92	m.70620	not_sex-linked	not_sex-linked	Muyle et al. 2018
14357_L92	m.109920	not_sex-linked	not_sex-linked	Muyle et al. 2018
14360_L92	m.67925	not_sex-linked	not_sex-linked	Muyle et al. 2018
14363_L92	comp44042_CAP3_contig_1	not_sex-linked	not_sex-linked	Muyle et al. 2018
14367_L92	m.59177	not_sex-linked	sex-linked	Muyle et al. 2018
14378_L92	m.73292	not_sex-linked	not_sex-linked	Muyle et al. 2018
14400_L92	m.23621	not_sex-linked	not_sex-linked	Muyle et al. 2018
14431_L92	comp29102_CAP3_contig_1	not_sex-linked	not_sex-linked	Muyle et al. 2018
14433_L105	KC978932.1	not_sex-linked	sex-linked	Blavet et al. 2015
14435_L92	m.138872	not_sex-linked	not_sex-linked	Muyle et al. 2018
14437_L92	m.52175	not_sex-linked	not_sex-linked	Muyle et al. 2018
14444_L92	m.125022	not_sex-linked	not_sex-linked	Muyle et al. 2018
14448_L92	m.397	not_sex-linked	not_sex-linked	Muyle et al. 2018
14456_L96	m.6978	not_sex-linked	not_sex-linked	Muyle et al. 2018
14463_L92	comp65654_CAP3_contig_1	not_sex-linked	not_sex-linked	Muyle et al. 2018
14474_L92	comp47824_CAP3_contig_1	not_sex-linked	not_sex-linked	Muyle et al. 2018
14490_L133	m.20084	not_sex-linked	not_sex-linked	Muyle et al. 2018
14507_L95	m.39444	not_sex-linked	not_sex-linked	Muyle et al. 2018
14510_L92	JQ289124.1	not_sex-linked	sex-linked	Blavet et al. 2015
14512_L92	m.44487	not_sex-linked	not_sex-linked	Muyle et al. 2018
14526_L92	m.75404	not_sex-linked	not_sex-linked	Muyle et al. 2018
14536_L92	m.28991	not_sex-linked	not_sex-linked	Muyle et al. 2018
14543_L92	comp37487_CAP3_contig_1	not_sex-linked	not_sex-linked	Muyle et al. 2018
14545_L92	m.117472	not_sex-linked	not_sex-linked	Muyle et al. 2018
14558_L92	comp57874_CAP3_contig_2	not_sex-linked	not_sex-linked	Muyle et al. 2018
14592_L131	KC978927.1	not_sex-linked	sex-linked	Blavet et al. 2015
14600_L92	m.71224	not_sex-linked	not_sex-linked	Muyle et al. 2018
14631_L92	m.12935	not_sex-linked	not_sex-linked	Muyle et al. 2018
14634_L92	m.138788	not_sex-linked	not_sex-linked	Muyle et al. 2018
14643_L129	comp28826_CAP3_contig_1	not_sex-linked	not_sex-linked	Muyle et al. 2018
14646_L92	m.131954	not_sex-linked	not_sex-linked	Muyle et al. 2018
14650_L92	m.134100	not_sex-linked	not_sex-linked	Muyle et al. 2018
14666_L125	m.132256	not_sex-linked	not_sex-linked	Muyle et al. 2018
14670_L92	m.134266	not_sex-linked	not_sex-linked	Muyle et al. 2018
14685_L92	m.140869	not_sex-linked	not_sex-linked	Muyle et al. 2018
14691_L92	m.141825	not_sex-linked	not_sex-linked	Muyle et al. 2018
14701_L92	comp65354_CAP3_contig_1	not_sex-linked	not_sex-linked	Muyle et al. 2018
14716_L95	m.74397	not_sex-linked	not_sex-linked	Muyle et al. 2018
14720_L143	m.114550	not_sex-linked	not_sex-linked	Muyle et al. 2018
14733_L92	m.24756	not_sex-linked	not_sex-linked	Muyle et al. 2018
14748_L92	m.133513	not_sex-linked	not_sex-linked	Muyle et al. 2018
14790_L92	m.139397	not_sex-linked	not_sex-linked	Muyle et al. 2018
14814_L92	comp53293_CAP3_contig_1	not_sex-linked	not_sex-linked	Muyle et al. 2018
14816_L95	m.93176	not_sex-linked	not_sex-linked	Muyle et al. 2018
14822_L92	comp66417_CAP3_contig_1	not_sex-linked	not_sex-linked	Muyle et al. 2018
14831_L92	m.58410	not_sex-linked	not_sex-linked	Muyle et al. 2018
14843_L93	comp67747_CAP3_contig_1	not_sex-linked	sex-linked	Muyle et al. 2018
14844_L92	m.115330	not_sex-linked	not_sex-linked	Muyle et al. 2018
14847_L141	m.57943	not_sex-linked	not_sex-linked	Muyle et al. 2018
14849_L92	m.135994	not_sex-linked	not_sex-linked	Muyle et al. 2018
14875_L98	m.135835	not_sex-linked	not_sex-linked	Muyle et al. 2018
14886_L92	m.102066	not_sex-linked	not_sex-linked	Muyle et al. 2018
14898_L92	m.104224	not_sex-linked	not_sex-linked	Muyle et al. 2018
14907_L92	comp305486_CAP3_contig_1	not_sex-linked	not_sex-linked	Muyle et al. 2018
14940_L97	comp64313_CAP3_contig_1	not_sex-linked	not_sex-linked	Muyle et al. 2018
14953_L176	JQ289124.1	not_sex-linked	sex-linked	Blavet et al. 2015
14955_L92	m.56803	not_sex-linked	not_sex-linked	Muyle et al. 2018
15001_L92	m.133369	not_sex-linked	sex-linked	Muyle et al. 2018
15051_L92	m.26552	not_sex-linked	not_sex-linked	Muyle et al. 2018
15075_L92	m.77241	not_sex-linked	not_sex-linked	Muyle et al. 2018
15096_L155	m.107681	not_sex-linked	not_sex-linked	Muyle et al. 2018
15134_L118	KC978922.1	not_sex-linked	sex-linked	Blavet et al. 2015
15195_L98	m.17946	not_sex-linked	not_sex-linked	Muyle et al. 2018
15205_L92	m.60246	not_sex-linked	sex-linked	Muyle et al. 2018
15210_L92	m.25986	not_sex-linked	not_sex-linked	Muyle et al. 2018
15240_L92	m.79574	not_sex-linked	not_sex-linked	Muyle et al. 2018
15248_L95	comp58434_CAP3_contig_1	not_sex-linked	not_sex-linked	Muyle et al. 2018
15250_L140	comp65396_CAP3_contig_1	not_sex-linked	not_sex-linked	Muyle et al. 2018
15255_L95	m.115761	not_sex-linked	not_sex-linked	Muyle et al. 2018
15279_L92	m.58619	not_sex-linked	not_sex-linked	Muyle et al. 2018
15295_L95	comp46950_CAP3_contig_1	not_sex-linked	not_sex-linked	Muyle et al. 2018
15296_L92	comp66941_CAP3_contig_1	not_sex-linked	not_sex-linked	Muyle et al. 2018
15299_L92	comp58593_CAP3_contig_1	not_sex-linked	not_sex-linked	Muyle et al. 2018
15300_L95	m.137530	not_sex-linked	not_sex-linked	Muyle et al. 2018
15314_L151	comp59943_CAP3_contig_2	not_sex-linked	not_sex-linked	Muyle et al. 2018
15317_L92	m.140534	not_sex-linked	not_sex-linked	Muyle et al. 2018
15327_L92	comp59943_CAP3_contig_2	not_sex-linked	not_sex-linked	Muyle et al. 2018
15337_L126	comp80564_CAP3_contig_1	not_sex-linked	not_sex-linked	Muyle et al. 2018
15348_L92	m.57549	not_sex-linked	not_sex-linked	Muyle et al. 2018
15356_L92	m.134428	not_sex-linked	not_sex-linked	Muyle et al. 2018
15367_L92	m.91929	not_sex-linked	not_sex-linked	Muyle et al. 2018
15376_L95	comp65780_CAP3_contig_1	not_sex-linked	not_sex-linked	Muyle et al. 2018
15380_L92	comp30938_CAP3_contig_1	not_sex-linked	not_sex-linked	Muyle et al. 2018
15403_L92	m.132345	not_sex-linked	not_sex-linked	Muyle et al. 2018
15419_L92	m.44851	not_sex-linked	not_sex-linked	Muyle et al. 2018
15424_L92	m.22094	not_sex-linked	not_sex-linked	Muyle et al. 2018
15441_L92	comp67555_CAP3_contig_2	not_sex-linked	not_sex-linked	Muyle et al. 2018
15442_L107	m.133462	not_sex-linked	not_sex-linked	Muyle et al. 2018
15464_L92	m.46401	not_sex-linked	not_sex-linked	Muyle et al. 2018
15475_L151	JQ289124.1	not_sex-linked	sex-linked	Blavet et al. 2015
15488_L92	m.28501	not_sex-linked	not_sex-linked	Muyle et al. 2018
15497_L92	m.101439	not_sex-linked	not_sex-linked	Muyle et al. 2018
15502_L114	m.39501	not_sex-linked	not_sex-linked	Muyle et al. 2018
15503_L92	m.134810	not_sex-linked	not_sex-linked	Muyle et al. 2018
15520_L92	m.126739	not_sex-linked	not_sex-linked	Muyle et al. 2018
15525_L92	m.28001	not_sex-linked	not_sex-linked	Muyle et al. 2018
15532_L92	JQ289125.1	not_sex-linked	sex-linked	Blavet et al. 2015
15534_L98	comp62042_CAP3_contig_2	not_sex-linked	not_sex-linked	Muyle et al. 2018
15538_L92	m.72279	not_sex-linked	not_sex-linked	Muyle et al. 2018
15561_L143	m.107403	not_sex-linked	not_sex-linked	Muyle et al. 2018
15573_L152	m.65555	not_sex-linked	not_sex-linked	Muyle et al. 2018
15578_L95	m.44975	not_sex-linked	not_sex-linked	Muyle et al. 2018
15599_L92	m.18748	not_sex-linked	not_sex-linked	Muyle et al. 2018
15607_L92	m.99587	not_sex-linked	not_sex-linked	Muyle et al. 2018
15619_L92	m.36222	not_sex-linked	not_sex-linked	Muyle et al. 2018
15627_L94	comp63858_CAP3_contig_1	not_sex-linked	not_sex-linked	Muyle et al. 2018
15650_L92	m.20803	not_sex-linked	not_sex-linked	Muyle et al. 2018
15692_L161	KC978927.1	not_sex-linked	sex-linked	Blavet et al. 2015
15705_L92	m.110103	not_sex-linked	not_sex-linked	Muyle et al. 2018
15736_L92	m.94972	not_sex-linked	not_sex-linked	Muyle et al. 2018
15740_L92	m.32346	not_sex-linked	sex-linked	Muyle et al. 2018
15745_L100	m.36751	not_sex-linked	not_sex-linked	Muyle et al. 2018
15771_L95	m.64536	not_sex-linked	not_sex-linked	Muyle et al. 2018
15781_L92	comp66686_CAP3_contig_1	not_sex-linked	not_sex-linked	Muyle et al. 2018
15802_L100	comp68707_CAP3_contig_1	not_sex-linked	not_sex-linked	Muyle et al. 2018
15826_L92	m.27352	not_sex-linked	not_sex-linked	Muyle et al. 2018
15830_L131	comp63157_CAP3_contig_1	not_sex-linked	not_sex-linked	Muyle et al. 2018
15852_L95	comp57491_CAP3_contig_1	not_sex-linked	not_sex-linked	Muyle et al. 2018
15882_L95	m.25810	not_sex-linked	not_sex-linked	Muyle et al. 2018
15888_L92	m.131867	not_sex-linked	not_sex-linked	Muyle et al. 2018
15890_L143	m.124134	not_sex-linked	not_sex-linked	Muyle et al. 2018
15894_L92	comp67459_CAP3_contig_3	not_sex-linked	not_sex-linked	Muyle et al. 2018
15901_L92	m.137577	not_sex-linked	not_sex-linked	Muyle et al. 2018
15936_L92	comp44094_CAP3_contig_1	not_sex-linked	not_sex-linked	Muyle et al. 2018
15948_L98	KC978922.1	not_sex-linked	sex-linked	Blavet et al. 2015
15952_L92	comp60114_CAP3_contig_2	not_sex-linked	not_sex-linked	Muyle et al. 2018
15970_L92	m.89455	not_sex-linked	not_sex-linked	Muyle et al. 2018
15977_L95	comp65353_CAP3_contig_1	not_sex-linked	not_sex-linked	Muyle et al. 2018
15987_L92	comp29822_CAP3_contig_1	not_sex-linked	not_sex-linked	Muyle et al. 2018
15989_L105	KC978932.1	not_sex-linked	sex-linked	Blavet et al. 2015
15994_L92	comp65101_CAP3_contig_1	not_sex-linked	not_sex-linked	Muyle et al. 2018
15996_L92	m.52561	not_sex-linked	not_sex-linked	Muyle et al. 2018
16008_L92	m.114766	not_sex-linked	not_sex-linked	Muyle et al. 2018
16016_L95	m.95657	not_sex-linked	not_sex-linked	Muyle et al. 2018
16039_L92	comp62142_CAP3_contig_2	not_sex-linked	not_sex-linked	Muyle et al. 2018
16052_L92	comp67030_CAP3_contig_1	not_sex-linked	not_sex-linked	Muyle et al. 2018
16076_L92	m.141731	not_sex-linked	not_sex-linked	Muyle et al. 2018
16088_L92	m.81152	not_sex-linked	not_sex-linked	Muyle et al. 2018
16114_L92	comp67350_CAP3_contig_4	not_sex-linked	not_sex-linked	Muyle et al. 2018
16127_L92	comp77048_CAP3_contig_1	not_sex-linked	not_sex-linked	Muyle et al. 2018
16145_L92	m.104020	not_sex-linked	not_sex-linked	Muyle et al. 2018
16146_L92	comp64813_CAP3_contig_1	not_sex-linked	not_sex-linked	Muyle et al. 2018
16152_L92	comp66598_CAP3_contig_1	not_sex-linked	not_sex-linked	Muyle et al. 2018
16184_L95	m.29519	not_sex-linked	not_sex-linked	Muyle et al. 2018
16185_L95	m.21462	not_sex-linked	not_sex-linked	Muyle et al. 2018
16204_L92	comp64404_CAP3_contig_1	not_sex-linked	not_sex-linked	Muyle et al. 2018
16219_L96	m.138823	not_sex-linked	not_sex-linked	Muyle et al. 2018
16234_L92	m.101788	not_sex-linked	not_sex-linked	Muyle et al. 2018
16240_L94	m.104245	not_sex-linked	not_sex-linked	Muyle et al. 2018
16247_L95	m.130432	not_sex-linked	not_sex-linked	Muyle et al. 2018
16250_L93	m.38393	not_sex-linked	not_sex-linked	Muyle et al. 2018
16253_L92	m.90273	not_sex-linked	not_sex-linked	Muyle et al. 2018
16279_L123	comp66800_CAP3_contig_2	not_sex-linked	not_sex-linked	Muyle et al. 2018
16282_L92	m.98358	not_sex-linked	not_sex-linked	Muyle et al. 2018
16290_L92	comp48457_CAP3_contig_1	not_sex-linked	not_sex-linked	Muyle et al. 2018
16339_L98	m.87644	not_sex-linked	not_sex-linked	Muyle et al. 2018
16344_L92	comp53435_CAP3_contig_2	not_sex-linked	not_sex-linked	Muyle et al. 2018
16357_L95	m.55627	not_sex-linked	not_sex-linked	Muyle et al. 2018
16385_L92	m.14996	not_sex-linked	not_sex-linked	Muyle et al. 2018
16387_L92	m.141392	not_sex-linked	not_sex-linked	Muyle et al. 2018
16388_L92	comp43530_CAP3_contig_1	not_sex-linked	not_sex-linked	Muyle et al. 2018
16396_L92	m.97046	not_sex-linked	not_sex-linked	Muyle et al. 2018
16408_L93	m.71547	not_sex-linked	not_sex-linked	Muyle et al. 2018
16423_L92	m.31273	not_sex-linked	not_sex-linked	Muyle et al. 2018
16450_L116	comp46606_CAP3_contig_1	not_sex-linked	not_sex-linked	Muyle et al. 2018
16457_L92	comp64197_CAP3_contig_2	not_sex-linked	not_sex-linked	Muyle et al. 2018
16461_L92	comp30105_CAP3_contig_1	not_sex-linked	not_sex-linked	Muyle et al. 2018
16503_L92	m.83036	not_sex-linked	not_sex-linked	Muyle et al. 2018
16528_L160	m.123883	not_sex-linked	not_sex-linked	Muyle et al. 2018
16531_L92	m.99994	not_sex-linked	not_sex-linked	Muyle et al. 2018
16565_L92	m.117044	not_sex-linked	not_sex-linked	Muyle et al. 2018
16572_L92	comp51842_CAP3_contig_1	not_sex-linked	not_sex-linked	Muyle et al. 2018
16601_L92	m.8011	not_sex-linked	not_sex-linked	Muyle et al. 2018
16609_L92	comp67580_CAP3_contig_1	not_sex-linked	not_sex-linked	Muyle et al. 2018
16613_L92	comp25978_CAP3_contig_1	not_sex-linked	not_sex-linked	Muyle et al. 2018
16635_L113	m.13452	not_sex-linked	not_sex-linked	Muyle et al. 2018
16650_L150	KC978923.1	not_sex-linked	sex-linked	Blavet et al. 2015
16666_L132	m.25037	not_sex-linked	not_sex-linked	Muyle et al. 2018
16686_L94	m.11392	not_sex-linked	not_sex-linked	Muyle et al. 2018
16692_L92	comp66226_CAP3_contig_2	not_sex-linked	not_sex-linked	Muyle et al. 2018
16706_L92	m.75403	not_sex-linked	not_sex-linked	Muyle et al. 2018
16711_L92	m.138215	not_sex-linked	not_sex-linked	Muyle et al. 2018
16712_L138	m.99219	not_sex-linked	not_sex-linked	Muyle et al. 2018
16714_L92	comp66800_CAP3_contig_2	not_sex-linked	not_sex-linked	Muyle et al. 2018
16718_L92	m.141978	not_sex-linked	not_sex-linked	Muyle et al. 2018
16752_L92	m.87784	not_sex-linked	not_sex-linked	Muyle et al. 2018
16780_L92	comp425760_CAP3_contig_1	not_sex-linked	not_sex-linked	Muyle et al. 2018
16784_L100	m.141376	not_sex-linked	not_sex-linked	Muyle et al. 2018
16787_L92	m.104051	not_sex-linked	not_sex-linked	Muyle et al. 2018
16805_L92	m.79210	not_sex-linked	not_sex-linked	Muyle et al. 2018
16820_L92	m.99024	not_sex-linked	not_sex-linked	Muyle et al. 2018
16835_L102	m.9838	not_sex-linked	not_sex-linked	Muyle et al. 2018
16870_L95	m.128210	not_sex-linked	not_sex-linked	Muyle et al. 2018
16873_L92	m.97046	not_sex-linked	not_sex-linked	Muyle et al. 2018
16885_L104	m.18893	not_sex-linked	not_sex-linked	Muyle et al. 2018
16894_L181	comp64456_CAP3_contig_1	not_sex-linked	not_sex-linked	Muyle et al. 2018
16906_L92	comp62941_CAP3_contig_1	not_sex-linked	not_sex-linked	Muyle et al. 2018
16910_L92	m.51635	not_sex-linked	not_sex-linked	Muyle et al. 2018
16913_L92	comp31506_CAP3_contig_1	not_sex-linked	not_sex-linked	Muyle et al. 2018
16963_L92	m.24646	not_sex-linked	not_sex-linked	Muyle et al. 2018
16964_L98	m.40047	not_sex-linked	not_sex-linked	Muyle et al. 2018
16965_L92	m.130843	not_sex-linked	not_sex-linked	Muyle et al. 2018
16967_L92	comp48869_CAP3_contig_1	not_sex-linked	not_sex-linked	Muyle et al. 2018
16992_L92	m.37545	not_sex-linked	not_sex-linked	Muyle et al. 2018
17011_L92	comp311898_CAP3_contig_1	not_sex-linked	not_sex-linked	Muyle et al. 2018
17027_L97	comp67457_CAP3_contig_4	not_sex-linked	not_sex-linked	Muyle et al. 2018
17040_L93	comp63537_CAP3_contig_1	not_sex-linked	not_sex-linked	Muyle et al. 2018
17064_L93	m.79040	not_sex-linked	not_sex-linked	Muyle et al. 2018
17073_L110	m.136471	not_sex-linked	not_sex-linked	Muyle et al. 2018
17081_L92	m.17507	not_sex-linked	not_sex-linked	Muyle et al. 2018
17086_L92	m.135749	not_sex-linked	not_sex-linked	Muyle et al. 2018
17096_L95	m.74701	not_sex-linked	not_sex-linked	Muyle et al. 2018
17108_L92	m.84238	not_sex-linked	not_sex-linked	Muyle et al. 2018
17122_L92	m.22642	not_sex-linked	not_sex-linked	Muyle et al. 2018
17128_L92	m.112138	not_sex-linked	not_sex-linked	Muyle et al. 2018
17129_L92	m.20332	not_sex-linked	not_sex-linked	Muyle et al. 2018
17131_L95	m.137969	not_sex-linked	not_sex-linked	Muyle et al. 2018
17140_L113	m.112647	not_sex-linked	not_sex-linked	Muyle et al. 2018
17148_L95	comp63727_CAP3_contig_1	not_sex-linked	not_sex-linked	Muyle et al. 2018
17176_L92	m.47731	not_sex-linked	not_sex-linked	Muyle et al. 2018
17184_L92	m.49422	not_sex-linked	not_sex-linked	Muyle et al. 2018
17189_L95	m.30297	not_sex-linked	not_sex-linked	Muyle et al. 2018
17196_L92	m.103089	not_sex-linked	not_sex-linked	Muyle et al. 2018
17203_L92	m.28617	not_sex-linked	not_sex-linked	Muyle et al. 2018
17218_L92	m.136087	not_sex-linked	not_sex-linked	Muyle et al. 2018
17225_L95	m.60572	not_sex-linked	not_sex-linked	Muyle et al. 2018
17226_L92	comp47506_CAP3_contig_1	not_sex-linked	not_sex-linked	Muyle et al. 2018
17257_L122	m.134678	not_sex-linked	not_sex-linked	Muyle et al. 2018
17293_L92	KC978924.1	not_sex-linked	sex-linked	Blavet et al. 2015
17343_L92	m.6334	not_sex-linked	not_sex-linked	Muyle et al. 2018
17369_L92	m.29414	not_sex-linked	not_sex-linked	Muyle et al. 2018
17380_L104	m.29440	not_sex-linked	not_sex-linked	Muyle et al. 2018
17388_L95	m.114091	not_sex-linked	not_sex-linked	Muyle et al. 2018
17411_L111	comp67357_CAP3_contig_2	not_sex-linked	not_sex-linked	Muyle et al. 2018
17430_L92	m.123458	not_sex-linked	not_sex-linked	Muyle et al. 2018
17431_L92	m.120659	not_sex-linked	not_sex-linked	Muyle et al. 2018
17488_L92	comp67462_CAP3_contig_1	not_sex-linked	not_sex-linked	Muyle et al. 2018
17490_L92	comp60738_CAP3_contig_1	not_sex-linked	not_sex-linked	Muyle et al. 2018
17504_L92	m.116828	not_sex-linked	not_sex-linked	Muyle et al. 2018
17518_L92	m.142290	not_sex-linked	not_sex-linked	Muyle et al. 2018
17536_L94	comp66065_CAP3_contig_1	not_sex-linked	not_sex-linked	Muyle et al. 2018
17538_L92	m.26189	not_sex-linked	not_sex-linked	Muyle et al. 2018
17545_L92	comp67085_CAP3_contig_1	not_sex-linked	not_sex-linked	Muyle et al. 2018
17546_L92	comp65772_CAP3_contig_1	not_sex-linked	not_sex-linked	Muyle et al. 2018
17558_L92	m.23477	not_sex-linked	not_sex-linked	Muyle et al. 2018
17585_L137	m.127295	not_sex-linked	not_sex-linked	Muyle et al. 2018
17612_L92	m.21506	not_sex-linked	not_sex-linked	Muyle et al. 2018
17613_L92	m.63835	not_sex-linked	not_sex-linked	Muyle et al. 2018
17634_L92	m.138869	not_sex-linked	not_sex-linked	Muyle et al. 2018
17643_L92	comp59427_CAP3_contig_1	not_sex-linked	not_sex-linked	Muyle et al. 2018
17664_L92	m.86722	not_sex-linked	not_sex-linked	Muyle et al. 2018
17670_L92	m.125990	not_sex-linked	not_sex-linked	Muyle et al. 2018
17673_L92	m.102901	not_sex-linked	not_sex-linked	Muyle et al. 2018
17676_L92	comp57557_CAP3_contig_2	not_sex-linked	not_sex-linked	Muyle et al. 2018
17679_L92	comp66258_CAP3_contig_1	not_sex-linked	not_sex-linked	Muyle et al. 2018
17716_L92	m.28722	not_sex-linked	not_sex-linked	Muyle et al. 2018
17767_L92	comp59420_CAP3_contig_1	not_sex-linked	not_sex-linked	Muyle et al. 2018
17817_L95	m.20506	not_sex-linked	not_sex-linked	Muyle et al. 2018
17821_L142	KC978930.1	not_sex-linked	sex-linked	Blavet et al. 2015
17829_L98	m.29836	not_sex-linked	not_sex-linked	Muyle et al. 2018
17834_L92	m.47455	not_sex-linked	not_sex-linked	Muyle et al. 2018
17838_L95	m.16397	not_sex-linked	not_sex-linked	Muyle et al. 2018
17844_L92	m.15239	not_sex-linked	not_sex-linked	Muyle et al. 2018
17866_L92	comp64232_CAP3_contig_1	not_sex-linked	not_sex-linked	Muyle et al. 2018
17881_L95	KC978932.1	not_sex-linked	sex-linked	Blavet et al. 2015
17888_L92	comp44710_CAP3_contig_1	not_sex-linked	not_sex-linked	Muyle et al. 2018
17916_L92	m.21953	not_sex-linked	not_sex-linked	Muyle et al. 2018
17925_L92	m.1635	not_sex-linked	not_sex-linked	Muyle et al. 2018
17947_L92	m.119291	not_sex-linked	not_sex-linked	Muyle et al. 2018
17951_L128	m.4910	not_sex-linked	not_sex-linked	Muyle et al. 2018
17960_L145	m.109919	not_sex-linked	not_sex-linked	Muyle et al. 2018
17991_L92	m.71906	not_sex-linked	not_sex-linked	Muyle et al. 2018
18005_L92	m.115222	not_sex-linked	not_sex-linked	Muyle et al. 2018
18029_L94	m.71835	not_sex-linked	not_sex-linked	Muyle et al. 2018
18030_L95	m.95871	not_sex-linked	not_sex-linked	Muyle et al. 2018
18031_L92	m.118837	not_sex-linked	not_sex-linked	Muyle et al. 2018
18038_L92	comp66981_CAP3_contig_1	not_sex-linked	not_sex-linked	Muyle et al. 2018
18064_L95	m.138451	not_sex-linked	not_sex-linked	Muyle et al. 2018
18086_L92	m.82063	not_sex-linked	not_sex-linked	Muyle et al. 2018
18088_L92	m.137311	not_sex-linked	not_sex-linked	Muyle et al. 2018
18089_L92	m.136312	not_sex-linked	not_sex-linked	Muyle et al. 2018
18093_L92	KC978927.1	not_sex-linked	sex-linked	Blavet et al. 2015
18094_L92	comp61056_CAP3_contig_1	not_sex-linked	not_sex-linked	Muyle et al. 2018
18100_L92	m.27063	not_sex-linked	not_sex-linked	Muyle et al. 2018
18102_L92	comp29573_CAP3_contig_1	not_sex-linked	not_sex-linked	Muyle et al. 2018
18115_L95	m.113822	not_sex-linked	not_sex-linked	Muyle et al. 2018
18130_L125	m.86572	not_sex-linked	not_sex-linked	Muyle et al. 2018
18136_L92	comp61249_CAP3_contig_2	not_sex-linked	not_sex-linked	Muyle et al. 2018
18137_L92	m.108974	not_sex-linked	not_sex-linked	Muyle et al. 2018
18180_L92	m.108013	not_sex-linked	not_sex-linked	Muyle et al. 2018
18191_L92	m.124131	not_sex-linked	not_sex-linked	Muyle et al. 2018
18213_L92	comp66519_CAP3_contig_3	not_sex-linked	not_sex-linked	Muyle et al. 2018
18225_L92	m.116972	not_sex-linked	not_sex-linked	Muyle et al. 2018
18228_L92	comp29661_CAP3_contig_1	not_sex-linked	not_sex-linked	Muyle et al. 2018
18233_L94	m.109394	not_sex-linked	not_sex-linked	Muyle et al. 2018
18238_L94	m.129322	not_sex-linked	not_sex-linked	Muyle et al. 2018
18249_L92	comp64426_CAP3_contig_1	not_sex-linked	not_sex-linked	Muyle et al. 2018
18263_L92	comp63381_CAP3_contig_1	not_sex-linked	not_sex-linked	Muyle et al. 2018
18268_L92	comp145707_CAP3_contig_1	not_sex-linked	not_sex-linked	Muyle et al. 2018
18320_L92	m.102898	not_sex-linked	not_sex-linked	Muyle et al. 2018
18331_L141	comp39567_CAP3_contig_1	not_sex-linked	sex-linked	Muyle et al. 2018
18357_L92	m.118074	not_sex-linked	not_sex-linked	Muyle et al. 2018
18376_L92	m.32811	not_sex-linked	not_sex-linked	Muyle et al. 2018
18381_L95	m.135082	not_sex-linked	not_sex-linked	Muyle et al. 2018
18392_L92	comp67725_CAP3_contig_1	not_sex-linked	not_sex-linked	Muyle et al. 2018
18396_L92	m.136920	not_sex-linked	not_sex-linked	Muyle et al. 2018
18404_L92	m.44436	not_sex-linked	not_sex-linked	Muyle et al. 2018
18422_L92	comp56463_CAP3_contig_1	not_sex-linked	not_sex-linked	Muyle et al. 2018
18426_L92	m.27623	not_sex-linked	not_sex-linked	Muyle et al. 2018
18451_L128	m.115771	not_sex-linked	not_sex-linked	Muyle et al. 2018
18467_L92	m.51694	not_sex-linked	not_sex-linked	Muyle et al. 2018
18473_L92	KC978932.1	not_sex-linked	sex-linked	Blavet et al. 2015
18479_L92	m.2876	not_sex-linked	not_sex-linked	Muyle et al. 2018
18483_L95	comp43277_CAP3_contig_1	not_sex-linked	not_sex-linked	Muyle et al. 2018
18488_L110	m.122964	not_sex-linked	not_sex-linked	Muyle et al. 2018
18501_L92	comp62256_CAP3_contig_1	not_sex-linked	not_sex-linked	Muyle et al. 2018
18535_L137	m.133771	not_sex-linked	not_sex-linked	Muyle et al. 2018
18542_L97	m.61257	not_sex-linked	not_sex-linked	Muyle et al. 2018
18548_L92	m.23988	not_sex-linked	not_sex-linked	Muyle et al. 2018
18571_L92	comp44806_CAP3_contig_1	not_sex-linked	not_sex-linked	Muyle et al. 2018
18573_L92	m.10202	not_sex-linked	not_sex-linked	Muyle et al. 2018
18625_L92	m.124006	not_sex-linked	not_sex-linked	Muyle et al. 2018
18646_L92	comp59934_CAP3_contig_2	not_sex-linked	not_sex-linked	Muyle et al. 2018
18671_L92	m.90028	not_sex-linked	sex-linked	Muyle et al. 2018
18674_L92	m.58735	not_sex-linked	not_sex-linked	Muyle et al. 2018
18678_L92	comp64140_CAP3_contig_1	not_sex-linked	not_sex-linked	Muyle et al. 2018
18685_L126	m.100535	not_sex-linked	sex-linked	Muyle et al. 2018
18703_L92	comp47095_CAP3_contig_1	not_sex-linked	not_sex-linked	Muyle et al. 2018
18721_L92	m.137484	not_sex-linked	not_sex-linked	Muyle et al. 2018
18730_L92	m.72988	not_sex-linked	not_sex-linked	Muyle et al. 2018
18740_L92	m.47383	not_sex-linked	not_sex-linked	Muyle et al. 2018
18750_L92	m.121815	not_sex-linked	not_sex-linked	Muyle et al. 2018
18770_L99	m.73234	not_sex-linked	not_sex-linked	Muyle et al. 2018
18789_L99	m.48023	not_sex-linked	not_sex-linked	Muyle et al. 2018
18796_L92	comp29084_CAP3_contig_1	not_sex-linked	not_sex-linked	Muyle et al. 2018
18801_L95	m.93521	not_sex-linked	not_sex-linked	Muyle et al. 2018
18810_L92	m.21462	not_sex-linked	not_sex-linked	Muyle et al. 2018
18817_L92	m.33960	not_sex-linked	not_sex-linked	Muyle et al. 2018
18825_L92	m.134530	not_sex-linked	not_sex-linked	Muyle et al. 2018
18842_L92	comp44217_CAP3_contig_1	not_sex-linked	not_sex-linked	Muyle et al. 2018
18863_L92	comp66929_CAP3_contig_1	not_sex-linked	not_sex-linked	Muyle et al. 2018
18874_L134	m.67390	not_sex-linked	not_sex-linked	Muyle et al. 2018
18877_L92	m.73392	not_sex-linked	not_sex-linked	Muyle et al. 2018
18885_L92	m.139397	not_sex-linked	not_sex-linked	Muyle et al. 2018
18886_L92	m.37422	not_sex-linked	not_sex-linked	Muyle et al. 2018
18905_L92	m.57615	not_sex-linked	not_sex-linked	Muyle et al. 2018
18928_L92	comp53734_CAP3_contig_1	not_sex-linked	not_sex-linked	Muyle et al. 2018
18942_L119	m.75589	not_sex-linked	not_sex-linked	Muyle et al. 2018
18946_L101	m.118523	not_sex-linked	not_sex-linked	Muyle et al. 2018
18947_L98	m.48621	not_sex-linked	not_sex-linked	Muyle et al. 2018
18951_L92	m.140646	not_sex-linked	not_sex-linked	Muyle et al. 2018
18952_L92	m.42458	not_sex-linked	not_sex-linked	Muyle et al. 2018
18985_L101	m.114209	not_sex-linked	not_sex-linked	Muyle et al. 2018
18995_L92	comp59238_CAP3_contig_1	not_sex-linked	not_sex-linked	Muyle et al. 2018
19003_L92	m.15805	not_sex-linked	not_sex-linked	Muyle et al. 2018
19023_L95	m.141013	not_sex-linked	not_sex-linked	Muyle et al. 2018
19043_L97	comp64164_CAP3_contig_1	not_sex-linked	not_sex-linked	Muyle et al. 2018
19048_L92	m.7748	not_sex-linked	not_sex-linked	Muyle et al. 2018
19074_L100	m.132769	not_sex-linked	not_sex-linked	Muyle et al. 2018
19087_L92	m.137914	not_sex-linked	not_sex-linked	Muyle et al. 2018
19120_L95	m.56242	not_sex-linked	not_sex-linked	Muyle et al. 2018
19122_L92	m.25198	not_sex-linked	not_sex-linked	Muyle et al. 2018
19128_L96	m.126739	not_sex-linked	not_sex-linked	Muyle et al. 2018
19146_L92	m.69446	not_sex-linked	not_sex-linked	Muyle et al. 2018
19149_L92	comp67736_CAP3_contig_2	not_sex-linked	not_sex-linked	Muyle et al. 2018
19173_L92	m.134100	not_sex-linked	not_sex-linked	Muyle et al. 2018
19189_L92	m.87889	not_sex-linked	not_sex-linked	Muyle et al. 2018
19206_L92	m.91143	not_sex-linked	not_sex-linked	Muyle et al. 2018
19213_L98	comp66449_CAP3_contig_4	not_sex-linked	not_sex-linked	Muyle et al. 2018
19223_L92	m.48161	not_sex-linked	not_sex-linked	Muyle et al. 2018
19228_L92	m.104030	not_sex-linked	not_sex-linked	Muyle et al. 2018
19237_L93	comp63949_CAP3_contig_1	not_sex-linked	not_sex-linked	Muyle et al. 2018
19240_L92	m.74737	not_sex-linked	not_sex-linked	Muyle et al. 2018
19278_L104	m.138278	not_sex-linked	not_sex-linked	Muyle et al. 2018
19289_L92	m.123686	not_sex-linked	not_sex-linked	Muyle et al. 2018
19301_L92	m.98746	not_sex-linked	not_sex-linked	Muyle et al. 2018
19314_L103	m.1703	not_sex-linked	not_sex-linked	Muyle et al. 2018
19322_L92	m.38698	not_sex-linked	not_sex-linked	Muyle et al. 2018
19326_L92	m.78188	not_sex-linked	not_sex-linked	Muyle et al. 2018
19344_L95	m.25580	not_sex-linked	not_sex-linked	Muyle et al. 2018
19347_L92	comp31640_CAP3_contig_1	not_sex-linked	not_sex-linked	Muyle et al. 2018
19348_L92	m.41680	not_sex-linked	not_sex-linked	Muyle et al. 2018
19350_L92	m.12574	not_sex-linked	not_sex-linked	Muyle et al. 2018
19360_L92	m.139364	not_sex-linked	not_sex-linked	Muyle et al. 2018
19365_L107	m.39275	not_sex-linked	not_sex-linked	Muyle et al. 2018
19369_L125	m.139424	not_sex-linked	not_sex-linked	Muyle et al. 2018
19370_L92	comp67055_CAP3_contig_2	not_sex-linked	not_sex-linked	Muyle et al. 2018
19396_L92	m.142423	not_sex-linked	not_sex-linked	Muyle et al. 2018
19403_L92	KC978923.1	not_sex-linked	sex-linked	Blavet et al. 2015
19407_L92	m.105032	not_sex-linked	not_sex-linked	Muyle et al. 2018
19410_L125	m.115175	not_sex-linked	not_sex-linked	Muyle et al. 2018
19425_L92	comp46743_CAP3_contig_1	not_sex-linked	not_sex-linked	Muyle et al. 2018
19429_L92	comp56709_CAP3_contig_1	not_sex-linked	not_sex-linked	Muyle et al. 2018
19430_L101	m.23209	not_sex-linked	not_sex-linked	Muyle et al. 2018
19433_L92	m.36185	not_sex-linked	not_sex-linked	Muyle et al. 2018
19441_L108	m.79274	not_sex-linked	not_sex-linked	Muyle et al. 2018
19476_L92	m.139469	not_sex-linked	not_sex-linked	Muyle et al. 2018
19483_L133	m.142423	not_sex-linked	not_sex-linked	Muyle et al. 2018
19492_L120	m.42458	not_sex-linked	not_sex-linked	Muyle et al. 2018
19494_L92	m.141270	not_sex-linked	not_sex-linked	Muyle et al. 2018
19497_L92	m.135361	not_sex-linked	not_sex-linked	Muyle et al. 2018
19505_L92	m.134502	not_sex-linked	not_sex-linked	Muyle et al. 2018
19525_L92	comp61996_CAP3_contig_1	not_sex-linked	not_sex-linked	Muyle et al. 2018
19535_L154	m.118523	not_sex-linked	not_sex-linked	Muyle et al. 2018
19536_L92	m.27949	not_sex-linked	not_sex-linked	Muyle et al. 2018
19545_L92	comp66686_CAP3_contig_1	not_sex-linked	not_sex-linked	Muyle et al. 2018
19574_L102	m.33803	not_sex-linked	not_sex-linked	Muyle et al. 2018
19585_L92	m.106528	not_sex-linked	not_sex-linked	Muyle et al. 2018
19592_L92	m.79806	not_sex-linked	not_sex-linked	Muyle et al. 2018
19602_L92	comp66692_CAP3_contig_1	not_sex-linked	not_sex-linked	Muyle et al. 2018
19642_L92	m.137450	not_sex-linked	not_sex-linked	Muyle et al. 2018
19653_L136	m.45290	not_sex-linked	not_sex-linked	Muyle et al. 2018
19659_L92	comp67085_CAP3_contig_1	not_sex-linked	not_sex-linked	Muyle et al. 2018
19666_L92	m.80748	not_sex-linked	not_sex-linked	Muyle et al. 2018
19667_L92	m.30125	not_sex-linked	not_sex-linked	Muyle et al. 2018
19683_L113	comp64925_CAP3_contig_2	not_sex-linked	sex-linked	Muyle et al. 2018
19693_L92	m.62357	not_sex-linked	not_sex-linked	Muyle et al. 2018
19694_L149	m.121642	not_sex-linked	not_sex-linked	Muyle et al. 2018
19698_L92	comp66131_CAP3_contig_1	not_sex-linked	not_sex-linked	Muyle et al. 2018
19706_L92	m.56803	not_sex-linked	not_sex-linked	Muyle et al. 2018
19709_L92	comp35657_CAP3_contig_1	not_sex-linked	not_sex-linked	Muyle et al. 2018
19713_L92	m.134251	not_sex-linked	not_sex-linked	Muyle et al. 2018
19734_L92	m.21266	not_sex-linked	not_sex-linked	Muyle et al. 2018
19744_L92	m.23641	not_sex-linked	not_sex-linked	Muyle et al. 2018
19754_L92	m.88178	not_sex-linked	not_sex-linked	Muyle et al. 2018
19763_L92	m.65552	not_sex-linked	not_sex-linked	Muyle et al. 2018
19775_L95	m.134949	not_sex-linked	not_sex-linked	Muyle et al. 2018
19779_L92	m.65377	not_sex-linked	not_sex-linked	Muyle et al. 2018
19791_L92	m.47126	not_sex-linked	not_sex-linked	Muyle et al. 2018
19839_L92	comp62841_CAP3_contig_1	not_sex-linked	not_sex-linked	Muyle et al. 2018
19841_L92	m.88360	not_sex-linked	not_sex-linked	Muyle et al. 2018
19845_L95	m.134531	not_sex-linked	not_sex-linked	Muyle et al. 2018
19849_L92	m.88790	not_sex-linked	not_sex-linked	Muyle et al. 2018
19855_L143	KC978932.1	not_sex-linked	sex-linked	Blavet et al. 2015
19867_L99	m.83527	not_sex-linked	not_sex-linked	Muyle et al. 2018
19883_L92	comp66469_CAP3_contig_2	not_sex-linked	not_sex-linked	Muyle et al. 2018
19887_L92	m.20606	not_sex-linked	not_sex-linked	Muyle et al. 2018
19927_L92	m.18381	not_sex-linked	not_sex-linked	Muyle et al. 2018
19929_L92	comp61196_CAP3_contig_1	not_sex-linked	not_sex-linked	Muyle et al. 2018
19936_L127	KC978930.1	not_sex-linked	sex-linked	Blavet et al. 2015
19952_L113	comp64197_CAP3_contig_2	not_sex-linked	not_sex-linked	Muyle et al. 2018
19958_L95	m.86041	not_sex-linked	not_sex-linked	Muyle et al. 2018
19959_L92	m.52201	not_sex-linked	not_sex-linked	Muyle et al. 2018
19961_L92	m.76176	not_sex-linked	not_sex-linked	Muyle et al. 2018
19966_L93	comp57557_CAP3_contig_2	not_sex-linked	not_sex-linked	Muyle et al. 2018
19972_L92	m.3195	not_sex-linked	not_sex-linked	Muyle et al. 2018
19994_L96	comp66315_CAP3_contig_1	not_sex-linked	not_sex-linked	Muyle et al. 2018
20037_L92	m.118875	not_sex-linked	not_sex-linked	Muyle et al. 2018
20047_L108	m.86337	not_sex-linked	not_sex-linked	Muyle et al. 2018
20055_L92	m.1207	not_sex-linked	not_sex-linked	Muyle et al. 2018
20057_L92	m.2704	not_sex-linked	not_sex-linked	Muyle et al. 2018
20065_L92	comp60263_CAP3_contig_1	not_sex-linked	not_sex-linked	Muyle et al. 2018
20074_L113	comp62300_CAP3_contig_1	not_sex-linked	not_sex-linked	Muyle et al. 2018
20076_L92	m.143418	not_sex-linked	not_sex-linked	Muyle et al. 2018
20082_L92	comp61694_CAP3_contig_1	not_sex-linked	not_sex-linked	Muyle et al. 2018
20097_L92	JQ289124.1	not_sex-linked	sex-linked	Blavet et al. 2015
20102_L92	m.103256	not_sex-linked	not_sex-linked	Muyle et al. 2018
20108_L92	m.28722	not_sex-linked	not_sex-linked	Muyle et al. 2018
20122_L92	m.116531	not_sex-linked	not_sex-linked	Muyle et al. 2018
20133_L95	m.82116	not_sex-linked	not_sex-linked	Muyle et al. 2018
20144_L92	m.1462	not_sex-linked	not_sex-linked	Muyle et al. 2018
20145_L92	comp31289_CAP3_contig_1	not_sex-linked	not_sex-linked	Muyle et al. 2018
20153_L92	comp65855_CAP3_contig_2	not_sex-linked	not_sex-linked	Muyle et al. 2018
20165_L125	comp65184_CAP3_contig_1	not_sex-linked	not_sex-linked	Muyle et al. 2018
20167_L95	comp67707_CAP3_contig_2	not_sex-linked	not_sex-linked	Muyle et al. 2018
20180_L92	comp60913_CAP3_contig_1	not_sex-linked	not_sex-linked	Muyle et al. 2018
20222_L92	m.51193	not_sex-linked	not_sex-linked	Muyle et al. 2018
20224_L95	m.21688	not_sex-linked	not_sex-linked	Muyle et al. 2018
20231_L93	comp66161_CAP3_contig_3	not_sex-linked	not_sex-linked	Muyle et al. 2018
20253_L92	m.67389	not_sex-linked	not_sex-linked	Muyle et al. 2018
20257_L92	m.51053	not_sex-linked	sex-linked	Muyle et al. 2018
20292_L92	comp63502_CAP3_contig_1	not_sex-linked	not_sex-linked	Muyle et al. 2018
20315_L104	comp67609_CAP3_contig_1	not_sex-linked	not_sex-linked	Muyle et al. 2018
20335_L92	comp31929_CAP3_contig_1	not_sex-linked	not_sex-linked	Muyle et al. 2018
20357_L92	comp64517_CAP3_contig_1	not_sex-linked	not_sex-linked	Muyle et al. 2018
20370_L92	comp58974_CAP3_contig_1	not_sex-linked	not_sex-linked	Muyle et al. 2018
20380_L104	m.76304	not_sex-linked	not_sex-linked	Muyle et al. 2018
20393_L115	JQ289124.1	not_sex-linked	sex-linked	Blavet et al. 2015
20404_L92	comp43924_CAP3_contig_1	not_sex-linked	not_sex-linked	Muyle et al. 2018
20406_L92	comp95246_CAP3_contig_1	not_sex-linked	not_sex-linked	Muyle et al. 2018
20410_L92	m.28031	not_sex-linked	not_sex-linked	Muyle et al. 2018
20420_L92	comp67764_CAP3_contig_4	not_sex-linked	not_sex-linked	Muyle et al. 2018
20422_L92	m.42373	not_sex-linked	not_sex-linked	Muyle et al. 2018
20427_L95	comp55432_CAP3_contig_1	not_sex-linked	not_sex-linked	Muyle et al. 2018
20432_L92	m.31429	not_sex-linked	not_sex-linked	Muyle et al. 2018
20459_L92	comp67228_CAP3_contig_1	not_sex-linked	not_sex-linked	Muyle et al. 2018
20478_L92	m.120617	not_sex-linked	not_sex-linked	Muyle et al. 2018
20489_L92	m.117735	not_sex-linked	not_sex-linked	Muyle et al. 2018
20510_L119	m.115175	not_sex-linked	not_sex-linked	Muyle et al. 2018
20517_L92	m.75114	not_sex-linked	not_sex-linked	Muyle et al. 2018
20521_L92	m.115960	not_sex-linked	not_sex-linked	Muyle et al. 2018
20582_L92	m.49876	not_sex-linked	sex-linked	Muyle et al. 2018
20590_L92	m.22167	not_sex-linked	not_sex-linked	Muyle et al. 2018
20614_L124	m.15971	not_sex-linked	not_sex-linked	Muyle et al. 2018
20618_L92	m.138035	not_sex-linked	not_sex-linked	Muyle et al. 2018
20619_L92	m.50949	not_sex-linked	not_sex-linked	Muyle et al. 2018
20633_L92	m.142427	not_sex-linked	not_sex-linked	Muyle et al. 2018
20647_L92	m.25397	not_sex-linked	not_sex-linked	Muyle et al. 2018
20648_L92	comp63734_CAP3_contig_1	not_sex-linked	not_sex-linked	Muyle et al. 2018
20653_L92	comp58285_CAP3_contig_2	not_sex-linked	not_sex-linked	Muyle et al. 2018
20655_L101	m.22715	not_sex-linked	not_sex-linked	Muyle et al. 2018
20660_L95	m.74017	not_sex-linked	not_sex-linked	Muyle et al. 2018
20688_L92	m.132707	not_sex-linked	not_sex-linked	Muyle et al. 2018
20710_L93	KC978932.1	not_sex-linked	sex-linked	Blavet et al. 2015
20715_L92	comp67704_CAP3_contig_5	not_sex-linked	not_sex-linked	Muyle et al. 2018
20727_L92	m.127623	not_sex-linked	not_sex-linked	Muyle et al. 2018
20753_L92	m.90795	not_sex-linked	not_sex-linked	Muyle et al. 2018
20779_L92	m.104031	not_sex-linked	not_sex-linked	Muyle et al. 2018
20782_L110	m.24849	not_sex-linked	not_sex-linked	Muyle et al. 2018
20797_L92	m.32514	not_sex-linked	not_sex-linked	Muyle et al. 2018
20810_L92	m.73370	not_sex-linked	not_sex-linked	Muyle et al. 2018
20822_L92	comp66417_CAP3_contig_1	not_sex-linked	not_sex-linked	Muyle et al. 2018
20826_L92	m.47125	not_sex-linked	not_sex-linked	Muyle et al. 2018
20830_L92	m.24130	not_sex-linked	not_sex-linked	Muyle et al. 2018
20840_L92	comp67381_CAP3_contig_1	not_sex-linked	not_sex-linked	Muyle et al. 2018
20848_L93	m.113283	not_sex-linked	not_sex-linked	Muyle et al. 2018
20853_L92	m.140598	not_sex-linked	not_sex-linked	Muyle et al. 2018
20859_L92	comp46950_CAP3_contig_1	not_sex-linked	not_sex-linked	Muyle et al. 2018
20869_L92	comp48083_CAP3_contig_1	not_sex-linked	not_sex-linked	Muyle et al. 2018
20876_L92	comp67448_CAP3_contig_1	not_sex-linked	not_sex-linked	Muyle et al. 2018
20883_L92	comp59317_CAP3_contig_1	not_sex-linked	not_sex-linked	Muyle et al. 2018
20885_L114	comp66387_CAP3_contig_1	not_sex-linked	not_sex-linked	Muyle et al. 2018
20887_L92	comp66130_CAP3_contig_1	not_sex-linked	not_sex-linked	Muyle et al. 2018
20892_L130	m.10188	not_sex-linked	not_sex-linked	Muyle et al. 2018
20899_L92	m.10572	not_sex-linked	not_sex-linked	Muyle et al. 2018
20904_L92	m.49955	not_sex-linked	not_sex-linked	Muyle et al. 2018
20950_L92	comp58503_CAP3_contig_1	not_sex-linked	not_sex-linked	Muyle et al. 2018
20951_L92	m.142361	not_sex-linked	not_sex-linked	Muyle et al. 2018
20952_L92	m.49876	not_sex-linked	sex-linked	Muyle et al. 2018
20967_L95	m.23209	not_sex-linked	not_sex-linked	Muyle et al. 2018
20976_L92	m.105872	not_sex-linked	sex-linked	Muyle et al. 2018
20983_L127	m.112221	not_sex-linked	not_sex-linked	Muyle et al. 2018
20999_L93	m.46732	not_sex-linked	not_sex-linked	Muyle et al. 2018
21004_L124	comp47569_CAP3_contig_1	not_sex-linked	not_sex-linked	Muyle et al. 2018
21005_L95	comp46391_CAP3_contig_1	not_sex-linked	not_sex-linked	Muyle et al. 2018
21044_L92	m.94816	not_sex-linked	sex-linked	Muyle et al. 2018
21046_L92	m.76452	not_sex-linked	not_sex-linked	Muyle et al. 2018
21050_L132	m.133038	not_sex-linked	not_sex-linked	Muyle et al. 2018
21057_L92	comp67686_CAP3_contig_3	not_sex-linked	not_sex-linked	Muyle et al. 2018
21100_L92	m.115764	not_sex-linked	not_sex-linked	Muyle et al. 2018
21112_L104	m.44733	not_sex-linked	not_sex-linked	Muyle et al. 2018
21117_L92	m.86656	not_sex-linked	not_sex-linked	Muyle et al. 2018
21130_L92	m.76904	not_sex-linked	not_sex-linked	Muyle et al. 2018
21146_L92	m.87798	not_sex-linked	sex-linked	Muyle et al. 2018
21165_L147	JQ289124.1	not_sex-linked	sex-linked	Blavet et al. 2015
21170_L101	comp50990_CAP3_contig_1	not_sex-linked	not_sex-linked	Muyle et al. 2018
21172_L104	m.66058	not_sex-linked	not_sex-linked	Muyle et al. 2018
21178_L92	m.76068	not_sex-linked	not_sex-linked	Muyle et al. 2018
21198_L95	comp66762_CAP3_contig_5	not_sex-linked	not_sex-linked	Muyle et al. 2018
21236_L116	m.99024	not_sex-linked	not_sex-linked	Muyle et al. 2018
21258_L92	m.112550	not_sex-linked	not_sex-linked	Muyle et al. 2018
21262_L92	comp64324_CAP3_contig_1	not_sex-linked	not_sex-linked	Muyle et al. 2018
21267_L92	KC978922.1	not_sex-linked	sex-linked	Blavet et al. 2015
21273_L117	m.36933	not_sex-linked	not_sex-linked	Muyle et al. 2018
21296_L92	m.98578	not_sex-linked	not_sex-linked	Muyle et al. 2018
21302_L111	m.143194	not_sex-linked	not_sex-linked	Muyle et al. 2018
21313_L92	comp67393_CAP3_contig_3	not_sex-linked	not_sex-linked	Muyle et al. 2018
21314_L113	JQ289124.1	not_sex-linked	sex-linked	Blavet et al. 2015
21322_L111	m.132027	not_sex-linked	not_sex-linked	Muyle et al. 2018
21331_L92	m.49635	not_sex-linked	not_sex-linked	Muyle et al. 2018
21357_L92	m.142290	not_sex-linked	not_sex-linked	Muyle et al. 2018
21358_L92	comp67348_CAP3_contig_2	not_sex-linked	not_sex-linked	Muyle et al. 2018
21372_L99	m.27962	not_sex-linked	sex-linked	Muyle et al. 2018
21373_L92	m.39478	not_sex-linked	not_sex-linked	Muyle et al. 2018
21399_L92	m.84995	not_sex-linked	not_sex-linked	Muyle et al. 2018
21407_L92	m.89889	not_sex-linked	not_sex-linked	Muyle et al. 2018
21451_L92	m.2557	not_sex-linked	not_sex-linked	Muyle et al. 2018
21454_L92	m.32346	not_sex-linked	sex-linked	Muyle et al. 2018
21466_L92	m.596	not_sex-linked	not_sex-linked	Muyle et al. 2018
21479_L111	m.19580	not_sex-linked	not_sex-linked	Muyle et al. 2018
21494_L92	comp62750_CAP3_contig_1	not_sex-linked	not_sex-linked	Muyle et al. 2018
21502_L119	m.130483	not_sex-linked	not_sex-linked	Muyle et al. 2018
21514_L99	m.55272	not_sex-linked	not_sex-linked	Muyle et al. 2018
21516_L92	m.55798	not_sex-linked	not_sex-linked	Muyle et al. 2018
21544_L92	comp57025_CAP3_contig_1	not_sex-linked	not_sex-linked	Muyle et al. 2018
21562_L92	m.23530	not_sex-linked	not_sex-linked	Muyle et al. 2018
21567_L92	m.64050	not_sex-linked	not_sex-linked	Muyle et al. 2018
21582_L92	m.1892	not_sex-linked	not_sex-linked	Muyle et al. 2018
21584_L95	comp66948_CAP3_contig_3	not_sex-linked	not_sex-linked	Muyle et al. 2018
21611_L92	m.9124	not_sex-linked	not_sex-linked	Muyle et al. 2018
21628_L92	m.115653	not_sex-linked	not_sex-linked	Muyle et al. 2018
21644_L149	comp305486_CAP3_contig_1	not_sex-linked	not_sex-linked	Muyle et al. 2018
21658_L92	comp62505_CAP3_contig_1	not_sex-linked	not_sex-linked	Muyle et al. 2018
21675_L95	m.1507	not_sex-linked	not_sex-linked	Muyle et al. 2018
21712_L95	m.24057	not_sex-linked	sex-linked	Muyle et al. 2018
21732_L122	m.96918	not_sex-linked	not_sex-linked	Muyle et al. 2018
21736_L98	comp64967_CAP3_contig_1	not_sex-linked	not_sex-linked	Muyle et al. 2018
21743_L92	m.88721	not_sex-linked	sex-linked	Muyle et al. 2018
21745_L92	comp66711_CAP3_contig_1	not_sex-linked	not_sex-linked	Muyle et al. 2018
21759_L92	m.76078	not_sex-linked	not_sex-linked	Muyle et al. 2018
21814_L92	m.137021	not_sex-linked	not_sex-linked	Muyle et al. 2018
21815_L92	m.51876	not_sex-linked	not_sex-linked	Muyle et al. 2018
21843_L147	m.52549	not_sex-linked	not_sex-linked	Muyle et al. 2018
21851_L95	m.44085	not_sex-linked	not_sex-linked	Muyle et al. 2018
21861_L92	m.83058	not_sex-linked	not_sex-linked	Muyle et al. 2018
21873_L98	m.77703	not_sex-linked	not_sex-linked	Muyle et al. 2018
21902_L92	comp67718_CAP3_contig_4	not_sex-linked	not_sex-linked	Muyle et al. 2018
21904_L134	m.115436	not_sex-linked	not_sex-linked	Muyle et al. 2018
21928_L92	m.105459	not_sex-linked	not_sex-linked	Muyle et al. 2018
21954_L92	m.3000	not_sex-linked	not_sex-linked	Muyle et al. 2018
21964_L92	comp54994_CAP3_contig_1	not_sex-linked	not_sex-linked	Muyle et al. 2018
21989_L92	comp64735_CAP3_contig_1	not_sex-linked	not_sex-linked	Muyle et al. 2018
21997_L92	comp29829_CAP3_contig_1	not_sex-linked	not_sex-linked	Muyle et al. 2018
22002_L92	comp27472_CAP3_contig_1	not_sex-linked	not_sex-linked	Muyle et al. 2018
22056_L95	comp67387_CAP3_contig_1	not_sex-linked	not_sex-linked	Muyle et al. 2018
22065_L92	comp33295_CAP3_contig_1	not_sex-linked	sex-linked	Muyle et al. 2018
22070_L98	m.78188	not_sex-linked	not_sex-linked	Muyle et al. 2018
22071_L92	comp50680_CAP3_contig_1	not_sex-linked	not_sex-linked	Muyle et al. 2018
22088_L92	m.140107	not_sex-linked	not_sex-linked	Muyle et al. 2018
22099_L92	m.47903	not_sex-linked	not_sex-linked	Muyle et al. 2018
22104_L104	comp66333_CAP3_contig_1	not_sex-linked	not_sex-linked	Muyle et al. 2018
22119_L92	comp54600_CAP3_contig_1	not_sex-linked	not_sex-linked	Muyle et al. 2018
22141_L92	m.1372	not_sex-linked	not_sex-linked	Muyle et al. 2018
22162_L92	m.69800	not_sex-linked	not_sex-linked	Muyle et al. 2018
22189_L92	comp385205_CAP3_contig_1	not_sex-linked	not_sex-linked	Muyle et al. 2018
22193_L102	comp61999_CAP3_contig_1	not_sex-linked	not_sex-linked	Muyle et al. 2018
22213_L92	comp67619_CAP3_contig_1	not_sex-linked	not_sex-linked	Muyle et al. 2018
22237_L92	m.659	not_sex-linked	not_sex-linked	Muyle et al. 2018
22252_L92	m.103602	not_sex-linked	not_sex-linked	Muyle et al. 2018
22265_L131	comp65436_CAP3_contig_1	not_sex-linked	not_sex-linked	Muyle et al. 2018
22294_L92	m.55280	not_sex-linked	not_sex-linked	Muyle et al. 2018
22309_L92	m.142423	not_sex-linked	not_sex-linked	Muyle et al. 2018
22321_L92	comp61405_CAP3_contig_1	not_sex-linked	not_sex-linked	Muyle et al. 2018
22337_L125	comp61249_CAP3_contig_3	not_sex-linked	not_sex-linked	Muyle et al. 2018
22340_L92	m.48064	not_sex-linked	not_sex-linked	Muyle et al. 2018
22359_L92	m.109102	not_sex-linked	not_sex-linked	Muyle et al. 2018
22361_L92	m.136979	not_sex-linked	not_sex-linked	Muyle et al. 2018
22375_L92	m.21178	not_sex-linked	not_sex-linked	Muyle et al. 2018
22377_L92	comp66812_CAP3_contig_2	not_sex-linked	not_sex-linked	Muyle et al. 2018
22380_L93	m.55481	not_sex-linked	not_sex-linked	Muyle et al. 2018
22385_L92	m.136167	not_sex-linked	not_sex-linked	Muyle et al. 2018
22402_L92	m.103595	not_sex-linked	not_sex-linked	Muyle et al. 2018
22457_L92	comp67579_CAP3_contig_1	not_sex-linked	not_sex-linked	Muyle et al. 2018
22460_L95	comp53647_CAP3_contig_1	not_sex-linked	not_sex-linked	Muyle et al. 2018
22481_L92	m.32986	not_sex-linked	not_sex-linked	Muyle et al. 2018
22489_L122	m.71224	not_sex-linked	not_sex-linked	Muyle et al. 2018
22537_L92	comp64538_CAP3_contig_1	not_sex-linked	not_sex-linked	Muyle et al. 2018
22541_L92	m.18808	not_sex-linked	not_sex-linked	Muyle et al. 2018
22569_L95	m.132270	not_sex-linked	not_sex-linked	Muyle et al. 2018
22570_L138	m.16566	not_sex-linked	not_sex-linked	Muyle et al. 2018
22571_L95	m.140869	not_sex-linked	not_sex-linked	Muyle et al. 2018
22580_L92	comp60526_CAP3_contig_1	not_sex-linked	not_sex-linked	Muyle et al. 2018
22621_L92	m.87268	not_sex-linked	not_sex-linked	Muyle et al. 2018
22627_L92	KC978928.1	not_sex-linked	sex-linked	Blavet et al. 2015
22648_L92	m.113773	not_sex-linked	not_sex-linked	Muyle et al. 2018
22660_L93	m.115076	not_sex-linked	not_sex-linked	Muyle et al. 2018
22685_L105	m.136696	not_sex-linked	not_sex-linked	Muyle et al. 2018
22736_L92	comp23279_CAP3_contig_1	not_sex-linked	not_sex-linked	Muyle et al. 2018
22758_L122	comp67352_CAP3_contig_2	not_sex-linked	not_sex-linked	Muyle et al. 2018
22767_L92	m.133729	not_sex-linked	not_sex-linked	Muyle et al. 2018
22793_L92	m.106137	not_sex-linked	sex-linked	Muyle et al. 2018
22794_L143	m.301	not_sex-linked	not_sex-linked	Muyle et al. 2018
22797_L92	JQ289124.1	not_sex-linked	sex-linked	Blavet et al. 2015
22798_L92	m.141002	not_sex-linked	not_sex-linked	Muyle et al. 2018
22801_L92	m.27937	not_sex-linked	not_sex-linked	Muyle et al. 2018
22871_L92	comp66705_CAP3_contig_2	not_sex-linked	not_sex-linked	Muyle et al. 2018
22876_L92	m.43318	not_sex-linked	not_sex-linked	Muyle et al. 2018
22900_L92	m.134678	not_sex-linked	not_sex-linked	Muyle et al. 2018
22924_L92	m.136258	not_sex-linked	not_sex-linked	Muyle et al. 2018
22925_L92	m.139031	not_sex-linked	not_sex-linked	Muyle et al. 2018
22974_L92	m.115771	not_sex-linked	not_sex-linked	Muyle et al. 2018
22975_L92	m.95533	not_sex-linked	not_sex-linked	Muyle et al. 2018
22989_L92	comp65551_CAP3_contig_2	not_sex-linked	not_sex-linked	Muyle et al. 2018
23004_L92	m.106964	not_sex-linked	not_sex-linked	Muyle et al. 2018
23008_L92	m.20636	not_sex-linked	not_sex-linked	Muyle et al. 2018
23033_L92	comp67255_CAP3_contig_1	not_sex-linked	not_sex-linked	Muyle et al. 2018
23036_L92	m.29271	not_sex-linked	not_sex-linked	Muyle et al. 2018
23057_L92	m.41559	not_sex-linked	not_sex-linked	Muyle et al. 2018
23071_L93	comp54708_CAP3_contig_2	not_sex-linked	not_sex-linked	Muyle et al. 2018
23076_L95	m.103664	not_sex-linked	not_sex-linked	Muyle et al. 2018
23077_L92	comp66770_CAP3_contig_1	not_sex-linked	not_sex-linked	Muyle et al. 2018
23096_L92	m.55996	not_sex-linked	not_sex-linked	Muyle et al. 2018
23097_L92	comp67458_CAP3_contig_1	not_sex-linked	not_sex-linked	Muyle et al. 2018
23107_L92	m.85834	not_sex-linked	not_sex-linked	Muyle et al. 2018
23117_L140	KC978922.1	not_sex-linked	sex-linked	Blavet et al. 2015
23119_L92	m.42764	not_sex-linked	not_sex-linked	Muyle et al. 2018
23120_L109	m.98248	not_sex-linked	not_sex-linked	Muyle et al. 2018
23132_L92	comp67163_CAP3_contig_7	not_sex-linked	not_sex-linked	Muyle et al. 2018
23146_L124	m.133754	not_sex-linked	not_sex-linked	Muyle et al. 2018
23158_L92	m.74510	not_sex-linked	not_sex-linked	Muyle et al. 2018
23181_L133	m.130432	not_sex-linked	not_sex-linked	Muyle et al. 2018
23185_L92	m.80665	not_sex-linked	not_sex-linked	Muyle et al. 2018
23190_L92	comp66834_CAP3_contig_3	not_sex-linked	not_sex-linked	Muyle et al. 2018
23211_L92	m.95574	not_sex-linked	not_sex-linked	Muyle et al. 2018
23220_L92	comp66308_CAP3_contig_1	not_sex-linked	not_sex-linked	Muyle et al. 2018
23235_L95	comp45129_CAP3_contig_1	not_sex-linked	not_sex-linked	Muyle et al. 2018
23249_L92	m.53314	not_sex-linked	not_sex-linked	Muyle et al. 2018
23274_L92	comp66584_CAP3_contig_1	not_sex-linked	not_sex-linked	Muyle et al. 2018
23278_L92	m.83841	not_sex-linked	not_sex-linked	Muyle et al. 2018
23299_L92	comp45432_CAP3_contig_2	not_sex-linked	not_sex-linked	Muyle et al. 2018
23303_L92	comp67474_CAP3_contig_1	not_sex-linked	not_sex-linked	Muyle et al. 2018
23305_L92	comp36125_CAP3_contig_1	not_sex-linked	not_sex-linked	Muyle et al. 2018
23309_L166	KC978927.1	not_sex-linked	sex-linked	Blavet et al. 2015
23317_L92	m.37591	not_sex-linked	not_sex-linked	Muyle et al. 2018
23339_L92	comp56906_CAP3_contig_1	not_sex-linked	not_sex-linked	Muyle et al. 2018
23351_L96	m.47056	not_sex-linked	not_sex-linked	Muyle et al. 2018
23357_L92	m.40013	not_sex-linked	not_sex-linked	Muyle et al. 2018
23371_L92	comp66702_CAP3_contig_3	not_sex-linked	not_sex-linked	Muyle et al. 2018
23393_L92	m.14876	not_sex-linked	not_sex-linked	Muyle et al. 2018
23401_L92	comp63200_CAP3_contig_2	not_sex-linked	not_sex-linked	Muyle et al. 2018
23424_L92	JQ289120.1	not_sex-linked	sex-linked	Blavet et al. 2015
23454_L92	comp67578_CAP3_contig_2	not_sex-linked	not_sex-linked	Muyle et al. 2018
23473_L92	comp58025_CAP3_contig_1	not_sex-linked	not_sex-linked	Muyle et al. 2018
23520_L92	m.131359	not_sex-linked	not_sex-linked	Muyle et al. 2018
23551_L101	m.71224	not_sex-linked	not_sex-linked	Muyle et al. 2018
23553_L92	m.119293	not_sex-linked	not_sex-linked	Muyle et al. 2018
23554_L92	m.14758	not_sex-linked	not_sex-linked	Muyle et al. 2018
23566_L98	m.118159	not_sex-linked	not_sex-linked	Muyle et al. 2018
23567_L92	m.80493	not_sex-linked	not_sex-linked	Muyle et al. 2018
23568_L92	comp53083_CAP3_contig_1	not_sex-linked	not_sex-linked	Muyle et al. 2018
23585_L92	m.29728	not_sex-linked	not_sex-linked	Muyle et al. 2018
23596_L99	comp61996_CAP3_contig_1	not_sex-linked	not_sex-linked	Muyle et al. 2018
23633_L92	m.98598	not_sex-linked	not_sex-linked	Muyle et al. 2018
23638_L92	m.52985	not_sex-linked	not_sex-linked	Muyle et al. 2018
23655_L92	comp67448_CAP3_contig_1	not_sex-linked	not_sex-linked	Muyle et al. 2018
23673_L95	m.94299	not_sex-linked	not_sex-linked	Muyle et al. 2018
23680_L92	m.139835	not_sex-linked	sex-linked	Muyle et al. 2018
23681_L92	comp62284_CAP3_contig_1	not_sex-linked	not_sex-linked	Muyle et al. 2018
23684_L105	comp67580_CAP3_contig_2	not_sex-linked	not_sex-linked	Muyle et al. 2018
23713_L92	m.107026	not_sex-linked	not_sex-linked	Muyle et al. 2018
23715_L92	comp67220_CAP3_contig_1	not_sex-linked	not_sex-linked	Muyle et al. 2018
23718_L92	m.44958	not_sex-linked	not_sex-linked	Muyle et al. 2018
23719_L92	m.10785	not_sex-linked	not_sex-linked	Muyle et al. 2018
23733_L94	comp66584_CAP3_contig_1	not_sex-linked	not_sex-linked	Muyle et al. 2018
23734_L92	m.88452	not_sex-linked	not_sex-linked	Muyle et al. 2018
23751_L92	m.93229	not_sex-linked	not_sex-linked	Muyle et al. 2018
23754_L92	m.70937	not_sex-linked	not_sex-linked	Muyle et al. 2018
23755_L92	comp61910_CAP3_contig_1	not_sex-linked	not_sex-linked	Muyle et al. 2018
23760_L151	comp63327_CAP3_contig_1	not_sex-linked	not_sex-linked	Muyle et al. 2018
23771_L95	comp107585_CAP3_contig_1	not_sex-linked	not_sex-linked	Muyle et al. 2018
23787_L95	comp65924_CAP3_contig_1	not_sex-linked	not_sex-linked	Muyle et al. 2018
23793_L101	m.122444	not_sex-linked	not_sex-linked	Muyle et al. 2018
23798_L95	m.121423	not_sex-linked	not_sex-linked	Muyle et al. 2018
23807_L92	m.133031	not_sex-linked	not_sex-linked	Muyle et al. 2018
23830_L93	m.141655	not_sex-linked	not_sex-linked	Muyle et al. 2018
23858_L92	m.71759	not_sex-linked	not_sex-linked	Muyle et al. 2018
23869_L92	comp81044_CAP3_contig_1	not_sex-linked	not_sex-linked	Muyle et al. 2018
23873_L95	m.32676	not_sex-linked	not_sex-linked	Muyle et al. 2018
23875_L110	m.123239	not_sex-linked	not_sex-linked	Muyle et al. 2018
23877_L92	comp63453_CAP3_contig_1	not_sex-linked	not_sex-linked	Muyle et al. 2018
23880_L103	m.103780	not_sex-linked	not_sex-linked	Muyle et al. 2018
23893_L92	KC978930.1	not_sex-linked	sex-linked	Blavet et al. 2015
23902_L92	comp59420_CAP3_contig_1	not_sex-linked	not_sex-linked	Muyle et al. 2018
23906_L92	m.137643	not_sex-linked	not_sex-linked	Muyle et al. 2018
23914_L92	m.2117	not_sex-linked	not_sex-linked	Muyle et al. 2018
23923_L92	m.36686	not_sex-linked	not_sex-linked	Muyle et al. 2018
23927_L102	m.107434	not_sex-linked	not_sex-linked	Muyle et al. 2018
23933_L92	comp67609_CAP3_contig_1	not_sex-linked	not_sex-linked	Muyle et al. 2018
23978_L92	comp54143_CAP3_contig_1	not_sex-linked	not_sex-linked	Muyle et al. 2018
23997_L92	m.56432	not_sex-linked	not_sex-linked	Muyle et al. 2018
24020_L92	m.118837	not_sex-linked	not_sex-linked	Muyle et al. 2018
24022_L98	m.7419	not_sex-linked	not_sex-linked	Muyle et al. 2018
24024_L155	KC978922.1	not_sex-linked	sex-linked	Blavet et al. 2015
24058_L98	m.68971	not_sex-linked	not_sex-linked	Muyle et al. 2018
24063_L113	m.44487	not_sex-linked	not_sex-linked	Muyle et al. 2018
24067_L103	m.33164	not_sex-linked	not_sex-linked	Muyle et al. 2018
24070_L92	m.18072	not_sex-linked	not_sex-linked	Muyle et al. 2018
24092_L95	comp46236_CAP3_contig_1	not_sex-linked	not_sex-linked	Muyle et al. 2018
24101_L92	m.27174	not_sex-linked	not_sex-linked	Muyle et al. 2018
24106_L92	comp1692851_CAP3_contig_1	not_sex-linked	not_sex-linked	Muyle et al. 2018
24108_L152	comp63961_CAP3_contig_1	not_sex-linked	not_sex-linked	Muyle et al. 2018
24129_L92	comp63169_CAP3_contig_1	not_sex-linked	not_sex-linked	Muyle et al. 2018
24151_L92	m.8470	not_sex-linked	not_sex-linked	Muyle et al. 2018
24157_L102	m.55280	not_sex-linked	not_sex-linked	Muyle et al. 2018
24180_L92	comp65892_CAP3_contig_3	not_sex-linked	not_sex-linked	Muyle et al. 2018
24193_L92	m.136156	not_sex-linked	not_sex-linked	Muyle et al. 2018
24209_L92	comp57175_CAP3_contig_2	not_sex-linked	not_sex-linked	Muyle et al. 2018
24215_L92	comp61722_CAP3_contig_1	not_sex-linked	not_sex-linked	Muyle et al. 2018
24228_L98	m.91485	not_sex-linked	not_sex-linked	Muyle et al. 2018
24245_L98	comp60986_CAP3_contig_1	not_sex-linked	not_sex-linked	Muyle et al. 2018
24254_L92	m.73292	not_sex-linked	not_sex-linked	Muyle et al. 2018
24266_L92	m.91925	not_sex-linked	sex-linked	Muyle et al. 2018
24290_L104	comp63699_CAP3_contig_1	not_sex-linked	not_sex-linked	Muyle et al. 2018
24319_L154	m.79210	not_sex-linked	not_sex-linked	Muyle et al. 2018
24334_L101	comp67124_CAP3_contig_1	not_sex-linked	not_sex-linked	Muyle et al. 2018
24364_L92	m.40885	not_sex-linked	not_sex-linked	Muyle et al. 2018
24399_L92	m.99446	not_sex-linked	not_sex-linked	Muyle et al. 2018
24400_L92	m.115653	not_sex-linked	not_sex-linked	Muyle et al. 2018
24413_L92	m.129698	not_sex-linked	not_sex-linked	Muyle et al. 2018
24427_L92	comp66308_CAP3_contig_1	not_sex-linked	not_sex-linked	Muyle et al. 2018
24437_L107	m.114550	not_sex-linked	not_sex-linked	Muyle et al. 2018
24447_L92	m.33071	not_sex-linked	not_sex-linked	Muyle et al. 2018
24469_L92	comp58974_CAP3_contig_1	not_sex-linked	not_sex-linked	Muyle et al. 2018
24480_L92	comp30938_CAP3_contig_1	not_sex-linked	not_sex-linked	Muyle et al. 2018
24515_L92	comp62719_CAP3_contig_1	not_sex-linked	not_sex-linked	Muyle et al. 2018
24520_L125	m.136526	not_sex-linked	not_sex-linked	Muyle et al. 2018
24528_L92	m.113773	not_sex-linked	not_sex-linked	Muyle et al. 2018
24534_L92	m.134859	not_sex-linked	sex-linked	Muyle et al. 2018
24548_L111	comp63940_CAP3_contig_1	not_sex-linked	not_sex-linked	Muyle et al. 2018
24552_L92	JQ289124.1	not_sex-linked	sex-linked	Blavet et al. 2015
24573_L104	m.130770	not_sex-linked	not_sex-linked	Muyle et al. 2018
24634_L133	m.101338	not_sex-linked	not_sex-linked	Muyle et al. 2018
24643_L92	m.27747	not_sex-linked	not_sex-linked	Muyle et al. 2018
24656_L98	comp64174_CAP3_contig_1	not_sex-linked	not_sex-linked	Muyle et al. 2018
24678_L92	m.70161	not_sex-linked	not_sex-linked	Muyle et al. 2018
24686_L95	comp66308_CAP3_contig_2	not_sex-linked	not_sex-linked	Muyle et al. 2018
24701_L107	m.45177	not_sex-linked	not_sex-linked	Muyle et al. 2018
24706_L92	comp67579_CAP3_contig_1	not_sex-linked	not_sex-linked	Muyle et al. 2018
24710_L92	comp49477_CAP3_contig_1	not_sex-linked	not_sex-linked	Muyle et al. 2018
24762_L92	m.33744	not_sex-linked	not_sex-linked	Muyle et al. 2018
24773_L92	comp67352_CAP3_contig_2	not_sex-linked	not_sex-linked	Muyle et al. 2018
24777_L92	m.1363	not_sex-linked	not_sex-linked	Muyle et al. 2018
24793_L92	m.31874	not_sex-linked	not_sex-linked	Muyle et al. 2018
24806_L92	comp65413_CAP3_contig_1	not_sex-linked	not_sex-linked	Muyle et al. 2018
24817_L92	comp53961_CAP3_contig_3	not_sex-linked	not_sex-linked	Muyle et al. 2018
24840_L92	m.88832	not_sex-linked	not_sex-linked	Muyle et al. 2018
24853_L92	comp65855_CAP3_contig_4	not_sex-linked	not_sex-linked	Muyle et al. 2018
24856_L92	m.78612	not_sex-linked	not_sex-linked	Muyle et al. 2018
24868_L92	m.89367	not_sex-linked	not_sex-linked	Muyle et al. 2018
24881_L126	comp56308_CAP3_contig_1	not_sex-linked	not_sex-linked	Muyle et al. 2018
24895_L95	m.125792	not_sex-linked	not_sex-linked	Muyle et al. 2018
24904_L133	m.101338	not_sex-linked	not_sex-linked	Muyle et al. 2018
24916_L92	KC978922.1	not_sex-linked	sex-linked	Blavet et al. 2015
24923_L108	comp56309_CAP3_contig_1	not_sex-linked	not_sex-linked	Muyle et al. 2018
24925_L102	m.102755	not_sex-linked	not_sex-linked	Muyle et al. 2018
24942_L92	comp35391_CAP3_contig_1	not_sex-linked	not_sex-linked	Muyle et al. 2018
24944_L92	m.103396	not_sex-linked	not_sex-linked	Muyle et al. 2018
24951_L106	m.90346	not_sex-linked	not_sex-linked	Muyle et al. 2018
24968_L95	m.64795	not_sex-linked	not_sex-linked	Muyle et al. 2018
24973_L92	comp61926_CAP3_contig_1	not_sex-linked	sex-linked	Muyle et al. 2018
24975_L92	m.31319	not_sex-linked	not_sex-linked	Muyle et al. 2018
24977_L92	m.139481	not_sex-linked	not_sex-linked	Muyle et al. 2018
24996_L102	m.76559	not_sex-linked	not_sex-linked	Muyle et al. 2018
25010_L92	m.133561	not_sex-linked	not_sex-linked	Muyle et al. 2018
25046_L95	m.137936	not_sex-linked	not_sex-linked	Muyle et al. 2018
25124_L92	m.8332	not_sex-linked	not_sex-linked	Muyle et al. 2018
25150_L92	JQ289125.1	not_sex-linked	sex-linked	Blavet et al. 2015
25158_L95	comp55424_CAP3_contig_2	not_sex-linked	not_sex-linked	Muyle et al. 2018
25159_L101	comp59941_CAP3_contig_1	not_sex-linked	not_sex-linked	Muyle et al. 2018
25172_L92	m.132769	not_sex-linked	not_sex-linked	Muyle et al. 2018
25228_L92	m.47176	not_sex-linked	not_sex-linked	Muyle et al. 2018
25239_L102	comp29588_CAP3_contig_1	not_sex-linked	not_sex-linked	Muyle et al. 2018
25251_L92	m.142686	not_sex-linked	not_sex-linked	Muyle et al. 2018
25320_L104	m.75589	not_sex-linked	not_sex-linked	Muyle et al. 2018
25337_L92	m.55284	not_sex-linked	not_sex-linked	Muyle et al. 2018
25353_L93	JQ289121.1	not_sex-linked	sex-linked	Blavet et al. 2015
25361_L92	m.72620	not_sex-linked	not_sex-linked	Muyle et al. 2018
25394_L95	m.53965	not_sex-linked	sex-linked	Muyle et al. 2018
25422_L129	JQ289125.1	not_sex-linked	sex-linked	Blavet et al. 2015
25448_L92	m.50639	not_sex-linked	not_sex-linked	Muyle et al. 2018
25467_L92	m.1768	not_sex-linked	not_sex-linked	Muyle et al. 2018
25472_L92	comp64579_CAP3_contig_1	not_sex-linked	not_sex-linked	Muyle et al. 2018
25474_L92	m.133521	not_sex-linked	not_sex-linked	Muyle et al. 2018
25482_L92	m.43919	not_sex-linked	not_sex-linked	Muyle et al. 2018
25508_L95	comp67459_CAP3_contig_3	not_sex-linked	not_sex-linked	Muyle et al. 2018
25512_L92	m.99941	not_sex-linked	not_sex-linked	Muyle et al. 2018
25518_L92	comp64466_CAP3_contig_3	not_sex-linked	not_sex-linked	Muyle et al. 2018
25521_L92	comp66964_CAP3_contig_2	not_sex-linked	not_sex-linked	Muyle et al. 2018
25538_L92	m.19033	not_sex-linked	not_sex-linked	Muyle et al. 2018
25540_L92	m.1058	not_sex-linked	not_sex-linked	Muyle et al. 2018
25542_L92	m.87889	not_sex-linked	not_sex-linked	Muyle et al. 2018
25546_L93	m.115960	not_sex-linked	not_sex-linked	Muyle et al. 2018
25568_L92	comp45442_CAP3_contig_1	not_sex-linked	not_sex-linked	Muyle et al. 2018
25579_L92	comp28724_CAP3_contig_1	not_sex-linked	not_sex-linked	Muyle et al. 2018
25591_L92	m.104669	not_sex-linked	not_sex-linked	Muyle et al. 2018
25594_L95	m.73292	not_sex-linked	not_sex-linked	Muyle et al. 2018
25609_L92	m.71038	not_sex-linked	not_sex-linked	Muyle et al. 2018
25616_L92	m.73392	not_sex-linked	not_sex-linked	Muyle et al. 2018
25625_L123	KC978928.1	not_sex-linked	sex-linked	Blavet et al. 2015
25628_L102	comp65493_CAP3_contig_1	not_sex-linked	not_sex-linked	Muyle et al. 2018
25636_L92	m.134316	not_sex-linked	not_sex-linked	Muyle et al. 2018
25638_L92	m.2007	not_sex-linked	not_sex-linked	Muyle et al. 2018
25651_L92	comp45513_CAP3_contig_1	not_sex-linked	sex-linked	Muyle et al. 2018
25658_L92	m.142126	not_sex-linked	not_sex-linked	Muyle et al. 2018
25662_L92	m.120618	not_sex-linked	not_sex-linked	Muyle et al. 2018
25667_L92	comp59459_CAP3_contig_2	not_sex-linked	not_sex-linked	Muyle et al. 2018
25671_L92	m.132905	not_sex-linked	not_sex-linked	Muyle et al. 2018
25674_L92	m.102009	not_sex-linked	not_sex-linked	Muyle et al. 2018
25681_L93	comp67507_CAP3_contig_3	not_sex-linked	not_sex-linked	Muyle et al. 2018
25687_L92	comp49314_CAP3_contig_1	not_sex-linked	not_sex-linked	Muyle et al. 2018
25694_L95	comp36454_CAP3_contig_1	not_sex-linked	not_sex-linked	Muyle et al. 2018
25711_L92	m.47104	not_sex-linked	not_sex-linked	Muyle et al. 2018
25715_L92	comp60738_CAP3_contig_1	not_sex-linked	not_sex-linked	Muyle et al. 2018
25720_L92	m.26554	not_sex-linked	not_sex-linked	Muyle et al. 2018
25721_L92	m.121038	not_sex-linked	not_sex-linked	Muyle et al. 2018
25745_L92	m.26444	not_sex-linked	not_sex-linked	Muyle et al. 2018
25748_L92	m.133899	not_sex-linked	not_sex-linked	Muyle et al. 2018
25773_L95	comp67483_CAP3_contig_4	not_sex-linked	not_sex-linked	Muyle et al. 2018
25779_L95	m.107689	not_sex-linked	not_sex-linked	Muyle et al. 2018
25810_L92	m.84967	not_sex-linked	not_sex-linked	Muyle et al. 2018
25818_L92	m.47775	not_sex-linked	not_sex-linked	Muyle et al. 2018
25823_L92	m.100265	not_sex-linked	not_sex-linked	Muyle et al. 2018
25828_L92	m.139012	not_sex-linked	not_sex-linked	Muyle et al. 2018
25834_L92	m.141986	not_sex-linked	not_sex-linked	Muyle et al. 2018
25835_L98	m.130132	not_sex-linked	not_sex-linked	Muyle et al. 2018
25877_L92	comp66749_CAP3_contig_2	not_sex-linked	not_sex-linked	Muyle et al. 2018
25909_L102	m.139542	not_sex-linked	not_sex-linked	Muyle et al. 2018
25912_L93	m.59249	not_sex-linked	not_sex-linked	Muyle et al. 2018
25926_L92	m.85785	not_sex-linked	not_sex-linked	Muyle et al. 2018
25927_L92	comp63953_CAP3_contig_1	not_sex-linked	not_sex-linked	Muyle et al. 2018
25962_L92	comp59672_CAP3_contig_1	not_sex-linked	not_sex-linked	Muyle et al. 2018
25965_L92	comp61196_CAP3_contig_1	not_sex-linked	not_sex-linked	Muyle et al. 2018
25974_L92	m.24170	not_sex-linked	not_sex-linked	Muyle et al. 2018
25993_L146	m.6920	not_sex-linked	not_sex-linked	Muyle et al. 2018
26028_L106	m.87288	not_sex-linked	not_sex-linked	Muyle et al. 2018
26040_L92	m.48135	not_sex-linked	not_sex-linked	Muyle et al. 2018
26043_L92	m.141417	not_sex-linked	not_sex-linked	Muyle et al. 2018
26048_L92	m.127457	not_sex-linked	not_sex-linked	Muyle et al. 2018
26058_L92	comp63855_CAP3_contig_1	not_sex-linked	not_sex-linked	Muyle et al. 2018
26072_L146	comp64753_CAP3_contig_1	not_sex-linked	not_sex-linked	Muyle et al. 2018
26087_L92	m.57572	not_sex-linked	not_sex-linked	Muyle et al. 2018
26106_L191	comp67715_CAP3_contig_8	not_sex-linked	not_sex-linked	Muyle et al. 2018
26135_L92	m.141396	not_sex-linked	not_sex-linked	Muyle et al. 2018
26138_L95	m.95512	not_sex-linked	not_sex-linked	Muyle et al. 2018
26145_L92	m.142271	not_sex-linked	not_sex-linked	Muyle et al. 2018
26161_L92	m.111784	not_sex-linked	not_sex-linked	Muyle et al. 2018
26170_L92	m.131366	not_sex-linked	sex-linked	Muyle et al. 2018
26174_L92	comp57445_CAP3_contig_2	not_sex-linked	not_sex-linked	Muyle et al. 2018
26198_L92	comp63552_CAP3_contig_1	not_sex-linked	not_sex-linked	Muyle et al. 2018
26203_L92	m.126684	not_sex-linked	not_sex-linked	Muyle et al. 2018
26207_L92	m.59265	not_sex-linked	not_sex-linked	Muyle et al. 2018
26232_L92	m.140859	not_sex-linked	not_sex-linked	Muyle et al. 2018
26243_L92	m.48842	not_sex-linked	not_sex-linked	Muyle et al. 2018
26247_L92	m.44406	not_sex-linked	not_sex-linked	Muyle et al. 2018
26269_L92	m.114306	not_sex-linked	not_sex-linked	Muyle et al. 2018
26271_L92	m.1770	not_sex-linked	not_sex-linked	Muyle et al. 2018
26278_L92	m.93442	not_sex-linked	not_sex-linked	Muyle et al. 2018
26305_L94	comp60055_CAP3_contig_1	not_sex-linked	not_sex-linked	Muyle et al. 2018
26306_L92	m.1093	not_sex-linked	not_sex-linked	Muyle et al. 2018
26311_L92	m.88691	not_sex-linked	not_sex-linked	Muyle et al. 2018
26314_L92	JQ289124.1	not_sex-linked	sex-linked	Blavet et al. 2015
26321_L92	m.104118	not_sex-linked	not_sex-linked	Muyle et al. 2018
26323_L92	comp57832_CAP3_contig_1	not_sex-linked	not_sex-linked	Muyle et al. 2018
26335_L92	m.39855	not_sex-linked	not_sex-linked	Muyle et al. 2018
26340_L92	m.107539	not_sex-linked	not_sex-linked	Muyle et al. 2018
26351_L92	comp66180_CAP3_contig_5	not_sex-linked	not_sex-linked	Muyle et al. 2018
26357_L92	comp67725_CAP3_contig_13	not_sex-linked	not_sex-linked	Muyle et al. 2018
26391_L92	m.42103	not_sex-linked	not_sex-linked	Muyle et al. 2018
26401_L92	m.124853	not_sex-linked	not_sex-linked	Muyle et al. 2018
26410_L92	comp62992_CAP3_contig_1	not_sex-linked	not_sex-linked	Muyle et al. 2018
26442_L92	m.28416	not_sex-linked	not_sex-linked	Muyle et al. 2018
26444_L92	m.53959	not_sex-linked	not_sex-linked	Muyle et al. 2018
26447_L92	m.32914	not_sex-linked	not_sex-linked	Muyle et al. 2018
26469_L95	m.93078	not_sex-linked	not_sex-linked	Muyle et al. 2018
26476_L92	m.71059	not_sex-linked	not_sex-linked	Muyle et al. 2018
26484_L92	m.109951	not_sex-linked	not_sex-linked	Muyle et al. 2018
26518_L92	m.118182	not_sex-linked	not_sex-linked	Muyle et al. 2018
26578_L92	m.20269	not_sex-linked	not_sex-linked	Muyle et al. 2018
26585_L98	m.95657	not_sex-linked	not_sex-linked	Muyle et al. 2018
26589_L92	comp67725_CAP3_contig_3	not_sex-linked	not_sex-linked	Muyle et al. 2018
26614_L92	comp26502_CAP3_contig_1	not_sex-linked	not_sex-linked	Muyle et al. 2018
[truncated: 41,756 more rows]
